# Supplementary material for: Proteome Investigation of Rat Lungs Subjected to Ex Vivo Perfusion (EVLP)
Source: Molecules. 2018 Nov 22;23(12):3061. doi: 10.3390/molecules23123061 (PMC6321151; doi:10.3390/molecules23123061)
Supplement: Supplementary file 1 [file molecules-23-03061-s001.zip]

Archive with 14 entries (14 files):
- Figure Captions.doc
- Supplementary Figure and Table Captions.doc
- Supplementary Figure S1.tif
- Supplementary Figure S2a.pdf
- Supplementary Figure S2b.pdf
- Supplementary Figure S2c.pdf
- Supplementary Figure S3.TIF
- Supplementary Table S1.docx
- Supplementary Table S2.xlsx
- Supplementary Table S3.docx
- Supplementary Table S4.xls
- Supplementary Table S5.xlsx
- Supplementary Table S6.xlsx
- Supplementary Table S7.xlsx
