# Supplementary material for: Proteome Investigation of Rat Lungs Subjected to Ex Vivo Perfusion (EVLP)
Source: Molecules. 2018 Nov 22;23(12):3061. doi: 10.3390/molecules23123061 (PMC6321151; doi:10.3390/molecules23123061)
Supplement: Supplementary file 1 [file molecules-23-03061-s001.zip › Supplementary Table S2.xlsx]

## Sheet: Tab. S2
Table S2. Identified Proteins in frozen samples. Lists of the distinct proteins identified in frozen tissue lung lobs stratified according the considered conditions: native, pre-EVLP and post-EVLP. Frequency indicates how many times a given protein has been identified under each condition examined. Accession: GI number; SpC*: average spectral count; Score*: average score.
																		native (single samples)															pre-EVLP (single samples)															post-EVLP (single samples)
						Total			native			pre-EVLP			post-EVLP			IIIM21			IIIN23			IIIO25			IIIP27			IIIQ29			IIF11			IIG13			IIH15			III17			IIL19			IA1
Accession	Gene name	Uniprot entry	Reference	pI	MW	Freq (%)	SpC *	Score *	Freq (%)	SpC *	Score *	Freq (%)	SpC *	Score *	Freq (%)	SpC *	Score *	Freq (%)	SpC *	Score *	Freq (%)	SpC *	Score *	Freq (%)	SpC *	Score *	Freq (%)	SpC *	Score *	Freq (%)	SpC *	Score *	Freq (%)	SpC *	Score *	Freq (%)	SpC *	Score *	Freq (%)	SpC *	Score *	Freq (%)	SpC *	Score *	Freq (%)	SpC *	Score *	Freq (%)	SpC *
55628	Alb	P02770	unnamed protein product	6.1	68719	73.3333	6.86667	7.46894	80	9.3	8.15055	100	8.9	10.19	40	2.4	4.06623	100	11	10.1862	0	0	7.64165	100	12.5	10.182	100	13.5	10.1947	100	9.5	10.1899	100	11	10.1892	100	8.5	10.1916	100	7.5	10.1877	100	11	10.1916	100	6.5	10.1901	100	7
55747	Apoa1	P04639	preproapolipoprotein A-I	5.4	30089	63.3333	8.03333	25.4814	100	17.5	49.2499	70	3.3	17.1436	20	3.3	10.0505	100	19.5	45.2494	100	16.5	50.25	100	22.5	50.2397	100	18	60.2574	100	11	30.2524	100	3	20.1739	100	4.5	20.2407	50	1	10.0754	100	8	35.2282	0	0	0	0	0
55779	Ssb	P38656	La/SS-B protein	10.2	47778	83.3333	1.46667	9.44955	60	1	8.08823	100	2.1	11.1429	90	1.3	9.11752	0	0	0	100	2	10.1103	0	0	0	100	1	10.1422	100	2	15.153	100	2.5	10.1413	100	2.5	15.1518	100	1.5	10.1312	100	2	10.1431	100	2	10.1471	100	1.5
55814	Cyb5r3	P20070	cytochrome b5 reductase	10.3602	4896	13.3333	0.3	1.36024	20	0.6	2.04628	20	0.3	2.03443	0	0	0	0	0	0	0	0	2.55785	0	0	0	100	3	10.2314	0	0	0	0	0	0	0	0	0	0	0	0	100	1.5	10.1722	0	0	0	0	0
55825	Hbb	P11517	unnamed protein product	9.4	15993	100	31.4333	23.8684	100	50.9	27.2119	100	23.8	22.2027	100	19.6	22.1905	100	50	25.2102	100	49	27.7124	100	49.5	25.2042	100	59	30.219	100	47	30.2136	100	21.5	20.2051	100	27	25.2034	100	18	20.1996	100	38	25.2162	100	14.5	20.1893	100	10.5
55882	Ctsd	P24268	preprocathepsin D	6.7	44681	86.6667	1.6	10.4911	80	1.6	10.1368	90	1.4	9.17132	90	1.8	12.1653	100	1	10.1542	50	1	10.1324	50	0.5	5.0812	100	3	15.2052	100	2.5	15.1554	50	1	5.10074	100	1.5	10.1874	100	1.5	10.1959	100	1	10.1745	100	2	10.198	100	4
56057	Dcn	Q01129	decorin	8.86872	38675	50	0.633333	5.06772	40	0.4	4.05467	60	0.9	6.08344	50	0.6	5.06503	100	1	10.1291	0	0	2.53606	100	1	10.1442	0	0	0	0	0	0	100	1	10.1375	0	0	0	100	2.5	10.153	0	0	0	100	1	10.1267	0	0
56107	Eno1	P04764	unnamed protein product	6.1	47116	100	28.0333	72.8926	100	32	75.2365	100	28.8	74.2341	100	23.3	69.2074	100	31.5	70.2296	100	33	76.4882	100	22.5	60.1919	100	35.5	80.2703	100	37.5	75.2681	100	32.5	75.2333	100	28.5	75.221	100	22.5	65.2147	100	32.5	75.2738	100	28	80.2276	100	19
56126	Ezr	P31977	ezrin, p81	5.04316	18795	3.33333	0.0333333	0.336872	10	0.1	1.01062	0	0	0	0	0	0	0	0	0	0	0	1.26327	0	0	0	0	0	0	50	0.5	5.05308	0	0	0	0	0	0	0	0	0	0	0	0	0	0	0	0	0
56133	Fasn	P12785	unnamed protein product	5.9	264426	100	21.7333	117.248	100	22.1	119.244	100	26.9	139.263	100	16.2	93.2365	100	22	125.278	100	22	117.736	100	12	80.2081	100	21.5	125.235	100	33	160.294	100	30	170.244	100	35	155.287	100	16.5	100.213	100	27	145.294	100	26	125.277	100	17.5
56560	Ptprc	P04157	L-CA variant 3	5.76296	132602	3.33333	0.0333333	0.337344	0	0	0	10	0.1	1.01203	0	0	0	0	0	0	0	0	0	0	0	0	0	0	0	0	0	0	50	0.5	5.06016	0	0	0	0	0	0	0	0	0	0	0	0	0	0
56643	Mdh2	P04636	unnamed protein product	8.8	35656	100	12.5333	36.5621	100	11	39.2325	100	12.9	36.243	100	13.7	34.2109	100	11.5	50.2578	100	9.5	36.4761	100	11.5	35.2353	100	9.5	35.2249	100	13	40.2193	100	13	40.2919	100	13	40.2203	100	11.5	35.2499	100	12	30.2271	100	15	35.2259	100	14
56651	Myh11	Q63862	myosin heavy chain 21 (AA 621)	4.9	71774	100	23.8	86.5747	100	27.3	88.2534	100	29.3	105.255	100	14.8	66.2153	100	18	65.2582	100	35	94.0022	100	19.5	60.2359	100	28	90.2554	100	36	120.273	100	24.5	95.2599	100	34.5	125.256	100	37	105.251	100	34.5	115.268	100	16	85.2418	100	11.5
56691	Sod2	P07895	unnamed protein product	9	24684	93.3333	1.86667	13.8298	90	1.6	12.1535	100	1.9	15.1759	90	2.1	14.16	100	2	15.1751	100	1	11.3982	100	2	10.1554	100	1.5	15.1811	50	1.5	10.102	100	2	15.1826	100	2	20.16	100	1	10.1767	100	2	20.1686	100	2.5	10.1915	100	2
56772	Scp2	P11915	non-specific lipid transfer protein	9.10947	15299	6.66667	0.0666667	0.677083	10	0.1	1.01537	10	0.1	1.01588	0	0	0	0	0	0	0	0	1.26921	0	0	0	50	0.5	5.07684	0	0	0	0	0	0	50	0.5	5.0794	0	0	0	0	0	0	0	0	0	0	0
56823	Syp	P07825	p38 (partial) (298 AA)	4.77528	32429	3.33333	0.0333333	0.337726	10	0.1	1.01318	0	0	0	0	0	0	0	0	0	0	0	1.26647	0	0	0	0	0	0	50	0.5	5.06589	0	0	0	0	0	0	0	0	0	0	0	0	0	0	0	0	0
56856	Hmbs	P19356	unnamed protein product	6.12366	37791	6.66667	0.0666667	0.675484	20	0.2	2.02645	0	0	0	0	0	0	0	0	0	50	0.5	2.53307	0	0	0	50	0.5	5.06853	0	0	0	0	0	0	0	0	0	0	0	0	0	0	0	0	0	0	0	0
56954	C3	P01026	unnamed protein product	6.1	186460	83.3333	24.6667	79.799	100	46.3	125.067	80	15.7	69.1961	70	12	45.1334	100	41	120.263	100	60.5	126.268	100	33.5	120.213	100	56	130.288	100	40.5	110.276	100	17.5	90.2284	100	19.5	90.2673	100	10.5	65.1958	100	31	100.289	0	0	0	100	7
57002	Ptbp1	Q00438	pyrimidine binding protein 1	9.5	56937	100	10.8333	43.1869	100	12.6	44.2747	100	12.7	51.2662	100	7.2	34.0199	100	11.5	35.2892	100	10	46.5211	100	10	40.2165	100	15	50.3035	100	16.5	55.2946	100	12.5	50.2939	100	16.5	50.2709	100	11.5	50.2422	100	14	55.3043	100	9	50.2196	100	2.5
57029	Atp5a1	P15999	H(+)-transporting ATP synthase	7.7	25656	100	13.4667	24.2535	100	14.3	22.2557	100	15	28.2616	100	11.1	22.2433	100	13.5	25.2497	100	17	21.5071	100	10	20.2222	100	12	20.2555	100	19	20.2822	100	12.5	30.2609	100	15.5	30.2658	100	14	35.2397	100	17.5	15.2812	100	15.5	30.2605	100	10.5
57069	Tst	P24329	rhodanese	7.8	33177	100	5.2	25.8496	100	5.1	25.1871	100	6.5	29.1986	100	4	23.163	100	4.5	20.1842	100	6	26.4379	100	1.5	10.1575	100	5.5	25.1932	100	8	30.2139	100	7.5	30.1896	100	7	35.1998	100	6	30.1974	100	6.5	25.217	100	5.5	25.1894	100	5
57141	Rps7	P62083	ribosomal protein S8	10.7	22021	93.3333	1.8	9.44826	90	1.4	9.11066	100	2.5	10.1248	90	1.5	9.10926	50	0.5	5.05491	100	2	10.1246	100	1.5	10.1133	100	2	10.1288	100	1	10.1255	100	2.5	10.1283	100	2	10.1244	100	2.5	10.1202	100	3	10.1242	100	2.5	10.1272	100	2
57180	Apcs	P23680	seum amyloid P component	5.39841	26219	3.33333	0.0333333	0.338294	10	0.1	1.01488	0	0	0	0	0	0	0	0	0	50	0.5	1.2686	0	0	0	0	0	0	0	0	0	0	0	0	0	0	0	0	0	0	0	0	0	0	0	0	0	0
57233	Serpina3k	P05545	unnamed protein product	5.3	45682	76.6667	6.03333	7.85053	100	11.9	10.2512	80	3.9	8.19095	50	2.3	5.10945	100	12	10.2612	100	13.5	10.2487	100	7.5	10.2254	100	16.5	10.2649	100	10	10.2596	100	4.5	10.2342	100	5	10.2286	100	3.5	10.2288	100	6.5	10.2632	0	0	0	50	1
57237	Serpina3k	P05545	serine protease inhibitor 2(SPI-2)	5.2	45547	86.6667	16.6333	52.8713	100	33.6	83.279	80	10.6	44.5919	80	5.7	30.7432	100	37.5	80.2829	100	23.5	84.028	100	25	75.2567	100	59	105.29	100	23	80.288	100	15.5	45.2311	100	10.5	49.2509	100	10	60.2224	100	17	68.2548	0	0	0	100	3
57296	Serpina3m	Q63556	serine protease inhibitor 2.4	5.6	46096	6.66667	0.133333	0.67608	0	0	0	0	0	0	20	0.4	2.02824	0	0	0	0	0	0	0	0	0	0	0	0	0	0	0	0	0	0	0	0	0	0	0	0	0	0	0	0	0	0	0	0
57333	Eci1	P23965	3-2trans-enoyl-CoA isomerase	9.9	32255	90	1.9	16.8147	80	1.9	17.132	90	2	17.1502	100	1.8	16.162	100	2	20.1714	50	1.5	16.3722	50	0.5	5.06686	100	2.5	25.1676	100	3	25.1696	100	1.5	15.1636	100	2.5	20.1759	50	0.5	5.07908	100	3.5	25.1758	100	2	20.1565	100	2
57381	Pls3	Q63598	T-plastin	5.3	70305	100	6.96667	37.5145	100	6.2	36.1823	100	8	36.1799	100	6.7	40.1812	100	4.5	40.1673	100	5	35.186	100	5.5	45.1622	100	7.5	40.1891	100	8.5	30.2053	100	8	35.167	100	7.5	35.183	100	8	40.1731	100	7.5	30.1907	100	9	40.1858	100	7
57406	Tpm1	P04692	unnamed protein product	4.5	23547	13.3333	0.133333	1.34947	0	0	0	20	0.2	2.02312	20	0.2	2.02528	0	0	0	0	0	0	0	0	0	0	0	0	0	0	0	0	0	0	0	0	0	100	1	10.1156	0	0	0	0	0	0	0	0
57429	Tubb2b	Q3KRE8	unnamed protein product	4.6	49964	96.6667	2.73333	15.257	100	3.2	19.6051	100	3.3	13.2128	90	1.7	12.953	100	2.5	14.2232	100	3	20.9506	100	2.5	15.1612	100	3	20.1781	100	5	24.2494	100	3	15.2357	100	2.5	10.2195	100	2	10.195	100	6	20.1838	100	3	10.23	100	2
57506	Ptms	P04550	zinc binding protein	9.1	12623	93.3333	2.1	9.46337	90	2.7	9.12375	90	1.8	9.12447	100	1.8	10.1419	100	2.5	10.1326	100	4.5	8.87154	50	1.5	5.06407	100	3	10.1441	100	2	10.1451	100	3	10.1386	100	2	10.1348	100	1.5	10.135	50	1	5.0725	100	1.5	10.1415	100	1
57782	Eno3	P15429	unnamed protein product	7.64274	46962	3.33333	0.0333333	0.337734	0	0	0	0	0	0	10	0.1	1.0132	0	0	0	0	0	0	0	0	0	0	0	0	0	0	0	0	0	0	0	0	0	0	0	0	0	0	0	0	0	0	0	0
57890	Fasn	P12785	fatty-acid synthase	5.9423	272649	96.6667	3.46667	10.2458	100	3.6	10.2662	100	4.1	11.283	90	2.7	9.18818	100	3.5	10.2487	100	4	10.2706	100	1	10.1407	100	4.5	10.3324	100	5	10.3132	100	4.5	10.3133	100	4.5	15.2826	100	3	10.2401	100	4.5	10.3252	100	4	10.2538	50	1.5
57914	Dmd	Q05485	apodystriophin-3	8.41627	39281	10	0.1	1.01473	0	0	0	20	0.2	2.02927	10	0.1	1.0149	0	0	0	0	0	0	0	0	0	0	0	0	0	0	0	50	0.5	5.07576	0	0	0	0	0	0	50	0.5	5.07061	0	0	0	0	0
202572	A1i3	P14046	alpha-1-inhibitor III precursor	5.6	163773	100	37.6	96.5987	100	67	144.314	100	24	80.2503	100	21.8	65.2317	100	67.5	145.324	100	58.5	144.062	100	53.5	145.27	100	87.5	180.335	100	68	130.327	100	38	115.284	100	11.5	40.2099	100	13.5	80.2481	100	55	150.329	100	2	15.1804	100	18
202689	Acadm	P08503	acyl-CoA dehydrogenase medium subunit (EC 1.3.99.3)	8.481	46556	33.3333	0.533333	4.72097	30	0.6	5.04732	70	1	9.11559	0	0	0	50	0.5	5.05564	0	0	5.04524	0	0	0	50	1.5	10.1006	50	1	10.0804	100	1.5	15.1801	50	0.5	5.05724	50	0.5	5.05911	100	2	15.2	50	0.5	5.08148	0	0
202837	Aldoa	P05065	aldolase A	8	39261	53.3333	2.36667	5.44672	40	2	4.08748	40	1.6	4.08501	80	3.5	8.16766	0	0	0	100	2.5	5.10935	0	0	0	0	0	0	100	7.5	10.2263	100	2.5	10.2067	100	5.5	10.2183	0	0	0	0	0	0	0	0	0	100	5
202941	Apoa4	P02651	preapolipoprotein A-IV	5	44457	53.3333	2.36667	17.7521	100	5	37.1608	40	1.1	9.06257	20	1	7.03294	100	5	30.1677	100	6	38.9091	100	4	30.1279	100	6	45.1746	100	4	35.166	100	1	10.1433	0	0	0	0	0	0	100	4.5	35.1696	0	0	0	0	0
203008	Asl	P20673	argininosuccinate lyase	5.9705	51551	6.66667	0.0666667	0.675215	0	0	0	20	0.2	2.02565	0	0	0	0	0	0	0	0	0	0	0	0	0	0	0	0	0	0	50	0.5	5.06304	0	0	0	0	0	0	50	0.5	5.0652	0	0	0	0	0
203033	Atp5b	P10719	F1-ATPase beta subunit, partial	4.93731	38772	6.66667	0.0666667	1.21634	10	0.1	1.01763	0	0	0	10	0.1	2.63138	0	0	0	0	0	1.27204	50	0.5	5.08814	0	0	0	0	0	0	0	0	0	0	0	0	0	0	0	0	0	0	0	0	0	0	0
203337	Comt	P22734	catechol-O-methyltransferase	5	24748	86.6667	1.96667	13.4952	80	2.2	14.1643	90	2.5	15.175	90	1.2	11.1464	100	3	10.2167	100	2	15.1512	0	0	0	100	1.5	15.1962	100	4.5	25.1968	100	2.5	10.1916	100	2.5	20.2059	50	1	5.08648	100	5.5	30.2326	100	1	10.1585	100	1
203470	Ckb	P07335	brain creatine kinase	5.2	42713	100	10.8667	53.5364	100	11.1	54.2069	100	12.6	57.2065	100	8.9	49.1959	100	9.5	60.2298	100	10	52.7012	100	6	35.1432	100	14	60.2471	100	16	65.2047	100	11.5	55.2092	100	13.5	65.1989	100	10.5	45.1754	100	15	60.2248	100	12.5	60.2241	100	12
203970	Dpep1	P31430	dipeptidase	5.6	45507	100	18.2667	44.2517	100	17.3	40.254	100	19.6	46.2597	100	17.9	46.2414	100	24.5	55.2816	100	15.5	36.4971	100	14.5	40.2347	100	15.5	40.2538	100	16.5	30.2542	100	25.5	60.2715	100	12	30.2377	100	19.5	50.2699	100	18.5	35.2683	100	22.5	55.2511	100	19
204054	Mapk3	P21708	extracellular-signal-regulated kinase 1, partial	6.01749	42496	66.6667	1	7.11651	90	1.2	10.1623	70	1.2	7.12628	40	0.6	4.06095	100	1	10.1667	100	2.5	10.1612	50	0.5	5.07702	100	1	10.1826	100	1	10.1986	100	1	10.1809	100	3	10.1765	50	0.5	5.09066	100	1.5	10.1833	0	0	0	0	0
204133	Ftl1	P02793	ferritin light chain	5.98107	20806	33.3333	0.433333	3.38892	40	0.5	4.0707	30	0.3	3.0455	30	0.5	3.05055	0	0	0	50	0.5	5.08837	0	0	0	50	0.5	5.09056	100	1.5	10.1713	100	1	10.1619	50	0.5	5.06561	0	0	0	0	0	0	0	0	0	50	1
204140	Fga	P06399	alpha-fibrinogen, partial	9.7607	10366	6.66667	0.0666667	0.677944	20	0.2	2.03383	0	0	0	0	0	0	0	0	0	0	0	2.54229	0	0	0	100	1	10.1692	0	0	0	0	0	0	0	0	0	0	0	0	0	0	0	0	0	0	0	0
204188	Fh	P14408	fumarase precursor (EC 4.2.1.2)	9.3	54465	50	0.766667	6.74417	40	0.9	6.06528	60	0.9	9.09035	50	0.5	5.07688	0	0	0	100	1.5	7.5816	0	0	0	0	0	0	100	3	20.1751	50	1	10.0814	100	1.5	15.1614	50	0.5	5.05877	0	0	0	100	1.5	15.1501	100	1
204274	Gucy1b3	P20595	guanylate cyclase 70kd subunit (EC 4.6.1.2)	5.24215	70478	3.33333	0.0333333	0.337289	10	0.1	1.01187	0	0	0	0	0	0	0	0	0	0	0	1.26483	0	0	0	50	0.5	5.05934	0	0	0	0	0	0	0	0	0	0	0	0	0	0	0	0	0	0	0	0
204278	Gucy1a3	P19686	guanylate cyclase	6.64255	77567	3.33333	0.0333333	0.336809	0	0	0	0	0	0	10	0.1	1.01043	0	0	0	0	0	0	0	0	0	0	0	0	0	0	0	0	0	0	0	0	0	0	0	0	0	0	0	0	0	0	0	0
204356	Suclg1	P13086	succinyl-CoA synthetase alpha subunit (EC 6.2.1.4)	9.9	35032	36.6667	1.03333	3.74345	20	0.7	2.04678	60	1.6	6.12228	30	0.8	3.06129	100	3.5	10.2339	0	0	0	0	0	0	0	0	0	0	0	0	100	4.5	10.2618	0	0	0	100	2	10.176	0	0	0	100	1.5	10.1735	100	3.5
204665	Hspb1	P42930	heat shock protein 27	6.1	22893	100	13.8667	34.3182	100	17.6	36.3244	100	13.8	36.3279	100	10.2	30.3022	100	21	50.3336	100	17.5	32.8221	100	14	35.2871	100	13.5	25.348	100	22	40.3407	100	17	50.3475	100	17	30.3158	100	11	30.3253	100	13	35.3365	100	11	35.3142	100	12
205137	Anxa3	P14669	lipocortin-III	6	36323	100	18.3333	59.7305	100	17.8	57.863	100	20.8	61.476	100	16.4	59.8524	100	19	64.2542	100	21	56.2652	100	15	65.2235	100	17.5	64.295	100	16.5	40.281	100	21.5	64.285	100	24	60.2657	100	18	68.2659	100	22	54.2919	100	18.5	60.2715	100	13
205266	Aldh3a2	P30839	aldehyde dehydrogenase	7.52973	54082	6.66667	0.0666667	0.676386	10	0.1	1.01324	10	0.1	1.01592	0	0	0	0	0	0	50	0.5	1.26655	0	0	0	0	0	0	0	0	0	0	0	0	50	0.5	5.07959	0	0	0	0	0	0	0	0	0	0	0
205415	RT1-CE16	Q31262	MHC antigen, partial	5.1535	11723	36.6667	0.4	3.71523	30	0.3	3.037	40	0.4	4.05169	40	0.5	4.05701	0	0	0	50	0.5	3.79625	50	0.5	5.05275	0	0	0	50	0.5	5.06611	50	0.5	5.06264	100	1	10.1307	0	0	0	50	0.5	5.0651	0	0	0	50	0.5
205517	Pmpca	P20069	general mitochondrial matrix processing protease 55 kDa subunit, partial	7.99265	58608	13.3333	0.133333	1.35147	0	0	0	40	0.4	4.05441	0	0	0	0	0	0	0	0	0	0	0	0	0	0	0	0	0	0	100	1	10.141	50	0.5	5.06368	50	0.5	5.06741	0	0	0	0	0	0	0	0
205526	Aldh6a1	Q02253	methylmalonate semialdehyde dehydrogenase	8.2	57808	80	1.53333	10.4428	80	1.1	8.09597	100	2.9	17.1441	60	0.6	6.08823	100	1	10.1121	100	1	7.59195	50	1	5.06252	50	0.5	5.05916	100	2	10.1256	100	4	15.1369	100	3	20.1519	100	4	25.1435	100	1.5	10.1267	100	2	15.1615	50	0.5
206042	Pccb	P07633	prepropionyl-CoA carboxylase (EC 6.4.1.3)	7.2	58627	50	0.566667	5.09398	50	0.5	5.09843	90	1	9.16364	10	0.2	1.01985	100	1	10.1884	50	0.5	3.82595	0	0	0	0	0	0	100	1	10.2048	50	0.5	5.10724	100	1	10.1951	100	1	10.1769	100	1	10.1736	100	1.5	10.1654	50	1
206113	Pgk1	P16617	phosphoglycerate kinase	7.6	44555	96.6667	3.46667	9.86092	90	3.8	9.18722	100	4	10.1965	100	2.6	10.1991	100	4	10.2019	100	3.5	8.93354	50	1	5.09973	100	4	10.2258	100	6.5	10.2089	100	4.5	10.1922	100	4	10.1847	100	2.5	10.1768	100	5	10.227	100	4	10.2017	100	1.5
206671	Prkar2b	P12369	type II cAMP-dependent protein kinase regulatory subunit	4.8	45992	83.3333	1.63333	13.1279	70	1.8	13.115	80	1.9	15.1214	100	1.2	11.1472	50	1	5.07877	50	0.5	15.124	50	0.5	5.06956	100	1.5	15.1766	100	5.5	35.1792	50	1.5	15.0735	100	1.5	15.1572	50	1	5.06824	100	4	30.1675	100	1.5	10.1405	100	1
207318	Tmsb4x	P62329	thymosin beta-4 precursor, partial	4.86703	6321	26.6667	1.16667	4.04349	40	1.9	6.06945	20	0.8	3.03092	20	0.8	3.03008	0	0	0	100	6.5	7.58681	0	0	0	0	0	0	100	3	10.143	0	0	0	100	4	15.1546	0	0	0	0	0	0	0	0	0	0	0
207577	Ugt1a6	P08430	UDP-glucuronosyltransferase precursor (EC 2.4.1.17)	8.76586	60133	3.33333	0.0333333	0.33787	10	0.1	1.01361	0	0	0	0	0	0	0	0	0	0	0	1.26701	0	0	0	50	0.5	5.06805	0	0	0	0	0	0	0	0	0	0	0	0	0	0	0	0	0	0	0	0
220649	Serpina1	P17475	unnamed protein product	5.5	46120	76.6667	7.96667	17.8444	100	13	28.2376	80	6.7	15.195	50	4.2	10.1005	100	7.5	30.2315	100	15.5	27.7392	100	5	20.2026	100	25	50.289	100	12	20.2263	100	5	15.2338	100	10	15.2629	100	5.5	10.2237	100	13	35.2548	0	0	0	100	1.5
220659	Dlst	Q01205	unnamed protein product	8.0686	47413	10	0.1	1.0158	10	0.1	1.0152	20	0.2	2.0322	0	0	0	0	0	0	0	0	1.269	0	0	0	50	0.5	5.07601	0	0	0	0	0	0	50	0.5	5.07403	0	0	0	50	0.5	5.08696	0	0	0	0	0
220684	Got1	P13221	cytosolic aspartate aminotransferase	6.82371	46428	13.3333	0.133333	1.35081	10	0.1	1.01398	30	0.3	3.03844	0	0	0	0	0	0	0	0	1.26747	50	0.5	5.06989	0	0	0	0	0	0	100	1	10.1303	0	0	0	0	0	0	0	0	0	50	0.5	5.06187	0	0
220700	Serpina3l	P05544	contrapsin-like protease inhibitor related protein	5.4	46278	66.6667	12.0333	32.3792	100	21.6	50.4961	80	10.3	34.5845	20	4.2	12.0569	100	21.5	53.3055	100	15.5	49.7937	100	15.5	30.2549	100	40.5	75.3113	100	15	49.3089	100	11	34.2184	100	13	50.2365	100	6.5	28.1612	100	21	60.3063	0	0	0	0	0
220732	Decr1	Q64591	2,4-dienoyl-CoA reductase precursor	9.40502	36205	13.3333	0.166667	1.35641	30	0.4	3.05318	10	0.1	1.01606	0	0	0	0	0	0	0	0	3.81648	0	0	0	50	0.5	5.10315	100	1.5	10.1628	0	0	0	50	0.5	5.0803	0	0	0	0	0	0	0	0	0	0	0
220787	Pcmt1	P22062	isoaspartyl protein carboxyl methyltransferase	6.42274	21177	6.66667	0.0666667	0.678139	0	0	0	20	0.2	2.03442	0	0	0	0	0	0	0	0	0	0	0	0	0	0	0	0	0	0	100	1	10.1721	0	0	0	0	0	0	0	0	0	0	0	0	0	0
220838	Dlat	P08461	dihydrolipoamide acetyltransferase	5.42576	57283	86.6667	1.86667	11.1406	100	2	10.1639	100	2.6	16.1607	60	1	7.09732	100	1.5	10.1666	100	2	10.1632	100	1	10.1432	100	2	10.1663	100	3.5	10.175	100	3	20.1601	100	4	20.1641	100	2	20.1499	100	3	10.1639	100	1	10.1656	0	0
220849	Acaa1a	P21775	peroxisomal 3-ketoacyl-CoA thiolase A	8.16643	44840	26.6667	0.433333	2.70032	50	1	5.0661	20	0.2	2.0248	10	0.1	1.01006	100	3	10.1312	100	1.5	3.79982	50	0.5	5.05136	0	0	0	0	0	0	100	1	10.124	0	0	0	0	0	0	0	0	0	0	0	0	0	0
220873	Ppp1cc	P63088	protein phosphatase 1, catalytic subunit	5.7	38539	83.3333	3.06667	9.48836	80	2.7	10.1461	90	4	9.17516	80	2.5	9.14381	100	4.5	20.1825	50	1	7.63702	50	0.5	5.07112	100	4	10.2015	100	3.5	10.2013	100	6.5	10.2074	50	0.5	5.08672	100	3.5	10.1783	100	5	10.2064	100	4.5	10.197	100	4
288120	Prkacb	Q05759	cAMP-dependent protein kinase catalytic subunit	8.5	39022	40	0.566667	4.07589	50	0.7	5.09365	50	0.7	5.09876	20	0.3	2.03528	0	0	0	50	0.5	6.36706	0	0	0	100	2	10.2057	100	1	10.1763	50	0.5	5.10097	50	0.5	5.09163	0	0	0	100	2	10.2112	50	0.5	5.09001	50	1
294579	Lyn	Q07014	lyn A protein tyrosine kinase	6.75898	58709	56.6667	1.16667	6.07731	60	1.5	6.0762	50	1.1	5.0724	60	0.9	7.08334	0	0	0	100	2.5	7.59525	0	0	0	100	2	10.1306	100	3	10.1272	0	0	0	100	2	10.126	0	0	0	100	3	10.1372	50	0.5	5.09877	0	0
296485	Hspe1	P26772	chaperonin 10	9.4	10903	100	3.6	15.1638	100	3.9	14.1669	100	3.6	15.1612	100	3.3	16.1634	100	4	15.1694	100	4.5	13.9163	100	3	15.1535	100	4	10.182	100	4	10.1773	100	3	15.1666	100	4.5	20.1536	100	3	15.1605	100	4	10.173	100	3.5	15.1524	100	3
310174	Cap1	Q08163	cyclase-associated protein	7.3	51547	100	28.8667	55.5692	100	32.7	57.2362	100	30.3	55.2456	100	23.6	54.2257	100	28.5	55.2413	100	32.5	57.735	100	23	55.2279	100	38.5	60.2399	100	41	55.2427	100	31	60.2552	100	27	55.2246	100	24.5	50.237	100	41	60.2715	100	28	50.2394	100	24
313804	Aqp1	P29975	CHIP28	7.15183	28843	16.6667	0.166667	1.71005	30	0.3	3.07782	10	0.1	1.02571	10	0.1	1.02663	0	0	0	100	1	3.84727	0	0	0	50	0.5	5.14057	0	0	0	0	0	0	0	0	0	50	0.5	5.12855	0	0	0	0	0	0	0	0
349089	Lyz1	P00697	lysozyme	9.2	16730	100	10	10.2875	100	10.5	10.2879	100	11.1	10.29	100	8.4	10.2845	100	9	10.2878	100	12	10.288	100	9.5	10.2792	100	9.5	10.2886	100	12.5	10.2967	100	8.5	10.2834	100	12.5	10.2867	100	11	10.2839	100	12	10.2964	100	11.5	10.2998	100	6.5
393213	Pgm1	P38652	phosphoglucomutase	6.3	61404	43.3333	1.13333	8.73373	60	1.4	11.0914	60	1.8	13.0965	10	0.2	2.01325	0	0	0	100	2.5	13.8643	0	0	0	100	2.5	25.1597	100	2	15.1491	100	3	25.1712	50	0.5	5.07873	50	0.5	5.07018	100	5	30.1624	0	0	0	50	1
395937	Hbb-b1	Q62670	0 beta-2 globin	6.9	15980	100	16.2	26.5213	100	30.2	37.2104	100	11.2	24.1837	100	7.2	18.1699	100	42	40.2113	100	23.5	36.4602	100	38	40.1966	100	27.5	40.2185	100	20	35.2145	100	15	30.1784	100	11	25.1825	100	7.5	25.176	100	20	30.213	100	2.5	10.1687	100	2
396433	Gdi2	P50399	rab GDI beta	5.6	50686	100	21.5667	45.2878	100	23.5	49.2923	100	22.5	42.2907	100	18.7	44.2805	100	24	35.2904	100	25.5	52.7928	100	15	40.2842	100	25.5	55.2941	100	27.5	55.2929	100	24	40.2877	100	21	45.2893	100	19	40.2799	100	24	45.305	100	24.5	40.2914	100	16.5
402528	Dync1h1	P38650	cytoplasmic dynein heavy chain	6	532249	86.6667	1.86667	11.4654	90	2.1	12.1429	100	2.1	13.1582	70	1.4	9.09496	100	3	15.1514	100	2	11.3907	50	0.5	5.06817	100	1.5	10.1777	100	3.5	15.171	100	3.5	20.1813	100	1	10.1492	100	2	10.1399	100	1.5	10.166	100	2.5	15.1548	100	3.5
406294	Pebp1	P31044	phosphatidylethanolamine binding protein	3.9	4934	93.3333	1.56667	9.46542	90	1.2	9.12452	90	1.5	9.12914	100	2	10.1426	100	1	10.1416	100	1	8.87026	100	2	10.1331	50	1	5.06949	100	1	10.1444	100	1.5	10.1425	100	2	10.1388	100	1.5	10.1472	50	0.5	5.07088	100	2	10.1465	100	1.5
453180	Lmna	P48679	lamin A	6.2	71642	100	7.2	40.5365	100	7.6	39.2003	100	7.4	42.2064	100	6.6	40.2027	100	7.5	40.1994	100	8	38.9506	100	4	25.1555	100	6.5	45.2023	100	12	45.2249	100	8	40.1938	100	8	45.2167	100	5.5	40.2072	100	9.5	50.218	100	6	35.1965	100	5
455105	Fgb	P14480	fibrinogen B beta chain	7.7	54304	70	12	39.4881	100	23.4	71.2398	80	6.2	28.1603	30	6.4	19.0643	100	20.5	65.2408	100	35	72.7395	100	18.5	55.216	100	27	85.2562	100	16	60.2505	100	4.5	25.1926	100	9	50.1878	100	2	15.1735	100	15.5	50.2479	0	0	0	50	1.5
460776	Rpl13a	P35427	rat ribosomal protein L13a	11.5	23477	36.6667	0.566667	3.71362	20	0.4	2.02403	50	0.8	5.0635	40	0.5	4.05332	0	0	0	50	1	2.53004	0	0	0	0	0	0	50	1	5.06186	0	0	0	50	0.5	5.05855	0	0	0	100	1.5	10.1286	100	2	10.1303	100	1
468034	Cdc20	Q62623	p55CDC	9.42703	54843	3.33333	0.0333333	0.336805	0	0	0	0	0	0	10	0.1	1.01041	0	0	0	0	0	0	0	0	0	0	0	0	0	0	0	0	0	0	0	0	0	0	0	0	0	0	0	0	0	0	0	0
468766	Ces1c	P10959	carboxylesterase	5.4	58950	56.6667	1.43333	6.09211	70	2.1	8.11538	80	1.6	8.12893	20	0.6	2.032	0	0	0	100	1.5	10.1442	50	0.5	5.06293	100	6	15.1769	100	2.5	10.1727	100	3	10.1818	100	2	10.1575	100	1	10.1345	100	2	10.1709	0	0	0	0	0
488838	Pdia6	Q63081	CaBP1	4.8	47221	100	17	44.8923	100	16.3	40.23	100	19.6	49.2404	100	15.1	45.2066	100	16.5	40.2313	100	14.5	40.2297	100	13	45.1892	100	17	40.2548	100	20.5	45.2475	100	22	50.2542	100	17	50.2219	100	17	50.2253	100	24	45.271	100	18	50.2294	100	16.5
498034	Ager	Q63495	receptor for advanced glycosylation end products	5.8	42664	100	29.5	32.9112	100	26.9	30.2367	100	32.6	33.2506	100	29	35.2463	100	27	35.2355	100	28	28.987	100	27.5	30.2325	100	22.5	25.2443	100	29.5	30.2417	100	29.5	30.2565	100	33.5	35.2409	100	40	35.2463	100	30	40.2545	100	30	25.2548	100	27
510108	Hadha	Q64428	mitochondrial long-chain enoyl-CoA hydratase/3-hydroxycyl-CoA dehydrogenase alpha-subunit	9.3	82513	100	8.53333	45.1953	100	10.8	51.199	100	9.2	51.2024	100	5.6	33.1845	100	9.5	40.1979	100	10	53.9493	100	6.5	40.1656	100	16	65.2156	100	12	60.2107	100	11	50.2007	100	10.5	55.2006	100	7	45.2065	100	10.5	60.2027	100	7	45.2014	100	9.5
510196	Tf	P12346	TF	7.2	75859	100	15.7667	37.6146	100	25.3	49.3103	100	12.9	37.2881	100	9.1	26.2454	100	24	50.3167	100	26	49.0586	100	23.5	60.2799	100	29	60.3206	100	24	35.3229	100	15	45.3156	100	19	50.3111	100	8.5	30.2786	100	20.5	50.3244	100	1.5	10.2108	100	6
550147	Ces1e	Q63108	carboxylesterase ES-3 (egasyn)	5.6	61715	43.3333	0.9	4.40821	60	1.5	6.10672	50	0.9	5.08519	20	0.3	2.03273	0	0	0	100	3	7.6334	0	0	0	100	2.5	10.1795	100	2	10.1822	50	0.5	5.08297	100	2	10.1748	0	0	0	100	2	10.1682	0	0	0	0	0
554401	Mug1	Q03626	alpha-1-inhibitor III precursor	7.3	19358	50	1.06667	5.07541	80	1.9	8.12511	40	0.7	4.05854	30	0.6	3.04258	100	4	10.1641	50	0.5	7.61536	50	1	5.06802	100	3	10.1616	100	1	10.1533	100	1.5	10.1514	0	0	0	0	0	0	100	2	10.1413	0	0	0	100	1.5
554475	Myh6	P02563	alpha-myosin heavy chain, partial	6.18423	19110	3.33333	0.0333333	0.338206	0	0	0	0	0	0	10	0.1	1.01462	0	0	0	0	0	0	0	0	0	0	0	0	0	0	0	0	0	0	0	0	0	0	0	0	0	0	0	0	0	0	0	0
575380	Cav1	P41350	caveolin	5	21569	100	9.26667	19.2127	100	8.3	18.2158	100	11	20.2139	100	8.5	19.2084	100	7	20.2152	100	8	17.716	100	7	10.203	100	9	20.2241	100	10.5	20.2211	100	10	15.2215	100	12.5	20.2093	100	8.5	20.212	100	12.5	20.2166	100	11.5	25.21	100	7
587518	Krt18	Q5BJY9	keratin 18	4.5	16961	93.3333	3.53333	13.2464	80	3.3	12.2222	100	4.3	14.2673	100	3	13.2499	50	1.5	5.10538	100	5.5	14.0014	50	0.5	5.07186	100	5	15.3	100	4	15.2964	100	5.5	15.2966	100	5	15.2615	100	3.5	10.2358	100	3.5	10.2378	100	4	20.3047	100	2.5
587520	Krt19	Q63279	keratin 19	4.7	29144	100	10.6	21.306	100	11	21.3041	100	10.8	21.3153	100	10	21.2987	100	9.5	25.2946	100	10.5	20.3065	100	11.5	20.2615	100	12	20.3444	100	11.5	20.3229	100	11.5	20.3399	100	11.5	25.3137	100	10	20.2936	100	10.5	20.321	100	10.5	20.3084	100	8.5
606968	Rcn2	Q62703	taipoxin-associated calcium binding protein-49 precursor	4.1	37177	46.6667	0.566667	4.74749	50	0.5	5.0847	60	0.8	6.10805	30	0.4	3.04973	0	0	0	100	1	6.35587	50	0.5	5.06891	0	0	0	100	1	10.1873	50	0.5	5.09205	100	1.5	10.1604	0	0	0	100	1	10.1921	50	1	5.09564	100	1
710304	Uba1	Q02053	Ube1x, partial	7.2	12621	96.6667	2.2	12.177	100	2.2	11.1862	100	2.8	14.1884	90	1.6	11.1564	100	2.5	10.185	100	2	11.4365	100	2	10.1856	100	2	10.1899	100	2.5	15.1858	100	3	10.188	100	3	20.1779	100	2.5	10.1863	100	2.5	10.1966	100	3	20.193	50	0.5
763181	Anxa6	P48037	annexin VI	5.3	75755	100	26.6333	100.248	100	23.9	91.2538	100	30	101.256	100	26	108.233	100	22	95.2465	100	21.5	90.2557	100	23	80.2081	100	24.5	95.2763	100	28.5	95.2995	100	30	100.257	100	28.5	95.245	100	29.5	95.2495	100	34	105.281	100	28	110.247	100	28.5
785039	Add1	Q63028	alpha-adducin, normotensive phenotype	5.9	80320	66.6667	0.933333	8.42827	70	0.9	8.09689	90	1.5	13.1329	40	0.4	4.05508	50	0.5	5.05605	50	0.5	8.8571	50	0.5	5.06826	100	1	10.1489	100	2	15.1408	100	2	20.1401	100	2	15.155	100	2	15.15	50	0.5	5.07225	100	1	10.1469	50	0.5
790487	Fga	P06399	fibrinogen alpha-E subunit	5.4	86686	70	5.43333	24.8466	100	9.7	40.2772	80	3.4	22.1891	30	3.2	12.0737	100	7.5	40.2869	100	10	40.2748	100	9.5	45.2541	100	16.5	55.3126	100	5	25.2498	100	2.5	25.2141	100	4	20.2394	100	1.5	15.2084	100	9	50.2834	0	0	0	50	0.5
802111	Hbb-b1	Q63011	zero beta-globin	6.9	15907	93.3333	20.4333	16.2184	100	34.9	20.2698	100	18.2	18.239	80	8.2	10.1466	100	39.5	20.2985	100	24	20.2626	100	22	20.2362	100	73.5	30.3183	100	15.5	10.2369	100	22	20.2569	100	20	15.2632	100	10.5	20.2087	100	34.5	20.3059	100	4	15.16	100	4
818016	Acta2	P62738	unnamed protein product	9.2	10456	100	28.8667	53.9592	100	27.3	53.2929	100	34.2	56.296	100	25.1	52.2888	100	32.5	60.2836	100	19	51.5452	100	22	50.2877	100	35.5	60.3022	100	27.5	45.3028	100	46	60.3035	100	35	55.2902	100	30.5	50.288	100	29	60.2966	100	30.5	55.3015	100	34
818019	B2m	P07151	beta-2-microglobulin C-terminal fragment (55 AA)	5.4264	6523	10	0.1	1.01406	10	0.1	1.01337	10	0.1	1.01447	10	0.1	1.01434	0	0	0	0	0	1.26671	0	0	0	0	0	0	50	0.5	5.06684	0	0	0	50	0.5	5.07237	0	0	0	0	0	0	0	0	0	0	0
818025	Igh-6		mu-immunoglobulin	6.7	37701	56.6667	1.2	5.74414	90	2.2	9.12368	60	0.8	6.07955	20	0.6	2.0292	50	0.5	5.0604	100	5.5	10.1395	100	1	10.1295	100	2.5	10.1548	100	1.5	10.1206	100	1.5	10.1318	100	1.5	10.1296	0	0	0	100	1	10.1363	0	0	0	0	0
829023	COXII	Q37652	cytochrome oxidase subunit II	4.5	26002	43.3333	0.7	5.40356	10	0.1	1.01099	60	1.1	8.10768	60	0.9	7.092	0	0	0	0	0	1.26373	0	0	0	0	0	0	50	0.5	5.05494	100	1	10.1981	0	0	0	50	0.5	5.0986	50	0.5	5.05712	100	3.5	20.1845	100	1.5
829028	ND4	Q35737	unknown protein	9.69106	51766	16.6667	0.233333	2.02382	10	0.2	1.01694	40	0.5	5.05451	0	0	0	0	0	0	0	0	1.27118	0	0	0	50	1	5.08472	0	0	0	100	1.5	15.1327	50	0.5	5.06788	0	0	0	0	0	0	50	0.5	5.07201	0	0
871526	Cox6a1	P10818	cytochrome-c oxidase	11.3	10771	26.6667	0.366667	2.70836	20	0.3	2.03683	40	0.5	4.06016	20	0.3	2.0281	0	0	0	0	0	2.54603	0	0	0	100	1.5	10.1841	0	0	0	100	1.5	10.1748	0	0	0	50	0.5	5.06256	50	0.5	5.0634	0	0	0	100	1.5
930260	Calr	P18418	D-beta-hydroxybutyrate dehydogenase	4.3	10682	100	4.2	10.2208	100	3.7	10.2192	100	5.5	10.2288	100	3.4	10.2144	100	3.5	10.2181	100	3	10.2195	100	1.5	10.1875	100	7	10.2455	100	3.5	10.2289	100	6	10.2323	100	3.5	10.2096	100	5	10.2279	100	8	10.2425	100	5	10.2318	100	3
930263	Serpina1	P17475	proteinase inhibitor-like protein (202 AA)	6.1	22826	33.3333	0.333333	3.36951	60	0.6	6.06563	20	0.2	2.02098	20	0.2	2.02193	50	0.5	5.05102	50	0.5	6.31928	100	1	10.1039	50	0.5	5.05615	50	0.5	5.05957	0	0	0	0	0	0	0	0	0	100	1	10.1049	0	0	0	0	0
984679	Hbb	A0A0G2JSW3	beta-globin	8.20457	15966	6.66667	0.0666667	0.677893	20	0.2	2.03368	0	0	0	0	0	0	0	0	0	0	0	2.5421	50	0.5	5.07259	0	0	0	50	0.5	5.09581	0	0	0	0	0	0	0	0	0	0	0	0	0	0	0	0	0
992570	rt1-E	Q31267	MHC class I RT1.E	5.62208	41830	10	0.166667	1.01485	20	0.4	2.03262	10	0.1	1.01192	0	0	0	0	0	0	0	0	2.54077	0	0	0	100	2	10.1631	0	0	0	0	0	0	0	0	0	50	0.5	5.0596	0	0	0	0	0	0	0	0
1008930	Psme1	Q63797	proteasome activator rPA28 subunit alpha	5.7	28578	100	4.5	27.8522	100	3	22.1813	100	5.4	33.1945	100	5.1	28.1808	100	3.5	25.1827	100	1.5	21.4309	100	3.5	25.1599	100	3.5	25.1788	100	3	25.1928	100	7.5	45.1934	100	3	25.2017	100	4	25.1881	100	6	35.2006	100	6.5	35.1886	100	6.5
1054879	Atp2b4	Q64542	plasma membrane Ca2+-ATPase isoform 4	6.13937	133095	30	0.4	4.05068	20	0.2	2.0345	50	0.8	8.08386	20	0.2	2.03367	0	0	0	0	0	2.54313	50	0.5	5.0899	0	0	0	50	0.5	5.08261	0	0	0	100	1.5	15.1701	100	2	20.1749	0	0	0	50	0.5	5.0743	0	0
1127032	Prg2	Q63189	eosinophil major basic protein precursor	5.70165	25130	20	0.233333	2.02565	0	0	0	60	0.7	6.07694	0	0	0	0	0	0	0	0	0	0	0	0	0	0	0	0	0	0	100	1.5	10.13	0	0	0	100	1	10.1268	0	0	0	100	1	10.1279	0	0
1155267	Prkaa1	P54645	5'-AMP-activated protein kinase alpha-1 catalytic subunit	7.30682	62600	6.66667	0.0666667	0.676142	10	0.1	1.016	10	0.1	1.01243	0	0	0	0	0	0	0	0	1.27	0	0	0	0	0	0	50	0.5	5.07998	0	0	0	50	0.5	5.06215	0	0	0	0	0	0	0	0	0	0	0
1213217	Sod1	P07632	Cu/Zn superoxide dismutase	5.7	16017	100	8.1	22.1741	100	7.3	23.1762	100	7.4	23.1688	100	9.6	20.1773	100	7	20.1799	100	8.5	23.9253	100	6.5	25.1699	100	6.5	25.1795	100	8	20.1803	100	6	20.1624	100	9	30.1751	100	6	20.1468	100	7	25.1803	100	9	20.1794	100	9.5
1360136	Tmed10	Q63584	transmembrane protein	5.99047	23278	50	0.733333	6.75678	50	0.9	8.09498	50	0.8	7.09454	50	0.5	5.08082	0	0	0	100	1.5	10.1187	0	0	0	50	0.5	5.08299	100	2.5	20.1987	0	0	0	100	2	15.1807	50	0.5	5.08811	100	1.5	15.2039	0	0	0	0	0
1384133	Rock2	Q62868	ROK-alpha	5.53994	159435	3.33333	0.0333333	0.339004	10	0.1	1.01701	0	0	0	0	0	0	0	0	0	0	0	1.27127	0	0	0	50	0.5	5.08506	0	0	0	0	0	0	0	0	0	0	0	0	0	0	0	0	0	0	0	0
1395184	Psmc3	Q63569	proteasomal ATPase (rat TBP1)	4.98612	49161	60	1.33333	11.4339	60	1.9	14.1106	70	1.4	13.1162	50	0.7	7.07485	0	0	0	100	4.5	17.6383	0	0	0	100	1.5	15.1892	100	3.5	25.1896	100	1.5	15.1627	100	3	25.1648	50	0.5	5.05626	100	2	20.1975	0	0	0	0	0
1399540	Dpysl4	Q62951	rCRMP-3, partial	6.30204	61086	20	0.2	2.0389	20	0.2	2.03869	20	0.2	2.04148	20	0.2	2.03653	0	0	0	50	0.5	2.54836	0	0	0	50	0.5	5.08929	0	0	0	0	0	0	0	0	0	0	0	0	50	0.5	5.10717	50	0.5	5.10022	0	0
1403721	Aldh1a2	Q63639	aldehyde dehydrogenase	5.7572	54740	6.66667	0.0666667	0.676467	10	0.1	1.01639	0	0	0	10	0.1	1.01301	0	0	0	0	0	1.27049	0	0	0	0	0	0	50	0.5	5.08194	0	0	0	0	0	0	0	0	0	0	0	0	0	0	0	0	0
1430944	Rpl14	Q63507	ribosomal protein L14	11.6001	23340	90	2.03333	9.14069	100	1.8	10.1554	100	2.8	10.1615	70	1.5	7.10518	100	1.5	10.1591	100	1.5	10.1545	100	2	10.1395	100	2	10.1668	100	2	10.16	100	4	10.1673	100	2	10.1607	100	2.5	10.1538	100	2.5	10.1602	100	3	10.1654	0	0
1483574	RT1.A1(f)	Q31257	RT1.A1(f)	5.55927	39246	6.66667	0.0666667	0.675359	0	0	0	10	0.1	1.01328	10	0.1	1.01279	0	0	0	0	0	0	0	0	0	0	0	0	0	0	0	50	0.5	5.06641	0	0	0	0	0	0	0	0	0	0	0	0	0	0
1490384	Rpl6	P21533	ribosomal protein L6	11.1	33570	100	4	14.4946	100	3.6	13.1582	100	5.3	20.1701	100	3.1	10.1555	100	2	15.1515	100	4.5	12.6598	100	1.5	10.1485	100	5	15.1713	100	5	15.1702	100	5	20.175	100	6.5	20.1694	100	4.5	20.1599	100	5.5	20.1688	100	5	20.1775	100	3.5
1561642	Plec	P30427	plectin	5.6	533537	100	18.7	114.149	100	18.5	110.278	100	22.6	139.895	100	15	92.2723	100	20	110.293	100	25	110.274	100	12.5	80.2634	100	10.5	70.256	100	24.5	150.298	100	23	145.307	100	26.5	155.294	100	22	135.281	100	23.5	158.313	100	18	105.281	100	13.5
1619608	Apeh	P13676	acyl-peptide hydrolase	5.43847	81004	6.66667	0.0666667	0.676604	20	0.2	2.02981	0	0	0	0	0	0	0	0	0	100	1	2.53726	0	0	0	0	0	0	0	0	0	0	0	0	0	0	0	0	0	0	0	0	0	0	0	0	0	0
1620451	Hsd17b4	P97852	multifunctional protein 2	8.28339	79191	33.3333	0.566667	5.71579	60	0.9	9.0879	30	0.7	7.04641	10	0.1	1.01306	50	0.5	5.0706	100	1.5	10.0922	50	0.5	5.05834	0	0	0	100	2	20.1596	50	1	10.0754	100	2.5	25.1567	0	0	0	0	0	0	0	0	0	0	0
1658525	Fabp4	P70623	adipocyte fatty acid binding protein	8.16953	14709	6.66667	0.0666667	0.673426	0	0	0	20	0.2	2.02028	0	0	0	0	0	0	0	0	0	0	0	0	0	0	0	0	0	0	0	0	0	100	1	10.1014	0	0	0	0	0	0	0	0	0	0	0
1707874	C9	Q62930	complement component C9 precursor	5.4	62281	50	0.633333	5.73756	80	1.1	10.1189	50	0.5	5.06655	20	0.3	2.02717	100	1.5	15.1432	100	2	8.86287	50	0.5	5.05715	100	1	10.1592	50	0.5	5.07748	0	0	0	100	1	10.1316	50	0.5	5.06055	100	1	10.1407	0	0	0	0	0
1771570	tap1	P97560	Tap1 protein	8.69387	79141	3.33333	0.0666667	0.339574	10	0.2	1.01872	0	0	0	0	0	0	0	0	0	50	1	1.2734	0	0	0	0	0	0	0	0	0	0	0	0	0	0	0	0	0	0	0	0	0	0	0	0	0	0
1785540	Smc3	P97690	basement membrane-associated chondroitin proteoglycan Bamacan	7.8445	138448	3.33333	0.0666667	0.337628	0	0	0	10	0.2	1.01289	0	0	0	0	0	0	0	0	0	0	0	0	0	0	0	0	0	0	0	0	0	0	0	0	50	1	5.06443	0	0	0	0	0	0	0	0
1871639	RT1.A2(N)	P79602	Mature alpha chain of major histocompatibility complex class I antigen	4.99232	39025	33.3333	0.366667	3.38341	30	0.3	3.04415	50	0.5	5.07666	20	0.3	2.02941	50	0.5	5.07231	50	0.5	2.53711	0	0	0	50	0.5	5.08059	0	0	0	100	1	10.1588	50	0.5	5.07264	0	0	0	100	1	10.1518	0	0	0	0	0
1906812	Cbr1	A0A0G2JSV2	inducible carbonyl reductase	7.71505	30655	73.3333	1.6	13.1465	70	1.4	11.1464	90	2.6	21.2035	60	0.8	7.08967	50	0.5	5.11577	100	2	12.6541	0	0	0	100	3	20.28	100	1.5	15.1555	50	1.5	10.1173	100	3.5	25.2788	100	3.5	30.1937	100	2.5	25.2356	100	2	15.1923	50	0.5
1938242	F13a1	O08619	factor XIIIa	5.29662	82659	23.3333	0.5	4.03718	50	0.9	7.07526	20	0.6	5.03626	0	0	0	0	0	0	0	0	8.84408	100	1.5	15.1162	100	2.5	15.1987	50	0.5	5.0614	0	0	0	0	0	0	0	0	0	100	3	25.1813	0	0	0	0	0
2225894	Rhoa	O35791	RhoA	4.7	19687	100	5.23333	18.2332	100	5.1	20.2339	100	6.1	19.2386	100	4.5	15.227	100	6	20.2374	100	4.5	20.233	100	2.5	20.2044	100	6.5	20.2421	100	6	20.256	100	6.5	15.2316	100	4.5	20.2389	100	6.5	20.2313	100	7	20.251	100	6	20.24	100	5
2225995	RT1-A	O02953	MHC class I alpha chain	5.1	39104	23.3333	0.233333	2.36852	0	0	0	20	0.2	2.02872	50	0.5	5.07683	0	0	0	0	0	0	0	0	0	0	0	0	0	0	0	0	0	0	50	0.5	5.06922	0	0	0	0	0	0	50	0.5	5.0744	50	0.5
2276402	Matr3	P43244	matrin 3	5.8	94447	93.3333	3.36667	18.5055	100	4.3	20.1834	100	3.7	21.191	80	2.1	14.1421	100	4.5	20.185	100	5	20.183	100	1.5	10.1453	100	4.5	20.186	100	6	25.2052	100	4	20.2079	100	3	25.1934	100	2.5	15.1695	100	6	25.2194	100	3	20.1647	100	3
2285983	Cdh1	Q9R0T4	E-cadherin	3.84345	7409	30	0.4	3.04182	50	0.7	5.0723	40	0.5	4.05317	0	0	0	50	0.5	5.05759	100	1.5	5.07598	0	0	0	50	1	5.06282	50	0.5	5.07654	100	1.5	10.145	50	0.5	5.06272	50	0.5	5.05812	0	0	0	0	0	0	0	0
2292988	ITIH4	O35802	Inter-alpha-inhibitor H4 heavy chain	6.1	103608	40	0.866667	7.39843	80	1.5	13.1318	20	0.3	3.03192	20	0.8	6.0316	100	1.5	15.1672	100	2.5	12.6229	0	0	0	100	2.5	20.1717	100	1	10.1618	0	0	0	0	0	0	0	0	0	100	1.5	15.1596	0	0	0	0	0
2346990	PP2A	O35511	A regulatory subunit of protein phosphatase 2A	8.9	17394	100	2	10.5749	100	1.9	11.2443	100	2.2	10.2453	100	1.9	10.2352	100	2	10.2455	100	2	11.494	100	1.5	10.2229	100	1.5	10.2561	100	2.5	15.2532	100	2	10.2442	100	2.5	10.2397	100	2	10.2282	100	2	10.2618	100	2.5	10.2526	100	1.5
2351553	Lgals9	P97840	36 Kd beta-galactoside binding lectin	9.5	39920	3.33333	0.0333333	0.337232	10	0.1	1.0117	0	0	0	0	0	0	0	0	0	0	0	1.26462	50	0.5	5.05849	0	0	0	0	0	0	0	0	0	0	0	0	0	0	0	0	0	0	0	0	0	0	0
2463536	Rab11b	O35509	GTP binding protein	6	24509	90	1.83333	13.7805	90	1.8	13.1161	90	2	15.114	90	1.7	13.1114	100	1.5	15.127	100	2	12.6133	100	2	15.1262	50	1	10.0647	100	2.5	15.1315	100	2.5	20.1314	100	2.5	15.1244	100	2	15.1237	100	1.5	15.1288	50	1.5	10.0617	100	1.5
2541906	Atic	O35567	5-aminoimidazole-4-carboxamide ribonucleotide formyltransferase/IMP cyclohydrolase	6.8	64233	56.6667	0.766667	7.10412	80	1.1	11.1498	50	0.8	6.09369	40	0.4	4.06893	100	1	10.1956	100	1.5	11.3883	50	1	10.0795	100	1	10.1912	50	1	10.097	50	1	5.09705	50	1	5.09204	50	0.5	5.09394	100	1.5	15.1854	0	0	0	50	0.5
2618482	Dync1li2	O35109	dynein light intermediate chain 53/55	6.79327	25790	3.33333	0.0333333	0.338073	10	0.1	1.01422	0	0	0	0	0	0	0	0	0	0	0	1.26778	0	0	0	50	0.5	5.0711	0	0	0	0	0	0	0	0	0	0	0	0	0	0	0	0	0	0	0	0
2765338	Cast	P27321	calpastatin	4.7	67188	76.6667	1.13333	10.7806	80	1.4	13.1229	70	1.1	10.1145	80	0.9	9.10434	100	1.5	15.1488	100	2	12.6164	100	1	10.1289	50	0.5	5.06544	50	2	20.105	100	1	10.1369	100	2	15.1837	100	1.5	15.1636	50	1	10.0881	0	0	0	100	1
2780408	Ndufv3	O54755	MIPP65	9.32502	49312	3.33333	0.0333333	0.337782	0	0	0	10	0.1	1.01335	0	0	0	0	0	0	0	0	0	0	0	0	0	0	0	0	0	0	0	0	0	0	0	0	0	0	0	50	0.5	5.06673	0	0	0	0	0
2832739	Acot2	O55171	mitochondrial very-long-chain acyl-CoA thioesterase	7.74325	49702	30	0.466667	3.7151	40	0.8	6.07046	40	0.5	4.06016	10	0.1	1.01468	0	0	0	100	2	7.58808	0	0	0	0	0	0	100	2	20.1892	0	0	0	100	1	10.1545	0	0	0	100	1.5	10.1463	0	0	0	0	0
2887302	RT1.A(u)	Q95571	RT1.A(u) alpha chain	4.99125	38790	6.66667	0.0666667	0.676907	20	0.2	2.03072	0	0	0	0	0	0	0	0	0	100	1	2.5384	0	0	0	0	0	0	0	0	0	0	0	0	0	0	0	0	0	0	0	0	0	0	0	0	0	0
2961553	Hsd17b10	O70351	amyloid beta-peptide binding protein	9.15498	27246	56.6667	1.1	7.7614	50	1.6	8.10461	70	1.1	9.11509	50	0.6	6.0645	50	0.5	5.06496	100	2.5	8.86452	0	0	0	0	0	0	100	5	20.2545	50	0.5	5.06759	100	2.5	15.1999	100	1	10.1496	50	0.5	5.0733	50	1	10.085	0	0
3377279	alf-c1	O88311	AlF-C1	6.6	36207	93.3333	2.93333	16.1362	100	3.1	16.1453	100	3.4	21.1471	80	2.3	11.1162	100	5	20.1616	100	1	15.1412	100	2	15.1272	100	4.5	20.1461	100	3	15.146	100	4.5	25.139	100	3	25.1544	100	3.5	20.1443	100	3.5	20.1508	100	2.5	15.1471	50	1
3462887	Sptan1	P16086	alpha-fodrin	5.1	284636	100	111.2	419.237	100	114.6	427.306	100	123.8	447.315	100	95.2	383.091	100	115.5	420.308	100	126	429.055	100	70	340.273	100	122.5	410.32	100	139	490.318	100	131.5	455.322	100	136	500.329	100	93	395.288	100	142.5	450.33	100	116	435.307	100	87
3618254	ddx5	O88757	p68 RNA helicase	8.83262	12402	30	0.366667	3.04564	20	0.2	2.02976	60	0.8	6.09251	10	0.1	1.01464	100	1	10.1488	0	0	0	0	0	0	0	0	0	0	0	0	50	1	5.07639	0	0	0	100	1	10.1565	50	0.5	5.08454	100	1.5	10.1451	0	0
3724141	Myo1d	Q63357	myosin I	9.74009	116137	20	0.2	2.02552	10	0.1	1.01412	30	0.3	3.03782	20	0.2	2.02462	0	0	0	50	0.5	1.26766	0	0	0	0	0	0	0	0	0	50	0.5	5.06661	0	0	0	50	0.5	5.0564	50	0.5	5.06611	0	0	0	50	0.5
3800869	Pim3	O70444	serine threonine kinase	7.88317	49569	3.33333	0.0333333	0.337104	10	0.1	1.01131	0	0	0	0	0	0	0	0	0	0	0	1.26414	0	0	0	50	0.5	5.05656	0	0	0	0	0	0	0	0	0	0	0	0	0	0	0	0	0	0	0	0
4079647	Flot1	Q6MG17	RAREG-2.2	7.16315	39771	6.66667	0.0666667	0.675803	0	0	0	20	0.2	2.02741	0	0	0	0	0	0	0	0	0	0	0	0	0	0	0	0	0	0	50	0.5	5.06326	0	0	0	0	0	0	0	0	0	50	0.5	5.07379	0	0
4433355	Ces1c	P10959	carboxyesterase E1	5.6	48821	50	1.43333	7.43619	60	2	8.12994	70	1.5	10.1415	20	0.8	4.0371	0	0	0	100	2	10.1624	0	0	0	100	2	10.2042	100	6	20.2438	100	4	25.2267	100	2	10.2058	50	0.5	5.08653	100	1	10.1886	0	0	0	0	0
4454319	Arhgef1	Q9Z1I6	lsc protein	5.2	102598	10	0.1	1.01681	20	0.2	2.03724	0	0	0	10	0.1	1.01318	0	0	0	50	0.5	2.54655	50	0.5	5.07817	0	0	0	0	0	0	0	0	0	0	0	0	0	0	0	0	0	0	0	0	0	0	0
4490977	Rlc-a	P13832	unnamed protein product	4.6	13160	100	9.06667	25.7646	100	8.5	23.2335	100	9.6	25.8342	100	9.1	28.2261	100	8.5	25.2484	100	8.5	22.7298	100	9.5	30.2368	100	10.5	20.2408	100	5.5	20.2194	100	10	29.2242	100	9.5	25.2254	100	6.5	25.2272	100	10.5	19.2473	100	11.5	30.247	100	10
4731644	Gda	Q9WTT6	guanine aminohydrolase	5.5	51017	53.3333	0.966667	5.41495	10	0.1	1.0155	70	0.9	7.10928	80	1.9	8.12009	0	0	0	0	0	1.26937	0	0	0	50	0.5	5.07749	0	0	0	100	1	10.1549	0	0	0	100	1	10.1514	100	1.5	10.1608	50	1	5.07926	100	2.5
4894188	Vamp2	Q9WUW2	vesicle associated membrane protein 2B	5.3	14510	86.6667	1.7	11.1518	70	1.6	11.1283	90	2.2	12.1591	100	1.3	10.1681	50	0.5	5.08481	100	3	12.6392	0	0	0	100	1	10.1548	100	3.5	20.1854	100	2	10.1593	100	4.5	25.181	50	0.5	5.09149	100	2	10.1893	100	2	10.1743	100	1
4995838	Col18a1	Q9WUW5	collagen type XVIII, alpha (I) chain	8.65723	18934	6.66667	0.0666667	0.676019	0	0	0	10	0.1	1.01354	10	0.1	1.01452	0	0	0	0	0	0	0	0	0	0	0	0	0	0	0	0	0	0	0	0	0	50	0.5	5.06768	0	0	0	0	0	0	0	0
4996222	Podxl	Q9WTQ2	podocalyxin	4.66323	51546	46.6667	0.6	4.75124	40	0.4	4.06746	60	0.7	6.11343	40	0.7	4.07283	50	0.5	5.08247	100	1	3.81371	50	0.5	5.08257	0	0	0	0	0	0	0	0	0	100	1.5	10.1942	100	1	10.1798	50	0.5	5.09407	50	0.5	5.0991	0	0
5019815	Sept7	Q9WVC0	AF142759_1 CDC10	8.9	50509	100	6.53333	33.5373	100	6.6	33.2103	100	7.7	37.2177	100	5.3	30.1838	100	5.5	35.2124	100	9.5	32.7098	100	3	20.1786	100	7	30.2149	100	8	35.2265	100	6	40.2258	100	8.5	35.2113	100	6.5	40.2211	100	9.5	40.2234	100	8	30.2069	100	5
5524747	Urod	P32362	uroporphyrinogen decarboxylase	6.34989	40453	40	0.566667	4.07881	70	1	7.14113	30	0.5	3.06227	20	0.2	2.03304	0	0	0	50	1	8.92641	100	1	10.1412	100	2	10.2384	100	1	10.2176	0	0	0	100	2	10.2273	0	0	0	0	0	0	50	0.5	5.08411	0	0
5732982	Ces1d	P16303	AF171640_1 carboxylesterase	6.2	62131	100	40.6333	97.5325	100	38.1	94.2654	100	47.3	101.071	100	36.5	97.2611	100	37.5	103.259	100	40.5	92.017	100	26.5	93.24	100	40	108.276	100	46	73.2885	100	54	108.27	100	36	97.2729	100	48	98.2636	100	50	93.2735	100	48.5	108.276	100	42
5912594	RT1-A1b	Q9QYP8	A1b	5.33807	39314	3.33333	0.0333333	0.336731	10	0.1	1.01019	0	0	0	0	0	0	0	0	0	0	0	1.26274	0	0	0	50	0.5	5.05096	0	0	0	0	0	0	0	0	0	0	0	0	0	0	0	0	0	0	0	0
5917775	Akr1b7	Q9QZI2	AF182168_1 aldose-reductase-like protein MVDP/AKR1-B7	8.18064	36236	3.33333	0.0333333	0.337395	0	0	0	10	0.1	1.01219	0	0	0	0	0	0	0	0	0	0	0	0	0	0	0	0	0	0	0	0	0	50	0.5	5.06093	0	0	0	0	0	0	0	0	0	0	0
5926771	PDE5A2	Q9QYT5	cGMP-binding cGMP specific phosphodiesterase	5.40813	26250	3.33333	0.0333333	0.338111	0	0	0	0	0	0	10	0.1	1.01433	0	0	0	0	0	0	0	0	0	0	0	0	0	0	0	0	0	0	0	0	0	0	0	0	0	0	0	0	0	0	0	0
6002457	Lgmn	Q9R0J8	legumain	6.1	49467	33.3333	0.4	3.3835	50	0.7	5.07574	40	0.4	4.05872	10	0.1	1.01604	50	1	5.06614	100	1	5.07815	50	0.5	5.06686	0	0	0	50	1	5.09377	0	0	0	0	0	0	50	0.5	5.05915	50	0.5	5.092	100	1	10.1425	0	0
6435251	Ppp2r2d	P56932	AF180350_1 protein phosphatase 2A B regulatory subunit delta isoform	6.1	51983	40	0.633333	4.0603	60	0.9	6.08908	50	0.8	5.07529	10	0.2	1.01654	0	0	0	100	1	7.61136	0	0	0	100	2	10.1529	100	1.5	10.1468	100	1.5	10.1559	50	0.5	5.0755	0	0	0	100	2	10.1451	0	0	0	50	1
6572674	Pgrmc1	P70580	AF163321_1 ventral midline antigen VEMA	4.27604	21599	76.6667	1.76667	12.1378	100	2.3	16.1751	100	2.2	15.1703	30	0.8	5.06785	100	2.5	20.1787	100	2.5	15.1742	100	2	10.1349	100	2.5	20.2213	100	2	15.1671	100	2	10.1416	100	3	20.1459	100	2	10.1444	100	2.5	20.2206	100	1.5	15.1989	0	0
6624130	SEC14L2	A0A024R1I5	AC004832_1 similar to 45 kDa secretory protein	7.8	46146	100	15.6	20.2741	100	15.6	20.2681	100	16.1	20.2797	100	15.1	20.2743	100	14	20.2822	100	17.5	20.2646	100	13	20.219	100	15.5	20.2817	100	18	20.2831	100	13.5	20.2713	100	19	20.2822	100	13	20.2782	100	20	20.2846	100	15	20.2824	100	13
6636119	Actn4	Q9QXQ0	AF190909_1 alpha-actinin 4	5.1	104786	60	0.933333	8.7041	80	1.2	11.1368	90	1.5	13.9611	10	0.1	1.01439	100	2	15.1589	100	1.5	10.1312	50	1	10.0838	50	0.5	5.07397	100	1	10.1943	100	2	19.1733	100	2	20.2105	100	2	15.1607	100	1	10.181	50	0.5	5.08022	0	0
6723180	Gpx3	P23764	plasma glutathione peroxidase precursor	8.2	25291	16.6667	0.166667	1.69393	20	0.2	2.03119	20	0.2	2.03265	10	0.1	1.01794	0	0	0	0	0	2.53898	100	1	10.1559	0	0	0	0	0	0	0	0	0	50	0.5	5.07979	50	0.5	5.08347	0	0	0	0	0	0	0	0
6822249	Rtn4	Q6IRL3	Nogo-B protein	4.49618	38823	3.33333	0.0333333	0.338472	0	0	0	10	0.1	1.01542	0	0	0	0	0	0	0	0	0	0	0	0	0	0	0	0	0	0	50	0.5	5.07708	0	0	0	0	0	0	0	0	0	0	0	0	0	0
6978431	Acadl	P15650	long-chain specific acyl-CoA dehydrogenase, mitochondrial precursor	7.61027	47874	60	0.7	6.0992	50	0.6	5.08234	80	0.9	8.14061	50	0.6	5.07465	100	1	10.1445	100	1.5	3.8168	50	0.5	5.07765	0	0	0	0	0	0	100	1	10.1833	100	1.5	10.1854	100	1	10.1692	50	0.5	5.08748	50	0.5	5.07776	0	0
6978435	Acadvl	P45953	very long-chain specific acyl-CoA dehydrogenase, mitochondrial precursor	9.19087	70750	26.6667	0.3	2.70567	30	0.3	3.04432	50	0.6	5.07268	0	0	0	0	0	0	50	0.5	3.8054	0	0	0	50	0.5	5.07593	50	0.5	5.0793	100	1	10.153	50	0.5	5.06394	0	0	0	50	1	5.07935	50	0.5	5.0671	0	0
6978469	Mllt4	O35889	afadin	5.76318	207677	10	0.1	1.01887	10	0.1	1.01918	20	0.2	2.03743	0	0	0	0	0	0	50	0.5	1.27398	0	0	0	0	0	0	0	0	0	0	0	0	0	0	0	50	0.5	5.09311	50	0.5	5.09403	0	0	0	0	0
6978483	Alad	P06214	delta-aminolevulinic acid dehydratase	6.3	36032	40	0.433333	4.06403	40	0.5	4.06738	50	0.5	5.08191	30	0.3	3.04281	50	1	5.06594	100	1	3.81774	0	0	0	0	0	0	50	0.5	5.08989	50	0.5	5.07303	50	0.5	5.0875	50	0.5	5.10528	0	0	0	100	1	10.1438	100	1
6978487	Aldoa	P05065	fructose-bisphosphate aldolase A	8	39353	100	11.7667	31.8757	100	13.1	31.2092	100	12.5	35.2133	100	9.7	29.2047	100	12	35.2211	100	10.5	30.2062	100	14	35.2185	100	15.5	30.2217	100	13.5	30.1987	100	10	30.2171	100	12	30.1915	100	12	30.2165	100	13.5	45.2184	100	15	40.2229	100	6.5
6978491	Akr1b1	P07943	aldose reductase	6.3	35798	100	3.93333	19.1814	100	3	14.1743	100	6.2	28.1971	100	2.6	15.1727	100	2.5	10.1804	100	3.5	15.1728	100	1	10.1595	100	4.5	20.1783	100	3.5	20.1843	100	7	30.2078	100	6	25.219	100	6.5	30.1784	100	6.5	25.1916	100	5	30.1887	100	3
6978501	Anxa1	P07150	annexin A1	7.1	38830	100	26.9667	71.912	100	27.7	71.2423	100	30	72.2485	100	23.2	72.2453	100	24.5	55.2507	100	25	75.2402	100	25.5	70.2344	100	31.5	80.2462	100	32	85.2449	100	31	65.2426	100	31	75.2473	100	26	60.2486	100	35.5	80.2478	100	26.5	80.256	100	24
6978505	Anxa5	P14668	annexin A5	4.8	35745	100	48.1333	96.6081	100	44.2	91.2752	100	52.8	101.279	100	47.4	97.2699	100	52.5	100.295	100	34.5	89.0203	100	44	95.2802	100	45.5	80.2847	100	44.5	95.2751	100	66	115.29	100	39	95.2437	100	50.5	100.275	100	48.5	90.294	100	60	105.294	100	49
6978517	Apoa2	P04638	apolipoprotein A-II preproprotein	6.73452	11440	13.3333	0.166667	1.35278	30	0.4	3.04647	10	0.1	1.01188	0	0	0	0	0	0	50	0.5	3.80809	50	1	5.07799	50	0.5	5.08229	0	0	0	50	0.5	5.05939	0	0	0	0	0	0	0	0	0	0	0	0	0	0
6978533	Aqp5	P47864	aquaporin-5	8.8	28422	63.3333	1.66667	11.435	40	0.8	6.05568	70	1.8	9.11576	80	2.4	19.1336	100	3	20.1332	0	0	2.53631	50	0.5	5.06487	50	0.5	5.08037	0	0	0	0	0	0	50	0.5	5.05497	100	2	10.1706	100	1.5	10.159	100	5	20.1943	50	1
6978537	Arrb1	P29066	beta-arrestin-1	5.86166	47020	36.6667	0.466667	4.38752	30	0.4	3.04994	50	0.7	7.07215	30	0.3	3.04047	50	1	5.08193	100	1	2.54195	0	0	0	0	0	0	0	0	0	50	0.5	5.07478	50	0.5	5.06997	50	0.5	5.06255	0	0	0	100	2	20.1534	0	0
6978543	Atp1a1	P06685	sodium/potassium-transporting ATPase subunit alpha-1 precursor	5.2	113055	100	5	20.2068	100	5.4	22.2096	100	6.4	24.2209	100	3.2	14.19	100	6	20.2108	100	6	22.7093	100	5	25.1506	100	3.5	20.2307	100	6.5	20.2327	100	6	20.2201	100	7	30.2141	100	8	30.2164	100	7	25.231	100	4	15.2227	100	3
6978545	Atp1a2	P06686	sodium/potassium-transporting ATPase subunit alpha-2 precursor	5.26853	112218	76.6667	1.26667	12.4838	90	1.2	12.1762	90	1.8	17.1821	50	0.8	8.09332	100	1.5	15.2235	100	1.5	11.4143	50	0.5	5.08949	100	1	10.2047	100	1.5	15.1676	100	2	15.2047	100	1.5	15.1937	100	2.5	25.1986	50	1.5	15.1164	100	1.5	15.1968	0	0
6978553	Atp1b3	Q63377	sodium/potassium-transporting ATPase subunit beta-3	7.94576	31830	90	1.83333	10.4734	100	1.9	11.1562	100	2.4	12.1603	70	1.2	8.10352	100	2	15.1663	100	2	10.1537	100	2	10.1356	100	1.5	10.1665	100	2	10.1692	100	3.5	15.1654	100	2	10.1516	100	3	15.1691	100	1.5	10.1565	100	2	10.1591	0	0
6978575	Tspo	P16257	translocator protein	9.88578	18941	3.33333	0.0666667	0.339047	0	0	0	10	0.2	1.01714	0	0	0	0	0	0	0	0	0	0	0	0	0	0	0	0	0	0	0	0	0	50	1	5.08571	0	0	0	0	0	0	0	0	0	0	0
6978587	Calcrl	Q63118	calcitonin gene-related peptide type 1 receptor precursor	6.3	53330	20	0.233333	2.02687	20	0.3	2.02813	30	0.3	3.03916	10	0.1	1.01333	0	0	0	0	0	2.53516	0	0	0	100	1.5	10.1406	0	0	0	50	0.5	5.06318	50	0.5	5.06976	0	0	0	50	0.5	5.06288	0	0	0	50	0.5
6978589	Cald1	Q62736	non-muscle caldesmon	6.3	60585	83.3333	1.53333	9.15448	70	1.2	8.12584	100	2.1	11.1911	80	1.3	8.14649	100	1	10.1735	50	1.5	7.61392	100	2	10.168	0	0	0	100	1.5	10.1983	100	3	10.1847	100	2.5	15.1817	100	1.5	10.1892	100	1.5	10.2094	100	2	10.1907	100	1.5
6978607	Cat	P04762	catalase	7.2	59758	100	10.3333	51.8783	100	12.8	59.2241	100	10.5	54.2124	100	7.7	42.1985	100	16.5	85.2257	100	12	52.7237	100	5.5	30.1998	100	15.5	65.2444	100	14.5	65.2339	100	12	75.2186	100	10	40.2102	100	8	50.1779	100	14	60.2358	100	8.5	45.2197	100	7
6978609	S100g	P02634	protein S100-G	4.81683	9039	13.3333	0.133333	1.3517	10	0.1	1.01367	20	0.2	2.02988	10	0.1	1.01154	0	0	0	0	0	1.26709	0	0	0	0	0	0	50	0.5	5.06835	0	0	0	100	1	10.1494	0	0	0	0	0	0	0	0	0	0	0
6978635	Cd59	P27274	CD59 glycoprotein precursor	8.41178	13791	3.33333	0.0333333	0.337114	0	0	0	10	0.1	1.01134	0	0	0	0	0	0	0	0	0	0	0	0	0	0	0	0	0	0	50	0.5	5.0567	0	0	0	0	0	0	0	0	0	0	0	0	0	0
6978721	Ctsh	P00786	pro-cathepsin H precursor	8.38102	37105	3.33333	0.0333333	0.33971	0	0	0	10	0.1	1.01913	0	0	0	0	0	0	0	0	0	0	0	0	0	0	0	0	0	0	0	0	0	50	0.5	5.09565	0	0	0	0	0	0	0	0	0	0	0
6978849	Fnta	Q04631	protein farnesyltransferase/geranylgeranyltransferase type-1 subunit alpha	4.68107	44050	10	0.1	1.01369	10	0.1	1.01326	20	0.2	2.02781	0	0	0	0	0	0	0	0	1.26658	0	0	0	50	0.5	5.06631	0	0	0	0	0	0	0	0	0	0	0	0	100	1	10.139	0	0	0	0	0
6980956	Glud1	P10860	glutamate dehydrogenase 1, mitochondrial precursor	8	61417	100	11.6667	53.5689	100	11.6	55.8408	100	13.3	58.8449	100	10.1	46.0211	100	13	55.2539	100	8.5	55.9875	100	7.5	53.2048	100	15	55.2738	100	14	65.2563	100	14.5	64.2515	100	13	65.2268	100	11.5	55.2378	100	15	55.2635	100	12.5	54.2448	100	10.5
6980962	Gnai1	P10824	guanine nucleotide-binding protein G(i) subunit alpha-1	5.61684	40346	3.33333	0.0333333	0.337697	0	0	0	10	0.1	1.01309	0	0	0	0	0	0	0	0	0	0	0	0	0	0	0	0	0	0	0	0	0	50	0.5	5.06545	0	0	0	0	0	0	0	0	0	0	0
6980964	Gnai3	P08753	guanine nucleotide-binding protein G(k) subunit alpha	5.4	40523	53.3333	0.8	6.40793	30	0.4	3.04327	80	1.3	10.1155	50	0.7	6.06501	0	0	0	100	1	3.80409	0	0	0	50	1	5.07856	0	0	0	100	1.5	10.1451	100	2.5	15.1445	50	1	10.0777	50	0.5	5.08113	100	1	10.129	100	1.5
6980972	Got2	P00507	aspartate aminotransferase, mitochondrial	9.3	47315	86.6667	1.33333	12.4741	90	1.3	11.1488	90	1.9	18.1435	80	0.8	8.12992	50	0.5	5.08409	100	1.5	12.6649	100	1.5	15.1508	100	2	15.1747	100	1	10.1705	100	2.5	20.1676	100	2	20.1454	100	2	20.1517	50	1	10.0808	100	2	20.1719	100	1
6980974	Gp5	O08770	platelet glycoprotein V precursor	8.70776	63345	3.33333	0.0333333	0.337788	10	0.1	1.01336	0	0	0	0	0	0	0	0	0	0	0	1.2667	0	0	0	50	0.5	5.06681	0	0	0	0	0	0	0	0	0	0	0	0	0	0	0	0	0	0	0	0
6980978	Gpd2	P35571	glycerol-3-phosphate dehydrogenase, mitochondrial precursor	6.17376	80973	16.6667	0.166667	1.68529	20	0.2	2.02181	30	0.3	3.03406	0	0	0	0	0	0	0	0	2.52726	0	0	0	0	0	0	100	1	10.109	0	0	0	50	0.5	5.06208	50	0.5	5.05294	50	0.5	5.0553	0	0	0	0	0
6980992	Gstt2	P30713	glutathione S-transferase theta-2	8	27440	36.6667	0.466667	4.04961	30	0.3	3.0401	30	0.3	3.03875	50	0.8	6.06998	50	0.5	5.07395	0	0	2.53164	0	0	0	100	1	10.1266	0	0	0	50	0.5	5.06731	50	0.5	5.06387	0	0	0	0	0	0	50	0.5	5.06259	50	0.5
6981004	H1f0	P43278	histone H1.0	11.3849	20886	93.3333	2.93333	9.47026	100	3.1	10.1462	100	3	10.1451	80	2.7	8.11945	100	3.5	10.1512	100	4.5	10.145	100	5	10.132	100	1	10.1461	100	1.5	10.1625	100	3.5	10.1479	100	4	10.1409	100	2.5	10.1392	100	2	10.1416	100	3	10.1559	50	0.5
6981006	Hist1h1t	P06349	histone H1t	12.3	21726	100	8.16667	12.1221	100	7.4	13.1252	100	8.8	13.1255	100	8.3	10.1158	100	7.5	10.1141	100	6.5	13.8779	100	6	10.1086	100	9.5	15.131	100	7.5	10.1235	100	9.5	10.1167	100	7	15.1297	100	8	10.1162	100	10.5	20.1418	100	9	10.1229	100	8.5
6981010	Hba1	P01946	hemoglobin subunit alpha-1/2	8	15329	100	80.2667	42.9571	100	142.6	49.3057	100	56.5	39.2896	100	41.7	40.2761	100	163	50.3147	100	132.5	49.0535	100	113	50.2953	100	194	50.3138	100	110.5	45.3103	100	56	50.2981	100	66.5	30.2869	100	32	35.2915	100	106	50.3017	100	22	30.2697	100	17
6981022	Hk1	P05708	hexokinase-1	6.27139	102408	23.3333	0.266667	2.36849	20	0.3	2.03478	50	0.5	5.07068	0	0	0	0	0	0	0	0	2.54348	0	0	0	100	1.5	10.1739	0	0	0	50	0.5	5.06676	50	0.5	5.06489	50	0.5	5.06299	100	1	10.1587	0	0	0	0	0
6981026	Hmgb1	P63159	high mobility group protein B1	5.5	24895	100	8.23333	40.7018	100	7.8	40.8387	100	9.2	41.0402	100	7.7	40.2266	100	7.5	38.2375	100	8	41.4891	100	5	33.2028	100	8	43.2509	100	10.5	45.2496	100	9.5	39.2337	100	10.5	48.2487	100	4.5	20.2255	100	8.5	48.25	100	13	49.2432	100	6
6981068	Icam1	Q00238	intercellular adhesion molecule 1 precursor	6.5	60143	100	3.26667	11.1568	100	2.9	10.1551	100	3.6	11.1646	100	3.3	12.1507	100	2.5	10.1537	100	3	10.1554	100	1.5	10.1339	100	4	10.1731	100	3.5	10.1745	100	4	15.1588	100	3.5	10.1834	100	3	10.1495	100	4	10.175	100	3.5	10.1564	100	2.5
6981142	Lamb2	P15800	laminin subunit beta-2 precursor	6.3	196474	100	14	83.6597	100	12.8	79.3361	100	17.4	97.3223	100	11.8	74.3207	100	17	95.3458	100	18.5	75.3337	100	14.5	100.304	100	6	40.3309	100	8	55.334	100	19	100.363	100	12.5	80.3392	100	36	165.365	100	10	70.2774	100	9.5	70.2669	100	10.5
6981144	Lamp1	P14562	lysosome-associated membrane glycoprotein 1 precursor	8.03121	43970	10	0.1	1.01456	0	0	0	30	0.3	3.04369	0	0	0	0	0	0	0	0	0	0	0	0	0	0	0	0	0	0	0	0	0	100	1	10.1436	0	0	0	0	0	0	50	0.5	5.07485	0	0
6981146	Ldhb	P42123	L-lactate dehydrogenase B chain	5.6	36613	80	1.46667	11.459	60	0.7	7.08943	100	1.6	13.1608	80	2.1	14.1269	50	0.5	5.08558	50	0.5	7.5904	0	0	0	100	1.5	15.1532	100	1	10.1463	100	1.5	10.1534	100	1	10.1558	100	2	15.1627	100	1.5	15.1709	100	2	15.1609	100	3
6981180	Maob	P19643	amine oxidase [flavin-containing] B	7.973	58390	50	0.7	6.07089	70	0.9	8.10115	50	0.9	7.07565	30	0.3	3.03588	50	0.5	5.06542	100	1	8.86008	0	0	0	100	1	10.1536	100	2	15.1523	50	0.5	5.08055	0	0	0	50	1	10.0604	50	1	5.08534	100	2	15.152	0	0
6981200	Mfge8	P70490	lactadherin isoform 2 precursor	6.7263	47414	13.3333	0.133333	1.35586	40	0.4	4.06758	0	0	0	0	0	0	0	0	0	100	1	5.08448	0	0	0	0	0	0	100	1	10.1754	0	0	0	0	0	0	0	0	0	0	0	0	0	0	0	0	0
6981210	Mme	P07861	neprilysin	5.66747	85796	40	0.566667	5.05553	60	0.9	8.08488	60	0.8	7.08169	0	0	0	100	1.5	15.1365	100	2	6.32199	0	0	0	0	0	0	100	1	10.1473	50	0.5	5.07256	50	0.5	5.05783	100	1	10.1041	100	2	15.1739	0	0	0	0	0
6981234	Myh3	P12847	myosin-3	5.54507	223857	16.6667	0.3	1.69484	20	0.3	2.02946	20	0.4	2.03657	10	0.2	1.0185	0	0	0	0	0	2.53683	100	1.5	10.1473	0	0	0	0	0	0	0	0	0	0	0	0	100	2	10.1828	0	0	0	0	0	0	0	0
6981236	Myh9		myosin-9	5.4	226338	100	112.633	300.738	100	121.5	320.547	100	126.3	323.345	100	90.1	258.323	100	106	299.354	100	139.5	325.846	100	113	323.315	100	117	330.369	100	132	315.347	100	117.5	289.347	100	128.5	325.339	100	124	318.335	100	152	344.373	100	109.5	339.333	100	79.5
6981260	Ndufa5	Q63362	NADH dehydrogenase [ubiquinone] 1 alpha subcomplex subunit 5	7.37507	13413	26.6667	0.266667	2.71194	40	0.4	4.0758	20	0.2	2.02983	20	0.2	2.0302	0	0	0	100	1	5.09476	0	0	0	50	0.5	5.09303	50	0.5	5.10616	50	0.5	5.071	0	0	0	0	0	0	0	0	0	50	0.5	5.07814	0	0
6981324	P4hb		protein disulfide-isomerase precursor	4.7	56865	100	14.1	49.9618	100	12.5	44.2874	100	17.1	59.3031	100	12.7	46.2948	100	6	25.282	100	13	49.0388	100	9	35.2487	100	17.5	65.3189	100	17	50.3119	100	18.5	65.3094	100	18	55.2838	100	15	60.2958	100	19	70.3156	100	15	45.3107	100	9.5
6981326	S100a4	P05942	protein S100-A4	4.9	11777	56.6667	1.56667	5.76711	50	1.5	5.08842	50	1.7	5.08943	70	1.5	7.12348	100	4	10.1867	0	0	3.81386	100	3	10.166	50	0.5	5.08941	0	0	0	100	5	10.1903	0	0	0	100	3	10.1681	0	0	0	50	0.5	5.08874	100	2.5
6981396	Prkar1a	P09456	cAMP-dependent protein kinase type I-alpha regulatory subunit	5.1	43096	90	3.5	17.4787	100	3.3	19.1597	100	5.8	25.1715	70	1.4	8.10492	100	3	25.1546	100	2.5	17.661	100	1	10.118	100	5	25.1823	100	5	20.1788	100	7.5	30.1805	100	7	20.1755	100	4	25.1519	100	7	25.1919	100	3.5	25.1574	100	2.5
6981420	Prss1	P00762	anionic trypsin-1 precursor	4.6	25960	100	5.76667	10.2231	100	4.4	10.2058	100	6.2	10.2337	100	6.7	10.2299	100	7.5	10.2232	100	6	10.2014	100	3.5	10.2065	100	3.5	10.2002	100	1.5	10.1943	100	7.5	10.2509	100	7.5	10.2302	100	6.5	10.2549	100	2.5	10.2079	100	7	10.2245	100	6.5
6981440	Ptk2	O35346	focal adhesion kinase 1	6.23614	119717	3.33333	0.0333333	0.338114	0	0	0	10	0.1	1.01434	0	0	0	0	0	0	0	0	0	0	0	0	0	0	0	0	0	0	50	0.5	5.07171	0	0	0	0	0	0	0	0	0	0	0	0	0	0
6981464	Rbp1	P02696	retinol-binding protein 1	5	15835	100	3.83333	19.8411	100	3.4	17.1711	100	4.5	20.1802	100	3.6	22.1721	100	2.5	15.1547	100	2.5	17.6752	100	3	20.1474	100	4.5	20.1853	100	4.5	15.1884	100	5	20.1817	100	5	20.175	100	3.5	20.1784	100	4.5	20.1814	100	4.5	20.1844	100	3.5
6981574	Sparc	P16975	SPARC precursor	4.66985	34297	3.33333	0.0333333	0.33841	10	0.1	1.01523	0	0	0	0	0	0	0	0	0	0	0	1.26904	0	0	0	0	0	0	50	0.5	5.07616	0	0	0	0	0	0	0	0	0	0	0	0	0	0	0	0	0
6981592	Stat3	P52631	signal transducer and activator of transcription 3	5.89306	88040	3.33333	0.0333333	0.340405	10	0.1	1.02121	0	0	0	0	0	0	0	0	0	0	0	1.27652	0	0	0	0	0	0	50	0.5	5.10607	0	0	0	0	0	0	0	0	0	0	0	0	0	0	0	0	0
6981642	Tcp1	P28480	T-complex protein 1 subunit alpha	5.8	60360	93.3333	2.63333	18.1812	100	3.3	22.1973	100	2.6	17.204	80	2	15.1424	100	4	30.1859	100	3	20.2001	100	2	20.1397	100	5	30.2345	100	2.5	10.2171	100	2	15.2211	100	2.5	15.167	100	2.5	15.1948	100	3.5	20.2362	100	2.5	20.2008	100	1.5
6981672	Tpm4	P09495	tropomyosin alpha-4 chain	4.5	28511	100	7.6	29.8507	100	7.4	32.1875	100	8.1	28.1827	100	7.3	29.1818	100	5	20.1627	100	7	35.1938	100	6	20.1479	100	8.5	35.206	100	10.5	40.205	100	7	20.1604	100	11	35.2004	100	2.5	15.1665	100	10.5	40.2004	100	9.5	30.1858	100	4.5
6981694	Scgb1a1	P17559	uteroglobin precursor	4.8	10450	100	4.43333	12.1404	100	4	11.138	100	4.7	13.1466	100	4.6	12.1365	100	5.5	15.1542	100	2	10.134	100	8	10.1322	100	2.5	10.1386	100	2	10.1378	100	9	25.1743	100	4	10.1319	100	4	10.1421	100	2.5	10.1415	100	4	10.1432	100	5
6981696	Utrn	O55147	utrophin	5.04604	391073	73.3333	1.23333	11.4515	70	1.5	12.1124	80	1.5	15.1347	70	0.7	7.1076	50	1.5	10.079	100	4	12.6207	100	1	10.1396	100	1	10.1632	0	0	0	50	0.5	5.07154	100	2.5	25.1696	100	1.5	15.1603	100	2.5	25.199	50	0.5	5.07305	50	0.5
6981710	Ywhah	P68511	14-3-3 protein eta	4.7	28213	86.6667	1.83333	8.81497	100	2.3	10.1665	70	1.5	7.12408	90	1.7	9.15432	100	1.5	10.1679	100	1	10.1662	100	2.5	10.1468	100	3.5	10.1963	100	3	10.1836	50	1	5.09283	100	2	10.17	0	0	0	100	1.5	10.1754	100	3	10.1822	50	0.5
6981712	Ywhaq	P68255	14-3-3 protein theta	4.5	27779	100	16.5667	42.5981	100	16.4	40.2863	100	17.9	46.2782	100	15.4	41.2296	100	14.5	35.2327	100	16.5	41.5498	100	12.5	30.2018	100	21	40.365	100	17.5	50.3103	100	15.5	35.233	100	17.5	50.3378	100	16	45.2154	100	20	50.3611	100	20.5	50.2437	100	13
7242160	Npm1	P13084	nucleophosmin	4.5	32561	100	6	25.537	100	6.6	26.213	100	6.7	25.2075	100	4.7	25.1904	100	7	25.223	100	8	26.4605	100	3.5	20.1828	100	5.5	30.2071	100	9	30.2263	100	6	20.2083	100	6.5	25.2009	100	6	25.2007	100	8.5	25.2268	100	6.5	30.2008	100	3
7414591	Ighm		immunoglobulin heavy chain variable region	5.7	13397	20	0.266667	2.04093	30	0.4	3.05901	10	0.1	1.0243	20	0.3	2.03947	0	0	0	100	1.5	3.82376	50	0.5	5.08386	0	0	0	0	0	0	0	0	0	0	0	0	0	0	0	50	0.5	5.1215	0	0	0	0	0
7547027	Agrn	Q9JK93	AF250032_1 agrin precursor	4.90409	15800	6.66667	0.0666667	0.67638	0	0	0	20	0.2	2.02914	0	0	0	0	0	0	0	0	0	0	0	0	0	0	0	0	0	0	0	0	0	0	0	0	100	1	10.1457	0	0	0	0	0	0	0	0
8347066	Anpep	P15684	aminopeptidase	5	63583	40	0.566667	5.05387	50	0.6	5.06695	40	0.7	7.05476	30	0.4	3.03989	0	0	0	50	0.5	6.33369	100	1.5	10.1313	50	0.5	5.06545	50	0.5	5.06461	50	1	10.0789	0	0	0	100	1.5	15.1283	50	1	10.0667	0	0	0	50	0.5
8392872	Ap1b1	P52303	AP-1 complex subunit beta-1	4.9	104589	70	1.2	9.79132	90	1.3	12.1617	90	1.8	12.1562	30	0.5	5.05604	100	1.5	15.1523	50	0.5	11.4141	100	1	10.1297	100	1.5	15.2135	100	2	15.2505	100	2	10.1581	50	1	5.06969	100	2	15.1505	100	2.5	15.2024	100	1.5	15.2003	50	0.5
8392983	Bgn	P47853	biglycan precursor	7.3	41707	100	8.7	25.223	100	7.4	23.2234	100	10.9	29.2416	100	7.8	23.2041	100	6	20.2109	100	8.5	23.9766	100	8.5	20.2014	100	6.5	15.165	100	7.5	30.2674	100	10	20.1984	100	8.5	30.2677	100	19.5	40.2529	100	9.5	30.2955	100	7	25.1932	100	8
8393038	Capn2	Q07009	calpain-2 catalytic subunit precursor	4.7	79920	100	10.5	54.2952	100	9.7	50.3017	100	14	66.3008	100	7.8	46.2831	100	10.5	50.3321	100	7.5	50.2942	100	6	30.2382	100	15.5	85.3479	100	9	45.3175	100	18	70.3126	100	12	60.2539	100	11.5	65.2749	100	13	60.3566	100	15.5	75.3061	100	9.5
8393057	Serpinh1	P29457	serpin H1 precursor	9.2	46518	100	21.3333	83.5713	100	19.6	80.2342	100	25	91.2444	100	19.4	79.2353	100	17.5	70.2418	100	20.5	82.7323	100	15.5	70.194	100	27	80.2657	100	17.5	90.2286	100	25.5	85.2564	100	15.5	65.2209	100	29	100.238	100	27.5	95.2619	100	27.5	110.245	100	20.5
8393101	Cfl1	P45592	cofilin-1	8.1879	18533	26.6667	0.3	3.04027	20	0.3	3.02988	40	0.4	4.06305	20	0.2	2.02789	0	0	0	0	0	3.78735	50	1	10.0735	0	0	0	50	0.5	5.07587	0	0	0	50	0.5	5.07687	50	0.5	5.07	100	1	10.1684	0	0	0	50	0.5
8393180	Cox4i1	P10888	cytochrome c oxidase subunit 4 isoform 1, mitochondrial precursor	9.8	19515	100	2.7	12.4872	100	2.6	12.1545	100	2.8	12.1567	100	2.7	13.1504	100	2	10.1518	100	2.5	12.6552	100	1	10.124	100	3.5	10.1734	100	4	20.1741	100	2	10.1604	100	3	15.1564	100	2.5	10.1494	100	2.5	10.1583	100	4	15.1591	100	3
8393197	Crp	P48199	C-reactive protein precursor	4.7	25469	73.3333	2.8	10.7786	100	4	17.1493	80	2.8	11.1252	40	1.6	4.06119	100	3	15.1561	100	3.5	17.6476	100	1.5	10.1373	100	9	20.1774	100	3	20.1301	100	3.5	10.1509	100	3.5	15.1682	100	3	15.1381	100	4	15.1689	0	0	0	100	1.5
8393218	Ctsc	P80067	dipeptidyl peptidase 1 precursor	6.4	52236	36.6667	0.4	3.71723	20	0.3	2.0275	50	0.5	5.07078	40	0.4	4.05342	0	0	0	50	0.5	2.53437	0	0	0	0	0	0	50	1	5.06823	0	0	0	100	1	10.1331	50	0.5	5.07319	0	0	0	100	1	10.1476	50	0.5
8393230	Cyp2b12	P33272	cytochrome P450 2B12 precursor	8.07265	55797	43.3333	0.533333	4.73301	60	0.7	6.09587	40	0.6	5.05944	30	0.3	3.04374	100	1	10.1584	0	0	5.08024	100	1.5	10.1643	0	0	0	100	1	10.1567	100	1	10.1405	50	0.5	5.08126	0	0	0	0	0	0	50	1.5	10.0755	0	0
8393296	Eef2	P05197	elongation factor 2	6.4	95284	100	28.8	72.2821	100	32.3	74.2844	100	32.2	76.2998	100	21.9	66.262	100	32	80.2993	100	34.5	72.7807	100	20.5	60.2188	100	40	80.3192	100	34.5	80.2892	100	30.5	80.3008	100	34.5	80.3007	100	24.5	85.2802	100	40	70.3194	100	31.5	65.2981	100	22.5
8393381	G6pdx	P05370	glucose-6-phosphate 1-dehydrogenase	5.94636	59376	26.6667	0.266667	2.70616	30	0.3	3.04729	20	0.2	2.03233	30	0.3	3.03887	50	0.5	5.06802	0	0	2.5421	0	0	0	50	0.5	5.08603	50	0.5	5.08239	0	0	0	0	0	0	0	0	0	100	1	10.1617	0	0	0	0	0
8393418	Gapdh	P04797	glyceraldehyde-3-phosphate dehydrogenase	8.1	35829	100	35.3333	66.3435	100	38.1	66.3491	100	39.1	75.3497	100	28.8	57.3318	100	34	65.3512	100	39.5	66.5985	100	30	65.331	100	45	65.3535	100	42	70.3571	100	33	70.3427	100	42.5	75.3559	100	37	80.3383	100	42.5	70.357	100	40.5	80.3547	100	26
8393446	Gclm	P48508	glutamate--cysteine ligase regulatory subunit	5.24407	30549	10	0.1	1.01629	20	0.2	2.03303	0	0	0	10	0.1	1.01585	0	0	0	0	0	2.54129	0	0	0	50	0.5	5.09294	50	0.5	5.07222	0	0	0	0	0	0	0	0	0	0	0	0	0	0	0	0	0
8393502	Gstm1	P04905	glutathione S-transferase Mu 1	8.3	25915	100	10.9667	36.1818	100	11.9	38.1805	100	12.3	42.1852	100	8.7	28.1796	100	12.5	40.1829	100	10	37.6799	100	9	25.1635	100	13	40.1961	100	15	50.191	100	16	40.1879	100	13.5	55.1791	100	12.5	40.1808	100	9	40.1913	100	10.5	35.1872	100	11
8393519	H2afy	Q02874	core histone macro-H2A.1	10.2	39505	100	2.93333	20.5058	100	2.2	15.1594	100	4.1	27.1945	100	2.5	19.1635	100	1.5	10.1463	100	3	16.4127	100	1	10.1269	100	3.5	20.1827	100	2	15.1655	100	4.5	25.2117	100	5	35.1797	100	5	30.2133	100	2.5	20.179	100	3.5	25.1886	100	2
8393536	Hmgb2	P52925	high mobility group protein B2	7.22596	24160	33.3333	0.5	4.055	50	0.6	6.07305	50	0.9	6.09194	0	0	0	100	1	10.1171	0	0	5.06204	50	0.5	5.05386	100	1.5	15.1943	0	0	0	50	0.5	5.0586	0	0	0	50	0.5	5.05337	100	3	15.2804	50	0.5	5.06738	0	0
8393610	Kpnb1	P52296	importin subunit beta-1	4.5	97125	93.3333	4	25.8424	100	5.4	29.19	100	4.2	28.2019	80	2.4	20.1353	100	8.5	45.2349	100	3.5	25.1788	100	3.5	25.1461	100	4.5	25.21	100	7	25.1892	100	6.5	45.2321	100	1	10.2028	100	4	25.1937	100	5	30.1931	100	4.5	30.1878	100	3.5
8393807	Myh7	P02564	myosin-7	5.5	223082	60	5.2	33.4546	80	4	31.3553	60	7.1	39.1209	40	4.5	29.8876	0	0	0	100	2	39.1941	100	5.5	47.1984	100	1.5	15.1869	100	11	74.2185	100	2	20.1905	0	0	0	100	31.5	156.23	0	0	0	100	2	19.1842	100	5
8393864	Hpcal1	P62749	hippocalcin-like protein 1	5.2	22324	6.66667	0.0666667	0.675594	10	0.1	1.01423	10	0.1	1.01255	0	0	0	0	0	0	0	0	1.26779	0	0	0	50	0.5	5.07115	0	0	0	0	0	0	0	0	0	0	0	0	50	0.5	5.06276	0	0	0	0	0
8393962	Pitpna	P16446	phosphatidylinositol transfer protein alpha isoform	5.94379	31908	3.33333	0.0333333	0.338103	10	0.1	1.01431	0	0	0	0	0	0	0	0	0	0	0	1.26789	0	0	0	0	0	0	50	0.5	5.07155	0	0	0	0	0	0	0	0	0	0	0	0	0	0	0	0	0
8394012	Ppm1a	P20650	protein phosphatase 1A	5.07307	42417	6.66667	0.0666667	0.674353	20	0.2	2.02306	0	0	0	0	0	0	0	0	0	50	0.5	2.52882	0	0	0	50	0.5	5.05626	0	0	0	0	0	0	0	0	0	0	0	0	0	0	0	0	0	0	0	0
8394060	Psma1	P18420	proteasome subunit alpha type-1	6.15379	29518	76.6667	0.966667	9.18075	70	0.9	8.17361	90	1.2	11.221	70	0.8	8.14765	50	0.5	5.11759	100	1	8.93761	0	0	0	100	1.5	15.2492	100	1.5	10.2514	50	0.5	5.13034	100	1	10.2506	100	1	10.222	100	1.5	10.2669	100	2	20.2351	50	0.5
8394063	Psma2	P17220	proteasome subunit alpha type-2	7.3	25927	100	3.8	18.2106	100	3.2	17.2049	100	4.4	19.2224	100	3.8	18.2047	100	2.5	15.1973	100	2.5	17.7068	100	2	20.1603	100	4	20.2296	100	5	20.2289	100	4.5	20.2269	100	4.5	20.2166	100	4	20.215	100	5.5	20.2314	100	3.5	15.2219	100	4.5
8394066	Psma3	P18422	proteasome subunit alpha type-3	5.16471	28420	13.3333	0.166667	1.348	10	0.2	1.01096	30	0.3	3.03305	0	0	0	0	0	0	0	0	1.2637	0	0	0	50	1	5.05481	0	0	0	50	0.5	5.05023	0	0	0	0	0	0	100	1	10.115	0	0	0	0	0
8394072	Psma5		proteasome subunit alpha type-5	4.6	26392	73.3333	1.73333	12.4591	30	0.5	3.04743	90	2.5	18.1503	100	2.2	16.1796	0	0	0	0	0	3.80929	0	0	0	100	1.5	10.1704	50	1	5.06681	100	2.5	20.1699	100	2.5	15.16	100	2.5	20.1751	50	1	10.0788	100	4	25.1676	100	3.5
8394076	Psma6	P60901	proteasome subunit alpha type-6	6.36794	27400	16.6667	0.166667	1.69681	10	0.1	1.0179	20	0.2	2.04114	20	0.2	2.03139	0	0	0	50	0.5	1.27237	0	0	0	0	0	0	0	0	0	50	0.5	5.10746	0	0	0	0	0	0	0	0	0	50	0.5	5.09825	0	0
8394152	Gnao1	P59215	guanine nucleotide-binding protein G(o) subunit alpha	5.22773	40069	23.3333	0.233333	2.3663	40	0.4	4.05538	30	0.3	3.04352	0	0	0	0	0	0	100	1	5.06923	0	0	0	50	0.5	5.0749	50	0.5	5.06346	0	0	0	50	0.5	5.06366	0	0	0	100	1	10.1539	0	0	0	0	0
8394162	Aco1	Q63270	cytoplasmic aconitate hydratase	6.73634	98128	56.6667	1.13333	8.08852	40	1.2	7.07236	90	1.8	13.142	40	0.4	4.05121	0	0	0	50	1	8.84045	0	0	0	50	0.5	5.09478	100	4.5	25.1778	100	1.5	10.1679	100	3	20.166	50	0.5	5.06666	100	2	15.1606	100	2	15.1488	50	0.5
8394212	Rps15	P62845	40S ribosomal protein S15	10.8	17041	73.3333	1.93333	8.12188	90	2.4	10.16	80	2.7	9.13574	50	0.7	5.06985	100	2.5	10.1619	100	2	10.1596	50	0.5	5.06614	100	3.5	10.2131	100	3.5	15.2084	100	5	15.1819	50	1.5	5.08806	100	1	10.1354	100	5	10.1923	50	1	5.08101	50	0.5
8394221	Rps3a	P49242	40S ribosomal protein S3a	10.2	29946	76.6667	0.933333	7.8193	60	0.7	6.12122	80	0.9	8.16411	90	1.2	9.17257	100	1	10.1994	100	1	5.10168	0	0	0	50	0.5	5.10229	50	1	5.09996	100	1	10.2079	100	1	10.1876	0	0	0	100	1	10.2023	100	1.5	10.2228	100	1
8394224	Rps6	P62755	40S ribosomal protein S6	11.3	28681	100	3	12.8145	100	2.6	11.1522	100	3	14.1482	100	3.4	13.1429	100	2.5	10.1397	100	3.5	11.4054	100	2.5	10.1245	100	1.5	10.1548	100	3	10.1728	100	2.5	10.1416	100	3.5	20.1496	100	2	10.1425	100	3	15.1522	100	4	15.1551	100	4.5
8394272	Nudc	Q63525	nuclear migration protein nudC	5.1	38413	90	1.46667	11.1352	90	1.7	12.1352	90	1.6	11.1393	90	1.1	10.131	100	1.5	15.1391	100	1.5	11.3842	50	0.5	5.07026	100	3	20.1925	100	2	10.1507	100	2	15.1752	100	1.5	10.1342	50	1	5.06254	100	2	10.1551	100	1.5	15.1693	100	1.5
8394341	Sftpc	P11685	pulmonary surfactant-associated protein C precursor	6.6	21043	60	1.03333	6.7619	60	1.1	7.094	80	1.4	9.12255	40	0.6	4.06916	100	1.5	10.1513	100	2.5	6.32968	0	0	0	0	0	0	100	1.5	10.1568	100	1.5	10.1536	100	2	15.1429	100	2	10.1542	100	1.5	10.1621	0	0	0	100	2
8394364	Ssr4	Q07984	translocon-associated protein subunit delta precursor	5.4	18980	86.6667	1.7	11.1419	90	1.9	12.1522	80	1.5	11.133	90	1.7	10.1404	100	1	10.1639	100	2.5	12.6493	50	1	10.0702	100	2	15.1737	100	3	10.1832	50	0.5	5.0923	50	0.5	5.06889	100	2	15.1548	100	1.5	10.1807	100	3	20.1684	50	1
8394469	Tnni3	P23693	troponin I, cardiac muscle	9.98682	24161	3.33333	0.0333333	0.338848	0	0	0	10	0.1	1.01654	0	0	0	0	0	0	0	0	0	0	0	0	0	0	0	0	0	0	0	0	0	0	0	0	50	0.5	5.08271	0	0	0	0	0	0	0	0
8394544	Xdh	P22985	xanthine dehydrogenase/oxidase	6.9	146243	100	8.16667	42.2102	100	9.6	49.209	100	10.1	49.2242	100	4.8	28.1974	100	11.5	45.2045	100	11.5	50.2101	100	5.5	30.1933	100	8	50.2166	100	11.5	50.2213	100	11.5	60.2179	100	19	65.293	100	5	30.184	100	10	55.2222	100	5	35.2041	100	3.5
8547026	Hgs	Q9JJ50	AF036344_1 Hrs	5.86582	86247	6.66667	0.0666667	0.67806	10	0.1	1.01529	10	0.1	1.0189	0	0	0	0	0	0	0	0	1.26911	0	0	0	0	0	0	50	0.5	5.07643	50	0.5	5.09448	0	0	0	0	0	0	0	0	0	0	0	0	0	0
9506405	Arpc1b	O88656	actin-related protein 2/3 complex subunit 1B	8.3	41058	20	0.2	2.02765	0	0	0	40	0.4	4.05524	20	0.2	2.02771	0	0	0	0	0	0	0	0	0	0	0	0	0	0	0	50	0.5	5.06956	0	0	0	50	0.5	5.07232	0	0	0	100	1	10.1343	50	0.5
9506411	Atp5h	P31399	ATP synthase subunit d, mitochondrial	6.2	18764	6.66667	0.0666667	0.675456	0	0	0	10	0.1	1.01326	10	0.1	1.01311	0	0	0	0	0	0	0	0	0	0	0	0	0	0	0	50	0.5	5.06631	0	0	0	0	0	0	0	0	0	0	0	0	50	0.5
9506445	Ca2	P27139	carbonic anhydrase 2	7	29115	100	9.53333	32.9356	100	13.1	41.3348	100	8	29.2533	100	7.5	28.2187	100	16.5	40.3488	100	11.5	41.5813	100	12.5	45.2976	100	16	50.3299	100	9	40.3492	100	7.5	20.1902	100	9	30.2992	100	6	25.2137	100	9.5	40.3399	100	8	30.2236	100	4
9506467	Cbr1	P47727	carbonyl reductase [NADPH] 1	8.07832	30579	16.6667	0.2	1.68774	40	0.5	4.05098	10	0.1	1.01223	0	0	0	100	1	10.1387	50	0.5	2.52905	50	1	5.05278	0	0	0	0	0	0	50	0.5	5.06116	0	0	0	0	0	0	0	0	0	0	0	0	0	0
9506497	Cltc	P11442	clathrin heavy chain 1	5.4	191598	96.6667	3.2	18.5653	100	2.2	15.1956	100	3.5	21.2669	90	3.9	19.2335	100	1.5	10.1826	100	2.5	16.4489	100	2	15.2186	100	1.5	10.1701	100	3.5	25.2208	100	3.5	20.2735	100	3.5	25.261	100	3	20.2669	100	3	20.2665	100	4.5	20.2666	100	4
9506501	Cnn3	P37397	calponin-3	5.4	36435	60	0.733333	6.41575	60	1	7.09414	80	0.8	8.10682	40	0.4	4.0463	50	1	5.05888	100	2	7.60295	50	1	5.05954	50	0.5	5.08914	50	0.5	5.09956	100	1	10.1069	100	1	10.123	50	0.5	5.05653	50	0.5	5.09061	100	1	10.1571	50	0.5
9506515	Crk	Q63768	adapter molecule crk	5.3	33845	26.6667	0.433333	3.04693	40	0.7	5.07396	30	0.5	3.04993	10	0.1	1.0169	0	0	0	50	0.5	6.34246	0	0	0	50	1	5.09236	100	2	15.1857	50	0.5	5.08142	0	0	0	0	0	0	100	2	10.1682	0	0	0	0	0
9506571	Eif2s1	P68101	eukaryotic translation initiation factor 2 subunit 1	4.86404	36109	20	0.2	2.02704	40	0.4	4.05319	20	0.2	2.02794	0	0	0	50	0.5	5.05633	50	0.5	3.8024	0	0	0	0	0	0	100	1	10.148	0	0	0	50	0.5	5.06931	0	0	0	50	0.5	5.07038	0	0	0	0	0
9507243	Ywhab	P35213	14-3-3 protein beta/alpha	4.7	28055	93.3333	2.96667	13.2248	100	2.8	12.2591	100	4.1	17.253	80	2	10.1624	100	2	10.2114	100	4	12.771	100	2	10.206	100	4	15.3539	100	2	15.2234	100	2	10.2108	100	5	10.2952	100	2.5	15.2073	100	7.5	25.35	100	3.5	25.2016	100	2.5
9507245	Ywhag	P61983	14-3-3 protein gamma	4.7	28303	100	8	23.9055	100	8.4	25.2554	100	9.2	25.2501	100	6.4	21.211	100	7	20.2052	100	7	26.518	100	5	20.1898	100	11.5	30.3327	100	11.5	30.2551	100	6.5	20.2121	100	11	30.2846	100	7	20.2048	100	12.5	35.3259	100	9	20.223	100	7
9588098	Hnrnpd	Q9JJ54	RNA binding protein p42 AUF1	8.3	36016	60	2	6.42453	80	2.5	8.11539	80	3.1	9.12755	20	0.4	2.03065	100	4.5	10.1482	50	1	7.6072	100	3.5	10.145	50	0.5	5.07004	100	3	10.1485	100	4	10.1569	100	4.5	10.1544	100	5	10.1515	100	2	15.175	0	0	0	0	0
9845234	Anxa2	Q07936	annexin A2	7.7	38679	100	40	100.256	100	39.3	94.2593	100	43.6	101.257	100	37.1	105.251	100	44	95.2449	100	31	94.013	100	36	105.214	100	41	100.253	100	44.5	90.3136	100	50.5	110.248	100	37.5	95.2567	100	47	100.253	100	39	90.253	100	44	110.274	100	38.5
9845261	Lgals1	P11762	galectin-1	5	14858	100	3.2	10.1968	100	3.1	10.1957	100	3.2	10.1995	100	3.3	10.1951	100	3.5	10.2102	100	2	10.1921	100	4	10.1853	100	3	10.2035	100	3	10.1956	100	3.5	10.2024	100	2.5	10.1699	100	4	10.2045	100	2.5	10.2064	100	3.5	10.2145	100	4
9885344	Hnrnpl	Q9ET33	AF260436_1 heterogeneous nuclear ribonucleoprotein hnRNP-L	6.1	15689	96.6667	1.86667	9.85716	90	1.8	9.1823	100	2.3	10.1981	100	1.5	10.1911	50	1	5.09668	100	2.5	10.2037	100	1.5	10.1946	100	1.5	10.217	100	2.5	10.2161	100	2.5	10.204	100	2.5	10.1964	100	1.5	10.1961	100	2.5	10.1905	100	2.5	10.2033	100	1
9910520	Plvap	Q9WV78	plasmalemma vesicle-associated protein	8.5	50034	96.6667	3.26667	17.553	90	3	14.2059	100	3.3	20.2316	100	3.5	18.2216	50	1	5.09637	100	2.5	16.4833	100	4	20.2219	100	2	10.2612	100	5.5	25.2233	100	3	20.2205	100	4	25.2089	100	3	20.2307	100	2.5	15.2559	100	4	20.2418	100	3
10566819	Fam129a	Q9ESN0	Niban	4.3	80378	20	0.2	2.04194	30	0.3	3.06747	20	0.2	2.03634	10	0.1	1.02201	0	0	0	100	1	3.83434	0	0	0	0	0	0	50	0.5	5.12266	0	0	0	50	0.5	5.10313	0	0	0	50	0.5	5.07857	0	0	0	0	0
10566951	Mcam	Q9EPF2	s-gicerin/MUC18	5.8	66728	60	1.4	11.7705	80	1.7	16.1408	80	2.2	16.1438	20	0.3	3.02688	100	1	10.1547	100	4	17.6373	0	0	0	100	1.5	15.1681	100	2	20.1748	100	1.5	15.1388	100	3.5	25.2161	100	5	30.1849	100	1	10.1792	0	0	0	0	0
10637996	Aco2	Q9ER34	mitochondrial aconitase	7.6	85475	100	3.33333	32.9091	100	3.4	29.1822	100	3.5	36.7792	100	3.1	32.766	100	2.5	29.1743	100	4.5	29.1842	100	1.5	15.1443	100	4.5	30.1975	100	4	43.204	100	3.5	35.1918	100	4.5	43.1753	100	3.5	33.1994	100	3	34.1783	100	3	38.1514	100	4.5
10863989	Acp1	P41498	low molecular weight phosphotyrosine protein phosphatase isoform A	6.08297	18153	20	0.2	2.02567	20	0.2	2.02959	20	0.2	2.02424	20	0.2	2.02317	50	0.5	5.07872	0	0	1.26731	0	0	0	50	0.5	5.06923	0	0	0	100	1	10.1212	0	0	0	0	0	0	0	0	0	0	0	0	0	0
11024650	Mb	Q9QZ76	myoglobin	8.5	17158	16.6667	0.3	1.69319	20	0.2	2.02586	20	0.5	2.0397	10	0.2	1.01401	0	0	0	0	0	2.53232	0	0	0	0	0	0	100	1	10.1293	0	0	0	0	0	0	100	2.5	10.1985	0	0	0	0	0	0	0	0
11024674	Slc9a3r1	Q9JJ19	Na(+)/H(+) exchange regulatory cofactor NHE-RF1	5.63831	38831	6.66667	0.0666667	0.674447	0	0	0	20	0.2	2.02334	0	0	0	0	0	0	0	0	0	0	0	0	0	0	0	0	0	0	50	0.5	5.05849	50	0.5	5.05822	0	0	0	0	0	0	0	0	0	0	0
11066005	Hrg	Q99PS8	AF194029_1 histidine-rich glycoprotein	7.8	57582	56.6667	1.5	9.10077	100	2.3	14.1796	50	1.4	9.08753	20	0.8	4.03523	100	3.5	10.1861	100	1.5	15.1779	100	2.5	10.1778	100	1.5	15.1773	100	2.5	20.1889	0	0	0	100	3	20.168	50	0.5	5.07885	100	3.5	20.1909	0	0	0	0	0
11072106	Nucb2	Q9JI85	nucleobindin-2 precursor	4.9	50091	70	0.933333	8.77435	60	1	10.1093	80	0.9	9.13394	70	0.9	7.07984	50	0.5	5.05802	0	0	11.3721	100	2	20.1346	50	1	10.1193	100	1.5	15.2345	100	1.5	15.1665	100	1	10.1823	100	1	10.1045	50	0.5	5.11974	50	0.5	5.09652	50	1
11120712	Tsn	Q71SY3	translin	6.00478	26172	10	0.166667	1.01701	20	0.3	2.03609	10	0.2	1.01494	0	0	0	0	0	0	0	0	2.54511	0	0	0	100	1.5	10.1804	0	0	0	0	0	0	50	1	5.0747	0	0	0	0	0	0	0	0	0	0	0
11120716	Copb2	O35142	coatomer subunit beta'	5	102552	50	0.866667	5.43538	60	1	7.11857	80	1.5	8.17168	10	0.1	1.01589	100	1	10.1432	0	0	6.36241	0	0	0	100	2.5	15.2511	100	1.5	10.1985	100	2	10.2569	0	0	0	100	2	10.1844	100	2	10.2255	100	1.5	10.1917	50	0.5
11177880	Vapb	Q9Z269	vesicle-associated membrane protein-associated protein B	7.80563	26917	43.3333	0.6	4.39515	10	0.1	1.01218	80	1.3	8.11592	40	0.4	4.05736	0	0	0	0	0	1.26523	0	0	0	0	0	0	50	0.5	5.06092	100	2	10.1472	100	2	10.1398	50	0.5	5.07084	50	0.5	5.07846	100	1.5	10.1433	50	0.5
11177910	Hspa2	P14659	heat shock-related 70 kDa protein 2	5.3	69529	100	15.6333	32.8662	100	14.8	33.1965	100	16.6	33.2007	100	15.5	32.2014	100	14	30.2012	100	12	33.9453	100	12	30.1936	100	19	35.1971	100	17	30.1951	100	17	30.1986	100	15.5	40.2034	100	14	30.1953	100	20	35.205	100	16.5	30.2011	100	16
11559988	Max	P52164	protein max	5.86369	18273	3.33333	0.0333333	0.336805	10	0.1	1.01042	0	0	0	0	0	0	0	0	0	0	0	1.26302	0	0	0	0	0	0	50	0.5	5.05208	0	0	0	0	0	0	0	0	0	0	0	0	0	0	0	0	0
11560046	Cyb5a	P00173	cytochrome b5	4.7	15356	100	4.13333	14.8684	100	4.9	18.1979	100	4.4	15.2066	100	3.1	11.2008	100	4	20.2052	100	5.5	17.696	100	2.5	15.1627	100	6	15.2137	100	6.5	20.2068	100	5	10.2087	100	4.5	15.1912	100	3	20.1979	100	5.5	15.2215	100	4	15.2139	100	3
11560131	Ddah1	O08557	N(G),N(G)-dimethylarginine dimethylaminohydrolase 1	5.71404	31427	10	0.1	1.01769	0	0	0	30	0.3	3.05307	0	0	0	0	0	0	0	0	0	0	0	0	0	0	0	0	0	0	50	0.5	5.08812	50	0.5	5.10301	50	0.5	5.07423	0	0	0	0	0	0	0	0
11693154	Pafah1b2	O35264	platelet-activating factor acetylhydrolase IB subunit beta	5.5	25582	76.6667	1.73333	9.81322	100	2.3	11.1981	100	2.5	15.1901	30	0.4	3.05144	100	2.5	10.2086	100	2.5	11.4455	100	1.5	10.1656	100	2.5	15.21	100	2.5	10.2088	100	3	20.2043	100	2	10.1976	100	3.5	25.1929	100	2.5	10.2137	100	1.5	10.142	50	0.5
11693160	Qdpr	P11348	dihydropteridine reductase	7.81513	25553	16.6667	0.2	2.02249	30	0.4	4.04065	20	0.2	2.02682	0	0	0	50	0.5	5.05999	50	0.5	3.78582	0	0	0	0	0	0	50	1	10.0834	0	0	0	50	0.5	5.07669	0	0	0	50	0.5	5.0574	0	0	0	0	0
11693172	Calr	P18418	calreticulin precursor	4.2	47996	100	5.93333	17.6017	100	6.4	18.2693	100	6.5	19.2749	100	4.9	15.261	100	6	20.27	100	7	17.7691	100	4.5	15.2624	100	6.5	20.2772	100	8	20.2789	100	7.5	20.2758	100	6	20.2619	100	5.5	20.2724	100	8	20.2801	100	5.5	15.2844	100	4.5
11693176	Rplp0	P19945	60S acidic ribosomal protein P0	5.86166	34216	23.3333	0.233333	2.36533	10	0.1	1.01559	30	0.3	3.04264	30	0.3	3.03774	0	0	0	50	0.5	1.26949	0	0	0	0	0	0	0	0	0	0	0	0	50	0.5	5.07846	50	0.5	5.07214	0	0	0	50	0.5	5.06262	0	0
11968070	Ppt1	P45479	palmitoyl-protein thioesterase 1 precursor	7.2	34456	50	0.6	5.41597	50	0.6	5.08148	60	0.7	7.10019	40	0.5	4.06623	50	0.5	5.07127	50	0.5	5.08403	0	0	0	50	1	5.08781	100	1	10.1777	50	1	10.081	50	0.5	5.07424	50	0.5	5.08986	100	1	10.1684	50	0.5	5.08741	50	0.5
11968078	Rpl31	P62902	60S ribosomal protein L31	11	14464	83.3333	1.66667	8.44616	100	2.2	10.1386	100	1.9	10.1346	50	0.9	5.06531	100	2	10.1392	100	2.5	10.1385	100	2	10.1369	100	2.5	10.1396	100	2	10.1425	100	2.5	10.123	100	2.5	10.1343	100	1	10.1296	100	2	10.1357	100	1.5	10.1502	100	2
11968080	Prkcz	P09217	protein kinase C zeta type	5.39158	67734	3.33333	0.0333333	0.337007	0	0	0	10	0.1	1.01102	0	0	0	0	0	0	0	0	0	0	0	0	0	0	0	0	0	0	0	0	0	50	0.5	5.05511	0	0	0	0	0	0	0	0	0	0	0
11968082	Mthfd1	P27653	C-1-tetrahydrofolate synthase, cytoplasmic	7.06617	100996	3.33333	0.0333333	0.337191	10	0.1	1.01157	0	0	0	0	0	0	0	0	0	50	0.5	1.26447	0	0	0	0	0	0	0	0	0	0	0	0	0	0	0	0	0	0	0	0	0	0	0	0	0	0
11968086	Rpl4	P50878	60S ribosomal protein L4	11.4	47258	96.6667	2.8	17.2091	100	3	20.2193	90	2.7	14.1999	100	2.7	17.2082	100	3	25.1979	100	3	18.9747	100	2.5	20.1857	100	1.5	15.2041	100	5	20.2662	100	1	10.1727	100	6	20.2625	50	1	5.07914	100	2	15.208	100	3.5	20.2769	100	2
11968090	Acads	P15651	short-chain specific acyl-CoA dehydrogenase, mitochondrial precursor	8.33819	44968	3.33333	0.1	0.67165	10	0.3	2.01495	0	0	0	0	0	0	0	0	0	0	0	2.51869	0	0	0	0	0	0	50	1.5	10.0747	0	0	0	0	0	0	0	0	0	0	0	0	0	0	0	0	0
11968094	Rpl27	P61354	60S ribosomal protein L27	10.9943	15799	60	0.8	6.44807	70	0.9	7.13638	90	1.2	10.1665	20	0.3	2.04127	100	1	10.1971	50	1	6.37121	50	0.5	5.07142	50	0.5	5.11399	100	1.5	10.1893	100	1	10.163	100	1	10.1826	100	1	10.2075	50	0.5	5.0733	100	2.5	15.2064	0	0
11968096	Rpl24	P83732	60S ribosomal protein L24	11.7456	17780	53.3333	0.7	6.40994	50	0.6	5.07204	60	0.7	7.08581	50	0.8	7.07197	50	0.5	5.07038	50	0.5	5.07246	0	0	0	50	0.5	5.07333	100	1.5	10.1461	50	0.5	5.06842	100	1	10.1464	50	0.5	5.06999	0	0	0	100	1.5	15.1443	0	0
11968118	Des	P48675	desmin	5.1	53457	100	10.5	54.8995	100	11.4	54.2255	100	12.2	62.2547	100	7.9	48.2183	100	8.5	35.2199	100	12.5	58.9769	100	7.5	40.185	100	10.5	60.2504	100	18	75.2492	100	10	60.2498	100	14.5	70.2314	100	15.5	70.2753	100	13	55.2738	100	8	55.243	100	7.5
11968126	Ppib	P24368	peptidyl-prolyl cis-trans isomerase B precursor	9.85331	22803	96.6667	4.53333	21.8275	100	6	24.1671	100	5	23.1688	90	2.6	18.1467	100	3	20.1663	100	4	25.1673	100	5.5	20.1551	100	8.5	30.1678	100	9	30.1712	100	4.5	25.1571	100	5	15.1658	100	4.5	20.1678	100	6.5	30.1764	100	4.5	25.177	50	0.5
11968136	Rhob	P62747	rho-related GTP-binding protein RhoB precursor	4.95824	22124	6.66667	0.1	0.67617	10	0.2	1.0144	10	0.1	1.01411	0	0	0	0	0	0	0	0	1.268	0	0	0	50	1	5.072	0	0	0	50	0.5	5.07055	0	0	0	0	0	0	0	0	0	0	0	0	0	0
12018252	Tkt	P50137	transketolase	7.40102	71187	13.3333	0.2	1.36737	0	0	0	20	0.3	2.05567	20	0.3	2.04644	0	0	0	0	0	0	0	0	0	0	0	0	0	0	0	100	1.5	10.2784	0	0	0	0	0	0	0	0	0	0	0	0	0	0
12018256	Ech1	Q62651	delta(3,5)-Delta(2,4)-dienoyl-CoA isomerase, mitochondrial precursor	8	36203	100	1.73333	13.8278	100	2.1	14.1643	100	1.3	11.1703	100	1.8	16.1487	100	2	15.1745	100	1	13.9117	100	2	10.1304	100	1.5	10.179	100	4	25.1757	100	2	15.1578	100	1.5	10.1712	100	1	10.1652	100	1	10.1862	100	1	10.1711	100	1.5
12083611	H2afz	P0C0S7	histone H2A.Z	11	13554	90	4.16667	11.554	70	3.8	8.17462	100	5.6	12.2659	100	3.1	14.2214	100	4	10.2599	100	3	7.6533	50	1.5	10.0771	100	10.5	10.3088	0	0	0	100	7.5	15.2869	100	5.5	15.2605	100	3.5	10.2407	100	8.5	10.2959	100	3	10.2453	100	4
12083635	Hist1h4b	P62804	histone H4	11.8	11368	100	50.8667	52.221	100	49.8	51.2174	100	46.2	53.2177	100	56.6	52.2281	100	47	35.2179	100	66	55.2173	100	45.5	40.1973	100	48.5	55.2095	100	42	50.222	100	45.5	40.213	100	49.5	65.2201	100	41.5	45.2156	100	44	60.2109	100	50.5	55.2287	100	41
12083641	Snap23	O70377	synaptosomal-associated protein 23	4.7	23236	20	0.233333	2.36094	40	0.5	5.05705	10	0.1	1.0139	10	0.1	1.01187	50	0.5	5.06934	50	1	5.05398	50	0.5	5.06009	50	0.5	5.05878	0	0	0	0	0	0	50	0.5	5.06952	0	0	0	0	0	0	0	0	0	0	0
12408334	Nolc1	P41777	nucleolar and coiled-body phosphoprotein 1	10.0613	73564	3.33333	0.0333333	0.337765	10	0.1	1.01329	0	0	0	0	0	0	0	0	0	50	0.5	1.26662	0	0	0	0	0	0	0	0	0	0	0	0	0	0	0	0	0	0	0	0	0	0	0	0	0	0
12621094	Dnaja1	P63036	dnaJ homolog subfamily A member 1	6.67107	44869	13.3333	0.166667	1.69276	30	0.3	3.05669	10	0.2	2.02158	0	0	0	50	0.5	5.08923	50	0.5	2.54856	0	0	0	0	0	0	50	0.5	5.08811	0	0	0	50	1	10.1079	0	0	0	0	0	0	0	0	0	0	0
12621120	Sfxn3	Q9JHY2	sideroflexin-3	10.1	35434	70	1.23333	8.7853	60	1.1	7.10539	80	1.4	11.1397	70	1.2	8.11084	100	1	10.1621	50	0.5	6.34122	0	0	0	50	0.5	5.07517	100	3.5	15.2101	100	2.5	10.1945	50	1	10.0824	100	1.5	15.1595	100	1.5	15.1915	50	0.5	5.07041	100	1
12659068	Tgfb1i1	Q99PD6	AF314960_1 hic-5/ARA55 protein	7.8	36182	46.6667	0.7	5.75407	50	0.9	7.09652	50	0.6	5.09879	40	0.6	5.06689	50	0.5	5.1067	100	2.5	7.59398	50	1	10.0806	50	0.5	5.10555	0	0	0	0	0	0	50	1	5.08321	50	0.5	5.08436	50	0.5	5.12598	100	1	10.2004	50	0.5
12831225	Mug1	Q03626	murinoglobulin-1 precursor	5.6	165326	70	4.76667	20.1286	100	9.7	42.1937	70	2.2	7.12277	40	2.4	11.0695	100	9	35.1977	100	10	43.9427	100	11	45.18	100	11.5	50.194	100	7	30.2023	100	3.5	10.1801	100	2	10.16	50	0.5	5.07579	100	5	10.198	0	0	0	100	2
13027392	Rab7a	P09527	ras-related protein Rab-7a	6.58883	23505	86.6667	1.86667	13.8346	90	2.3	15.1798	90	1.9	14.1755	80	1.4	12.1485	100	1	10.1947	100	3	16.4261	50	0.5	5.0903	100	3.5	20.21	100	3.5	25.2117	100	1.5	15.1917	100	3	20.2092	50	0.5	5.08887	100	3	15.1939	100	1.5	15.1939	50	1
13027426	Arl6ip5	Q9ES40	PRA1 family protein 3	10	21549	76.6667	1.4	8.44555	100	2	11.151	80	1.6	9.11839	50	0.6	5.06725	100	2.5	10.1543	100	1.5	11.4002	100	1	10.1356	100	1.5	10.1566	100	3.5	15.1602	100	2.5	10.1645	0	0	0	100	2	10.1399	100	2.5	15.1588	100	1	10.1287	50	0.5
13162287	Ddt	P80254	D-dopachrome decarboxylase	6.12463	13134	70	2.93333	8.1126	80	3.9	9.12957	70	3.3	8.11219	60	1.6	7.09605	100	3.5	10.1595	100	6	8.8721	0	0	0	100	6	10.1609	100	4	10.164	100	6	10.1672	100	5.5	15.1542	0	0	0	100	3	10.1561	50	2	5.08341	50	1.5
13162302	Dctn1	P28023	dynactin subunit 1	5.46346	141930	6.66667	0.0666667	0.675347	0	0	0	10	0.1	1.01452	10	0.1	1.01153	0	0	0	0	0	0	0	0	0	0	0	0	0	0	0	0	0	0	50	0.5	5.07258	0	0	0	0	0	0	0	0	0	0	0
13162339	Arf5	P84083	ADP-ribosylation factor 5	6.4	20531	100	11.6667	29.8952	100	12.4	30.2321	100	13	28.2342	100	9.6	31.2195	100	12.5	40.2292	100	10.5	27.7328	100	10.5	30.2297	100	15	30.2469	100	13.5	30.2382	100	14.5	30.2403	100	10	25.2227	100	13.5	20.2321	100	16	35.2461	100	11	30.2297	100	11
13162343	Arf4	P61751	ADP-ribosylation factor 4	7	20398	50	1.26667	5.08876	60	1.5	6.11595	80	2.2	8.13651	10	0.1	1.01384	0	0	0	100	1	7.64494	0	0	0	100	5.5	10.2132	100	1	10.1944	100	3	10.1717	100	3	10.1884	50	0.5	5.07045	100	4	10.1894	50	0.5	5.0625	50	0.5
13242275	Mtpn	P62775	myotrophin	5.2	12862	100	3.73333	10.2002	100	3.4	10.1966	100	4.4	10.2075	100	3.4	10.1964	100	3.5	10.2031	100	3.5	10.195	100	2	10.1427	100	4	10.2182	100	4	10.2148	100	4.5	10.1987	100	5	10.2004	100	3.5	10.1999	100	4.5	10.2354	100	4.5	10.2033	100	3
13242285	Serpind1	Q64268	heparin cofactor 2 precursor	6.51278	54552	3.33333	0.0333333	0.338188	10	0.1	1.01457	0	0	0	0	0	0	0	0	0	0	0	1.26821	0	0	0	50	0.5	5.07283	0	0	0	0	0	0	0	0	0	0	0	0	0	0	0	0	0	0	0	0
13242293	Hmgcl	P97519	hydroxymethylglutaryl-CoA lyase, mitochondrial precursor	8.4	34193	10	0.1	1.01252	20	0.2	2.02346	0	0	0	10	0.1	1.01409	0	0	0	100	1	2.52933	0	0	0	0	0	0	0	0	0	0	0	0	0	0	0	0	0	0	0	0	0	0	0	0	50	0.5
13540656	Emp3	Q9QYW5	epithelial membrane protein 3	8.3634	18199	6.66667	0.0666667	0.675385	0	0	0	20	0.2	2.02616	0	0	0	0	0	0	0	0	0	0	0	0	0	0	0	0	0	0	50	0.5	5.06276	0	0	0	50	0.5	5.06802	0	0	0	0	0	0	0	0
13540658	Bst1	Q63072	ADP-ribosyl cyclase 2 precursor	5.15745	35132	10	0.1	1.01572	0	0	0	20	0.2	2.03041	10	0.1	1.01675	0	0	0	0	0	0	0	0	0	0	0	0	0	0	0	0	0	0	50	0.5	5.07345	0	0	0	0	0	0	50	0.5	5.07861	0	0
13569846	Parva	Q9HB97	alpha-parvin	5.6	42292	100	4.46667	15.5153	100	4.1	17.1869	100	5.7	16.1851	100	3.6	13.1739	100	3.5	15.1819	100	4	17.6882	100	2.5	10.1491	100	5.5	15.1806	100	5	20.1987	100	5	15.1758	100	7	20.1941	100	4	10.1603	100	5	15.1979	100	7.5	20.1973	100	3
13591884	Itga1	P18614	integrin alpha-1 precursor	5.6	130809	56.6667	0.866667	6.07426	70	1.1	7.09043	60	1	6.0817	40	0.5	5.05064	50	0.5	5.06263	100	1.5	7.59738	0	0	0	100	1	10.1252	100	2.5	10.1329	50	1	5.07326	0	0	0	100	1	10.1233	100	2	10.1409	50	1	5.07104	50	0.5
13591894	Akr1a1	P51635	alcohol dehydrogenase [NADP(+)]	6.94387	36507	30	0.366667	3.04581	20	0.2	2.03026	50	0.7	5.08335	20	0.2	2.02383	0	0	0	50	0.5	2.53783	0	0	0	0	0	0	50	0.5	5.08677	0	0	0	100	1.5	10.1618	0	0	0	100	1.5	10.1676	50	0.5	5.0873	0	0
13591902	Actn1	Q9Z1P2	alpha-actinin-1	5.1	102961	100	38.4333	135.202	100	34.1	129.198	100	45.1	149.207	100	36.1	127.2	100	33	145.194	100	27.5	125.199	100	33.5	130.179	100	40	125.211	100	36.5	140.207	100	44.5	145.203	100	47.5	145.202	100	47	150.204	100	47.5	170.223	100	39	135.202	100	36
13591932	Cspg4	Q00657	chondroitin sulfate proteoglycan 4 precursor	5.16898	251908	3.33333	0.0333333	0.338312	0	0	0	10	0.1	1.01493	0	0	0	0	0	0	0	0	0	0	0	0	0	0	0	0	0	0	0	0	0	50	0.5	5.07467	0	0	0	0	0	0	0	0	0	0	0
13591953	Gna12	Q63210	guanine nucleotide-binding protein subunit alpha-12	10.2651	44066	3.33333	0.0333333	0.337147	0	0	0	0	0	0	10	0.1	1.01144	0	0	0	0	0	0	0	0	0	0	0	0	0	0	0	0	0	0	0	0	0	0	0	0	0	0	0	0	0	0	0	0
13591969	Gyg1	O08730	glycogenin-1	5.04925	37379	30	0.466667	3.71167	20	0.2	2.02802	70	1.2	9.10698	0	0	0	0	0	0	50	0.5	2.53503	50	0.5	5.05526	0	0	0	0	0	0	50	1	5.0728	100	3	20.152	50	0.5	5.06478	100	1	10.1729	50	0.5	5.07243	0	0
13591983	Lum	P51886	lumican precursor	6	38280	93.3333	8.66667	27.8324	100	8.2	32.1782	100	11.9	30.1834	80	5.9	21.1356	100	16	35.1848	100	5	31.4265	100	7	25.149	100	6.5	30.176	100	6.5	35.1889	100	17	35.1969	100	3	20.1609	100	22.5	40.2027	100	10	30.1826	100	7	25.1741	100	11.5
13591985	Mif	P30904	macrophage migration inhibitory factor	7.1	12478	70	2.7	7.11346	70	2.8	7.11556	80	3.7	8.13769	60	1.6	6.08714	100	8.5	10.2017	0	0	6.34403	100	1.5	10.1382	100	2.5	10.1655	50	1.5	5.0725	100	6.5	10.1856	0	0	0	100	4.5	10.1588	100	5.5	10.1938	100	2	10.1502	100	5
13592009	Rpl10a	P62907	60S ribosomal protein L10a	10.3663	24832	3.33333	0.0333333	0.33926	0	0	0	10	0.1	1.01778	0	0	0	0	0	0	0	0	0	0	0	0	0	0	0	0	0	0	0	0	0	0	0	0	0	0	0	0	0	0	50	0.5	5.08889	0	0
13592051	Rpl5	P09895	60S ribosomal protein L5	10.0714	34459	23.3333	0.233333	2.36855	20	0.2	2.02816	40	0.4	4.06231	10	0.1	1.01516	0	0	0	0	0	2.53521	0	0	0	50	0.5	5.07367	50	0.5	5.06716	0	0	0	0	0	0	50	0.5	5.0695	100	1	10.1683	50	0.5	5.07375	0	0
13592053	Rpl10	Q6PDV7	60S ribosomal protein L10	10.506	24605	43.3333	0.5	4.41161	50	0.6	5.0909	60	0.7	6.1101	20	0.2	2.03384	0	0	0	50	0.5	6.36363	50	0.5	5.09196	100	1.5	10.1939	50	0.5	5.09365	0	0	0	100	1	10.1638	0	0	0	100	1	10.1971	100	1.5	10.1896	0	0
13592055	Rpl13	P41123	60S ribosomal protein L13	12	24241	93.3333	2.13333	11.1468	90	2	11.1386	90	2.1	12.1454	100	2.3	10.1564	100	2.5	10.1575	100	3	11.3839	100	1.5	10.1412	50	1	10.0802	100	2	10.1598	100	2	10.1617	100	2	15.165	100	2	10.1541	50	0.5	5.0865	100	4	20.1598	100	2
13592059	Rpl22	P47198	60S ribosomal protein L22	9.45106	14790	66.6667	0.833333	6.7613	80	1.1	8.11537	70	0.9	7.10064	50	0.5	5.06787	50	0.5	5.07224	100	1.5	8.87616	100	1	10.1392	50	1.5	5.07073	100	1	10.1497	100	1	10.1377	100	2	10.1457	0	0	0	100	1	10.1449	50	0.5	5.07493	0	0
13592069	Rps10	P63326	40S ribosomal protein S10	10.5333	18917	33.3333	0.366667	3.38059	10	0.1	1.01426	50	0.6	5.07121	40	0.4	4.05631	0	0	0	0	0	1.26782	0	0	0	50	0.5	5.07128	0	0	0	50	0.5	5.07005	100	1	10.1428	50	1	5.07121	50	0.5	5.07199	0	0	0	0	0
13592073	Rps21	P05765	40S ribosomal protein S21	8.8	9128	56.6667	0.866667	5.76354	30	0.5	3.05027	70	1.1	7.11868	70	1	7.12167	50	0.5	5.07113	50	0.5	2.54506	0	0	0	0	0	0	50	1.5	5.08877	100	1.5	10.1615	50	0.5	5.08084	50	0.5	5.08566	50	0.5	5.0836	100	2.5	10.1818	100	1.5
13592079	S100a10	P05943	protein S100-A10	6.34348	11076	76.6667	2.33333	7.78135	80	1.6	8.11839	80	3	8.12038	70	2.4	7.10528	50	0.5	5.08512	100	1.5	8.87671	50	0.5	5.06966	100	1	10.1469	100	4.5	10.1479	50	0.5	5.07819	100	5.5	10.1426	50	1	5.07864	100	4	10.1545	100	4	10.148	0	0
13592085	Snrpn	P63164	small nuclear ribonucleoprotein-associated protein N	11.7	24615	46.6667	0.466667	4.73497	50	0.5	5.07206	60	0.6	6.08899	30	0.3	3.04384	50	0.5	5.06563	0	0	5.07367	0	0	0	100	1	10.1452	100	1	10.1495	0	0	0	100	1	10.1591	0	0	0	100	1	10.1485	100	1	10.1374	50	0.5
13592093	St13	P50503	hsc70-interacting protein	5.1	41280	46.6667	0.633333	5.06126	40	0.5	4.05174	70	1.1	8.0915	30	0.3	3.04055	50	0.5	5.06473	0	0	3.79849	0	0	0	100	1.5	10.1298	50	0.5	5.06413	50	0.5	5.06339	50	0.5	5.057	50	0.5	5.06916	100	1.5	10.1361	100	2.5	15.1319	100	1
13592137	Arpc1a	Q99PD4	actin-related protein 2/3 complex subunit 1A	8.1	41600	10	0.1	1.01647	20	0.2	2.03368	0	0	0	10	0.1	1.01574	50	0.5	5.06769	0	0	1.27518	0	0	0	0	0	0	50	0.5	5.10071	0	0	0	0	0	0	0	0	0	0	0	0	0	0	0	50	0.5
13592152	Gstm3	P08009	glutathione S-transferase Yb-3	7.2	25682	100	6.96667	11.1765	100	8.5	12.181	100	8.2	11.1789	100	4.2	10.1695	100	10	10.1838	100	11.5	12.6803	100	6.5	10.1777	100	6.5	10.18	100	8	10.1789	100	10	15.1826	100	8.5	10.1787	100	8.5	10.184	100	8.5	10.1789	100	5.5	10.1704	100	4.5
13624295	Gmfb	Q63228	glia maturation factor beta	5.2	16737	93.3333	2.1	10.2554	100	2	10.2682	90	2.3	11.2561	90	2	9.24176	100	1	10.2731	100	3	10.267	100	1.5	10.2286	100	2.5	10.29	100	2	10.2794	100	2.5	15.2853	100	3	15.2842	50	0.5	5.14016	100	3.5	10.2917	100	2	10.2793	50	0.5
13676847	Sh3gl1	O35964	endophilin-A2	5.33401	41493	26.6667	0.266667	2.706	30	0.3	3.04816	30	0.3	3.04735	20	0.2	2.02249	100	1	10.1471	50	0.5	1.27343	0	0	0	0	0	0	0	0	0	50	0.5	5.0908	50	0.5	5.07633	0	0	0	0	0	0	50	0.5	5.06962	0	0
13785947	Rbm3	Q925G0	RNA-binding motif protein 3	7.81428	13603	76.6667	1.33333	10.1395	60	1.5	10.1216	90	1.5	12.1602	80	1	8.13675	0	0	0	100	1.5	12.652	0	0	0	100	3.5	20.2425	100	2.5	20.1793	100	1	10.1722	100	2.5	15.1836	50	0.5	5.07285	100	2	15.1976	100	1.5	15.1749	50	0.5
13786178	Lypla2	Q9QYL8	acyl-protein thioesterase 2	6.83012	24808	26.6667	0.366667	3.04284	40	0.6	4.06687	30	0.4	4.04855	10	0.1	1.01309	0	0	0	100	1.5	5.08359	0	0	0	0	0	0	100	1.5	10.1613	0	0	0	100	1	10.1414	0	0	0	0	0	0	50	1	10.1014	0	0
13786198	Dbnl	Q9JHL4	drebrin-like protein isoform 2	4.7	48342	46.6667	0.666667	5.08728	70	1.1	7.12736	60	0.8	7.11482	10	0.1	1.01967	50	0.5	5.09813	100	2	7.63466	0	0	0	100	2	10.1905	100	1	10.1476	100	1	10.1676	50	1	5.10277	0	0	0	100	1	10.2091	50	1	10.0946	0	0
13786200	Vdac1	Q9Z2L0	voltage-dependent anion-selective channel protein 1	8.9	30756	100	3.86667	26.2039	100	4	29.208	100	3.8	25.2078	100	3.8	24.1959	100	5	35.2052	100	2	27.7087	100	3.5	25.1722	100	3	25.2141	100	6.5	40.2389	100	4.5	30.2073	100	2	20.1982	100	3.5	25.1865	100	2.5	15.2245	100	6.5	35.2226	100	4
13786202	Vdac2	P81155	voltage-dependent anion-selective channel protein 2	7.3	31747	100	4.96667	28.8772	100	5.5	28.209	100	5.1	30.2195	100	4.3	28.203	100	5.5	25.207	100	3.5	28.9596	100	4.5	25.1939	100	6.5	30.2285	100	7.5	35.2411	100	5	30.208	100	5.5	30.2245	100	5	30.214	100	5	30.2325	100	5	30.2183	100	4
13928688	Gsta3	P04904	glutathione S-transferase alpha-3	9.1	25320	100	15.9	41.9305	100	13.1	39.2433	100	22.3	45.3035	100	12.3	41.2448	100	19	40.2819	100	8.5	38.9837	100	5.5	25.1753	100	24	45.3155	100	8.5	45.2171	100	26.5	40.322	100	28	55.2941	100	19	40.291	100	19.5	45.3131	100	18.5	45.2973	100	18
13928698	Kras	P08644	GTPase KRas	8.19602	21495	16.6667	0.166667	1.69151	30	0.3	3.04541	0	0	0	20	0.2	2.02911	0	0	0	50	0.5	3.80676	0	0	0	50	0.5	5.07365	50	0.5	5.08317	0	0	0	0	0	0	0	0	0	0	0	0	0	0	0	0	0
13928710	Ppp1ca	P62138	serine/threonine-protein phosphatase PP1-alpha catalytic subunit	5.9063	37513	3.33333	0.0333333	0.338213	0	0	0	10	0.1	1.01464	0	0	0	0	0	0	0	0	0	0	0	0	0	0	0	0	0	0	0	0	0	50	0.5	5.07319	0	0	0	0	0	0	0	0	0	0	0
13928744	Tagln	P31232	transgelin	9.2	22604	33.3333	0.5	3.70549	40	0.5	4.04726	30	0.6	4.03748	30	0.4	3.03175	0	0	0	50	0.5	5.05908	0	0	0	100	1.5	10.1218	50	0.5	5.05487	0	0	0	50	1	10.0618	0	0	0	100	2	10.1255	0	0	0	50	0.5
13928780	Por	P00388	NADPH--cytochrome P450 reductase	5.2	76963	100	1.9	12.2589	100	1.9	11.262	100	2.2	14.2757	100	1.6	11.2389	100	1.5	10.2763	100	2.5	11.5084	100	1	10.186	100	2	10.3072	100	2.5	10.2845	100	2.5	15.2903	100	3	15.2718	100	1	10.2516	100	2	15.2891	100	2.5	15.2757	100	1
13928886	Map2k1	Q01986	dual specificity mitogen-activated protein kinase kinase 1	6.2	43466	20	0.3	2.03174	10	0.1	1.01636	40	0.7	4.06391	10	0.1	1.01494	0	0	0	0	0	1.27045	0	0	0	50	0.5	5.08181	0	0	0	50	1.5	5.07906	50	1	5.10109	50	0.5	5.06805	50	0.5	5.07135	0	0	0	50	0.5
13928928	Napsa	Q9QX71	napsin A aspartic peptidase precursor	9	45630	100	7.36667	12.5556	100	8.8	13.2237	100	8.1	10.233	100	5.2	14.2101	100	8.5	10.2319	100	7.5	13.9716	100	4	10.1725	100	13.5	20.2506	100	10.5	10.2404	100	10	10.245	100	7	10.2166	100	5.5	10.2235	100	11.5	10.2547	100	6.5	10.2252	100	5.5
13928948	Slc29a1	O54698	equilibrative nucleoside transporter 1	7.9	50018	26.6667	0.266667	2.70239	40	0.4	4.05209	20	0.2	2.02696	20	0.2	2.02812	50	0.5	5.06202	50	0.5	3.7996	0	0	0	100	1	10.1442	0	0	0	0	0	0	0	0	0	50	0.5	5.06708	0	0	0	50	0.5	5.06771	0	0
13928952	Uba52	P62986	ubiquitin-60S ribosomal protein L40	10.3	14729	100	22.6	20.5511	100	24.1	20.2169	100	22.4	21.2176	100	21.3	20.2187	100	27.5	20.2314	100	23.5	20.2133	100	23.5	20.2039	100	24	20.2258	100	22	20.2154	100	21	20.2287	100	23.5	20.2065	100	23	20.2131	100	25.5	25.2221	100	19	20.2177	100	21.5
13928974	Rpn2	P25235	dolichyl-diphosphooligosaccharide--protein glycosyltransferase subunit 2 precursor	5.7	69061	100	6.63333	33.5938	100	7	33.2743	100	7.2	36.2803	100	5.7	31.2268	100	9.5	40.2903	100	5	31.5203	100	7	30.2239	100	5.5	35.3179	100	8	35.3087	100	9	40.3106	100	5.5	30.2318	100	9	45.2565	100	6.5	30.3168	100	6	35.2858	100	7.5
13929006	Rab2a	P05712	ras-related protein Rab-2A	6.1	23536	86.6667	1.36667	8.79602	90	1.3	9.13225	70	1.4	7.11285	100	1.4	10.143	100	1.5	10.1512	50	0.5	8.87753	100	1	10.1311	100	1.5	10.152	100	2	10.159	100	1.5	10.1647	50	1	5.0696	0	0	0	100	2	10.1664	100	2.5	10.1636	100	1
13929014	Tmed2	Q63524	transmembrane emp24 domain-containing protein 2 precursor	4.94863	22734	6.66667	0.0666667	0.674842	0	0	0	20	0.2	2.02453	0	0	0	0	0	0	0	0	0	0	0	0	0	0	0	0	0	0	0	0	0	100	1	10.1226	0	0	0	0	0	0	0	0	0	0	0
13929058	Alcam	O35112	CD166 antigen precursor	5.69535	65023	3.33333	0.0333333	0.339203	0	0	0	10	0.1	1.01761	0	0	0	0	0	0	0	0	0	0	0	0	0	0	0	0	0	0	0	0	0	50	0.5	5.08805	0	0	0	0	0	0	0	0	0	0	0
13929078	Pafah1b1	P63004	platelet-activating factor acetylhydrolase IB subunit alpha	7.00828	46671	3.33333	0.0333333	0.337656	0	0	0	10	0.1	1.01297	0	0	0	0	0	0	0	0	0	0	0	0	0	0	0	0	0	0	0	0	0	0	0	0	0	0	0	50	0.5	5.06484	0	0	0	0	0
13929084	Thbd	O35370	thrombomodulin precursor	4.5	61845	50	0.6	5.40832	30	0.4	3.04416	70	0.9	8.10671	50	0.5	5.0741	50	1	5.07951	0	0	2.53532	50	0.5	5.07201	50	0.5	5.06928	0	0	0	100	2	15.1651	100	1	10.1575	0	0	0	100	1	10.1443	50	0.5	5.0667	50	0.5
13929098	Nefl	P19527	neurofilament light polypeptide	4.4746	61336	6.66667	0.0666667	0.673713	0	0	0	10	0.1	1.0107	10	0.1	1.01044	0	0	0	0	0	0	0	0	0	0	0	0	0	0	0	0	0	0	50	0.5	5.05349	0	0	0	0	0	0	0	0	0	0	0
13929162	Rbbp7	Q71UF4	histone-binding protein RBBP7	4.8	47790	3.33333	0.0333333	0.337141	10	0.1	1.01142	0	0	0	0	0	0	0	0	0	0	0	1.26428	50	0.5	5.05712	0	0	0	0	0	0	0	0	0	0	0	0	0	0	0	0	0	0	0	0	0	0	0
13929188	Rtn4	Q9JK11	reticulon-4	4.3	126388	100	2.2	14.8206	100	1.6	13.1444	100	2.5	16.1653	100	2.5	15.1521	100	2.5	15.1533	100	1	12.6422	100	2	15.1379	100	1.5	15.1604	100	1	10.1407	100	4	20.1736	100	2	15.1435	100	2	10.1781	100	1.5	15.1679	100	3	20.1637	100	3
13929194	Sult1a1	P17988	sulfotransferase 1A1	6.39999	33907	6.66667	0.0666667	0.675881	10	0.1	1.01472	10	0.1	1.01292	0	0	0	0	0	0	0	0	1.2684	0	0	0	0	0	0	50	0.5	5.07362	0	0	0	0	0	0	50	0.5	5.0646	0	0	0	0	0	0	0	0
13937353	Phb	P67779	prohibitin	5.46474	29821	40	0.466667	4.72257	40	0.4	4.05418	50	0.6	6.07125	30	0.4	4.0423	0	0	0	50	0.5	5.06772	100	1	10.1221	0	0	0	50	0.5	5.0719	50	0.5	5.06749	100	1.5	15.1556	0	0	0	50	0.5	5.06547	50	0.5	5.06767	0	0
13937379	Dbi	P11030	acyl-CoA-binding protein	9.4	10028	100	3.4	10.169	100	2.9	10.1602	100	4.2	10.1765	100	3.1	10.1703	100	3	10.14	100	1.5	10.1652	100	1.5	10.1495	100	6	10.1773	100	2.5	10.1731	100	5	10.183	100	4	10.1868	100	3	10.152	100	6	10.1787	100	3	10.1819	100	2.5
14010837	Nsfl1c	O35987	NSFL1 cofactor p47	4.9	40681	73.3333	1.5	12.1186	90	2.2	17.1507	80	1.5	13.1291	50	0.8	6.07606	100	1.5	10.1596	100	3	18.8985	50	0.5	5.07449	100	2.5	20.1802	100	3.5	25.1685	100	1.5	15.1636	100	2.5	20.1646	50	0.5	5.08313	100	2	15.1671	50	1	10.0671	100	1
14010879	Psmd1	O88761	26S proteasome non-ATPase regulatory subunit 1	5.1	105748	26.6667	0.333333	2.70777	30	0.4	3.04735	40	0.5	4.06201	10	0.1	1.01394	0	0	0	0	0	3.80919	0	0	0	50	1	5.07657	100	1	10.1602	50	0.5	5.06652	50	0.5	5.07515	0	0	0	100	1.5	10.1684	0	0	0	0	0
14091736	Impa1	P97697	inositol monophosphatase 1	5.04028	30512	3.33333	0.0333333	0.337301	0	0	0	10	0.1	1.0119	0	0	0	0	0	0	0	0	0	0	0	0	0	0	0	0	0	0	50	0.5	5.05951	0	0	0	0	0	0	0	0	0	0	0	0	0	0
14134101	Tpm1	Q91XN7	AF372215_1 tropomyosin alpha isoform	4.6	28513	93.3333	3.26667	18.1192	90	3.2	18.1178	100	3.7	20.1274	90	2.9	16.1125	100	3	15.1224	100	5	18.8666	50	1.5	10.0603	100	3	15.1276	100	3.5	20.1264	100	3	15.1252	100	3	20.1306	100	3.5	20.1233	100	4.5	25.1306	100	4.5	20.1274	100	2.5
14161099	Gnas	Q63803	XLalphas protein	5.45278	78233	23.3333	0.233333	2.36289	10	0.1	1.01303	40	0.4	4.05461	20	0.2	2.02103	50	0.5	5.06514	0	0	0	0	0	0	0	0	0	0	0	0	100	1	10.1441	0	0	0	50	0.5	5.05718	50	0.5	5.0717	0	0	0	0	0
14192935	Aldh1a1	P51647	retinal dehydrogenase 1	7.7	54459	100	41.3667	103.928	100	43.7	108.267	100	43.3	109.269	100	37.1	94.2472	100	35	105.251	100	48	109.021	100	29.5	95.2034	100	45	100.295	100	61	120.305	100	47.5	110.271	100	38.5	105.25	100	38.5	125.256	100	39.5	95.2879	100	52.5	110.282	100	35
14249130	Lasp1	Q99MZ8	LIM and SH3 domain protein 1	6.7	29971	93.3333	1.7	9.46455	80	1.5	8.115	100	1.8	10.1417	100	1.8	10.1369	50	0.5	5.07129	100	2	8.87593	50	1	5.06838	100	2	10.1449	100	2	10.1529	100	1.5	10.1414	100	3	10.1333	100	1	10.1401	100	2	10.1508	100	1.5	10.143	100	2
14249144	Rab11b	O35509	ras-related protein Rab-11B	5.57284	24489	23.3333	0.233333	2.37379	40	0.4	4.06957	30	0.3	3.05181	0	0	0	50	0.5	5.08954	0	0	3.81458	0	0	0	50	0.5	5.09525	100	1	10.1631	0	0	0	50	0.5	5.08147	0	0	0	100	1	10.1776	0	0	0	0	0
14331129	Ces1e	Q924V9	carboxylesterase RL1	5.92638	62306	3.33333	0.0333333	0.339416	0	0	0	10	0.1	1.01825	0	0	0	0	0	0	0	0	0	0	0	0	0	0	0	0	0	0	0	0	0	0	0	0	0	0	0	0	0	0	50	0.5	5.09124	0	0
14389297	Rpl19	P84100	60S ribosomal protein L19	12	23467	86.6667	1.76667	8.84737	90	2.2	9.1943	80	1.5	8.16957	90	1.6	9.17825	100	2	10.2295	100	2.5	8.9355	50	0.5	5.09872	100	2.5	10.2157	100	3.5	10.2112	100	2	10.2232	100	2.5	10.1991	50	0.5	5.09104	100	2	10.2335	50	0.5	5.10086	100	2
14626418	Arhgef7	Q923I5	PAK-interacting exchange factor beta2-PIX	6.67342	70318	3.33333	0.0333333	0.339499	10	0.1	1.0185	0	0	0	0	0	0	0	0	0	50	0.5	1.27312	0	0	0	0	0	0	0	0	0	0	0	0	0	0	0	0	0	0	0	0	0	0	0	0	0	0
15011859	Ctbp1	Q9Z2F5	C-terminal-binding protein 1	6.17611	46629	3.33333	0.0333333	0.338376	0	0	0	10	0.1	1.01513	0	0	0	0	0	0	0	0	0	0	0	0	0	0	0	0	0	0	0	0	0	50	0.5	5.07563	0	0	0	0	0	0	0	0	0	0	0
15100041	Gnb2	Q91XL4	AF397193_1 G-protein beta-2 subunit	5	24444	100	3.3	10.1273	100	2.9	10.1266	100	3.2	10.1267	100	3.8	10.1287	100	3.5	10.129	100	3	10.126	100	2.5	10.1266	100	2.5	10.1233	100	3	10.1314	100	2.5	10.1266	100	4	10.1206	100	2.5	10.1309	100	2.5	10.1269	100	4.5	10.1285	100	3.5
15459757	Ces1d	P16303	L81144_1 carboxylic ester hydrolase	6.1	62118	90	7.66667	12.1912	70	6.4	9.15208	100	12	17.2276	100	4.6	10.194	100	6.5	10.2376	100	3	8.88071	50	1	5.07539	100	21.5	20.272	0	0	0	100	13.5	20.248	100	15	25.2291	100	7.5	10.2074	100	17	20.2517	100	7	10.2017	100	4.5
15485713	Cfh	Q91YB6	complement inhibitory factor H	6.46706	140344	6.66667	0.0666667	0.679339	20	0.2	2.03802	0	0	0	0	0	0	0	0	0	100	1	2.54752	0	0	0	0	0	0	0	0	0	0	0	0	0	0	0	0	0	0	0	0	0	0	0	0	0	0
16073616	Aldh2	P11884	aldehyde dehydrogenase	6	48271	100	24.1667	72.9073	100	23.9	78.2405	100	27.4	72.2443	100	21.2	68.237	100	20.5	75.2527	100	26.5	78.9875	100	15	70.2569	100	26	75.2487	100	31.5	95.2426	100	24.5	75.2425	100	33.5	80.2262	100	23.5	65.2485	100	30.5	75.257	100	25	65.2472	100	18.5
16580103	Slc4a1	Q91ZE7	band 3 anion exchange protein	5.8	94313	43.3333	3.36667	11.0885	90	7.3	26.1826	20	0.9	2.03995	20	1.9	5.04305	100	12.5	30.2106	50	2.5	25.1756	100	3.5	20.174	100	13	45.2265	100	5	20.1984	0	0	0	0	0	0	0	0	0	100	4.5	10.1998	0	0	0	0	0
16757984	Pgam1		phosphoglycerate mutase 1	6.2	28646	100	7.23333	22.6081	100	7.5	26.2681	100	9.9	28.2884	100	4.3	13.2679	100	4.5	20.2586	100	6.5	27.7704	100	5	20.2082	100	13	40.2976	100	8.5	25.2945	100	12	30.3064	100	13.5	30.2819	100	7.5	30.2741	100	12	35.2986	100	4.5	15.2811	100	5
16758014	Hpx	P20059	hemopexin precursor	7.4	51292	60	3.96667	17.762	100	7.5	33.1622	60	2	14.0915	20	2.4	6.03215	100	8	30.159	100	10.5	33.9131	100	4	25.1414	100	8.5	40.1681	100	6.5	35.1707	100	1.5	15.1318	100	4	30.1599	0	0	0	100	4.5	25.1656	0	0	0	0	0
16758080	Col1a2	P02466	collagen alpha-2(I) chain precursor	9.69181	129564	20	0.333333	2.02678	30	0.3	3.03825	30	0.7	3.0421	0	0	0	0	0	0	50	0.5	3.79781	0	0	0	100	1	10.1228	0	0	0	0	0	0	0	0	0	100	3	10.152	50	0.5	5.05847	0	0	0	0	0
16758088	Atox1	Q9WUC4	copper transport protein ATOX1	7.05805	7293	16.6667	0.166667	1.68828	20	0.2	2.02468	30	0.3	3.04017	0	0	0	0	0	0	50	0.5	2.53085	0	0	0	50	0.5	5.0659	0	0	0	100	1	10.148	0	0	0	50	0.5	5.05288	0	0	0	0	0	0	0	0
16758110	Slc34a2	Q9JJ09	sodium-dependent phosphate transport protein 2B	7.39429	75993	3.33333	0.0333333	0.33769	0	0	0	10	0.1	1.01307	0	0	0	0	0	0	0	0	0	0	0	0	0	0	0	0	0	0	50	0.5	5.06535	0	0	0	0	0	0	0	0	0	0	0	0	0	0
16758116	Prelp	Q9EQP5	prolargin precursor	9.8	43180	100	4.53333	20.1992	100	5.1	23.1971	100	5.9	21.2161	100	2.6	16.1844	100	4	20.1666	100	4.5	23.9547	100	4	30.1642	100	7	20.2047	100	6	20.2235	100	6.5	20.2086	100	5.5	20.2182	100	9	30.2172	100	5.5	20.2151	100	3	15.2213	100	3
16758148	Snx1	Q99N27	sorting nexin-1	5.0125	59045	13.3333	0.133333	1.35626	20	0.2	2.03513	20	0.2	2.03365	0	0	0	0	0	0	0	0	2.54392	0	0	0	0	0	0	100	1	10.1757	50	0.5	5.08902	0	0	0	0	0	0	50	0.5	5.07926	0	0	0	0	0
16758182	Ran	P62828	GTP-binding nuclear protein Ran	7.29816	24424	3.33333	0.0666667	0.339666	0	0	0	10	0.2	1.019	0	0	0	0	0	0	0	0	0	0	0	0	0	0	0	0	0	0	0	0	0	0	0	0	0	0	0	0	0	0	50	1	5.095	0	0
16758210	Nucb1	Q63083	nucleobindin-1 precursor	4.9	53474	3.33333	0.0333333	0.338094	10	0.1	1.01428	0	0	0	0	0	0	0	0	0	0	0	1.26785	50	0.5	5.07141	0	0	0	0	0	0	0	0	0	0	0	0	0	0	0	0	0	0	0	0	0	0	0
16758266	Nme3	Q99NI1	nucleoside diphosphate kinase 3 precursor	5.9392	19090	6.66667	0.0666667	0.674866	0	0	0	20	0.2	2.0246	0	0	0	0	0	0	0	0	0	0	0	0	0	0	0	0	0	0	50	0.5	5.05743	50	0.5	5.06556	0	0	0	0	0	0	0	0	0	0	0
16758324	Picalm	O55012	phosphatidylinositol-binding clathrin assembly protein	8.7	69287	96.6667	5.3	22.2316	100	5.2	21.2449	100	5.9	23.2493	90	4.8	22.2007	100	6.5	25.2841	100	4	20.2351	100	2.5	15.2092	100	5	15.2775	100	8	30.2651	100	7.5	20.2766	100	5.5	30.21	100	4.5	20.2451	100	6	20.2849	100	6	25.2296	100	6
16758348	Prdx6	O35244	peroxiredoxin-6	5.6	24819	100	40.2667	81.5764	100	36.1	78.2392	100	44.5	80.2495	100	40.2	86.2406	100	44.5	85.2346	100	32.5	76.4903	100	28.5	90.2066	100	40.5	85.2572	100	34.5	70.2466	100	51.5	85.2535	100	47.5	80.255	100	43	85.2436	100	41.5	70.26	100	39	80.2354	100	41
16758354	Tinagl1	Q9EQT5	tubulointerstitial nephritis antigen-like precursor	6.49334	52822	40	0.633333	5.18363	20	0.4	3.02367	50	1	7.46593	50	0.5	5.06129	50	0.5	5.05335	50	1.5	2.51625	0	0	0	0	0	0	0	0	0	0	0	0	50	0.5	8.05215	100	3.5	18.1477	50	0.5	6.06719	50	0.5	5.0626	50	0.5
16758368	Rab14	P61107	ras-related protein Rab-14	5.8	23928	53.3333	0.866667	6.09148	70	0.9	7.12421	50	1.1	6.08561	40	0.6	5.06463	50	0.5	5.0829	100	1.5	7.63453	0	0	0	100	1	10.1784	100	1.5	10.1906	0	0	0	100	3	15.1661	0	0	0	100	1.5	10.1903	50	1	5.07169	50	0.5
16758388	Atp5j	P21571	ATP synthase-coupling factor 6, mitochondrial precursor	9.9	12495	90	2	11.531	80	1.6	10.1839	90	2.6	12.2149	100	1.8	12.1942	100	2	10.1684	100	1.5	10.1878	0	0	0	100	1	10.1872	100	3.5	20.3222	100	3	10.2012	100	4.5	20.2811	50	1	5.11597	100	2.5	15.258	100	2	10.2184	100	2
16758390	Clic5	Q9EPT8	chloride intracellular channel protein 5	5.6	28300	100	11.0667	24.5957	100	11.7	26.2656	100	11.8	26.2683	100	9.7	21.2532	100	8	20.2594	100	14	27.7671	100	7	20.2051	100	13	30.2939	100	16.5	30.2732	100	8	20.2626	100	18	35.2861	100	6	20.2422	100	15.5	30.2833	100	11.5	25.2675	100	8.5
16758404	Prdx5	Q9R063	peroxiredoxin-5, mitochondrial precursor	8.8	22180	100	7.83333	31.2072	100	8.7	37.2082	100	7.8	29.2146	100	7	27.1987	100	8.5	40.2182	100	7	36.4557	100	8.5	35.1695	100	10	40.2201	100	9.5	35.2162	100	8.5	25.218	100	3	20.2146	100	7	25.2109	100	11	45.2204	100	9.5	30.2092	100	7
16758438	Banf1	Q9R1T1	barrier-to-autointegration factor	5.7	10045	100	2.63333	10.1789	100	2.7	10.182	100	3	10.1812	100	2.2	10.1734	100	4	10.1858	100	2.5	10.1811	100	3	10.178	100	2	10.1816	100	2	10.1839	100	2.5	10.1827	100	3	10.1865	100	3.5	10.1742	100	3	10.1892	100	3	10.1735	100	1
16758640	Sacm1l	Q9ES21	phosphatidylinositide phosphatase SAC1	6.87412	67039	10	0.133333	1.35206	20	0.3	3.0353	10	0.1	1.02088	0	0	0	0	0	0	50	0.5	3.79412	0	0	0	50	1	10.0945	0	0	0	0	0	0	0	0	0	0	0	0	50	0.5	5.10442	0	0	0	0	0
16758642	Dars	P15178	aspartate--tRNA ligase, cytoplasmic	5.99966	57127	20	0.2	2.02744	40	0.4	4.05426	20	0.2	2.02805	0	0	0	0	0	0	50	0.5	5.06783	0	0	0	50	0.5	5.06776	100	1	10.1324	0	0	0	0	0	0	0	0	0	100	1	10.1403	0	0	0	0	0
16758644	Txn	P11232	thioredoxin	4.6	11674	100	2.96667	10.1369	100	3.4	10.1381	100	3	10.1367	100	2.5	10.136	100	4	10.1357	100	4	10.1387	100	3.5	10.1329	100	2.5	10.1409	100	3	10.1389	100	4	10.1348	100	3	10.1357	100	2.5	10.1355	100	2.5	10.1385	100	3	10.139	100	2.5
16758670	Ralb	P36860	ras-related protein Ral-B precursor	6.25675	23318	26.6667	0.266667	2.70516	10	0.1	1.01358	30	0.3	3.04446	40	0.4	4.05745	0	0	0	0	0	1.26698	0	0	0	0	0	0	50	0.5	5.06791	0	0	0	50	0.5	5.05762	0	0	0	50	0.5	5.07683	50	0.5	5.08786	0	0
16758698	Mapk1	P63086	mitogen-activated protein kinase 1	6.53254	41276	3.33333	0.0333333	0.338248	0	0	0	10	0.1	1.01474	0	0	0	0	0	0	0	0	0	0	0	0	0	0	0	0	0	0	50	0.5	5.07372	0	0	0	0	0	0	0	0	0	0	0	0	0	0
16758714	Blvra	P46844	biliverdin reductase A precursor	5.8	33566	63.3333	1.23333	9.10783	40	0.7	5.0745	90	2.3	15.1619	60	0.7	7.08714	0	0	0	0	0	6.34313	0	0	0	100	2.5	15.2177	100	1	10.1548	100	4.5	20.2323	100	1.5	15.1468	100	2	15.1668	50	1	10.1048	100	2.5	15.1587	100	1.5
16758718	Nat1	P50297	arylamine N-acetyltransferase 1	4.97726	33438	3.33333	0.0333333	0.338214	0	0	0	10	0.1	1.01464	0	0	0	0	0	0	0	0	0	0	0	0	0	0	0	0	0	0	0	0	0	0	0	0	0	0	0	50	0.5	5.0732	0	0	0	0	0
16758788	Ptpn6	P81718	tyrosine-protein phosphatase non-receptor type 6	7.6	69579	60	0.766667	6.09424	60	0.7	6.10282	50	0.6	5.07878	70	1	7.10114	100	1	10.171	0	0	5.08578	100	1.5	10.1626	100	1	10.1805	0	0	0	100	1	10.1774	0	0	0	50	0.5	5.06976	0	0	0	100	1.5	10.1467	100	2
16758810	Ube2n	Q9EQX9	ubiquitin-conjugating enzyme E2 N	6.2	17125	100	3.26667	17.5247	100	3.2	18.1933	100	3.5	18.194	100	3.1	16.1868	100	2.5	10.1882	100	2	20.1946	100	4.5	20.1766	100	4	25.2322	100	3	20.1917	100	2.5	10.186	100	5	25.1921	100	2	15.1869	100	5	25.2204	100	3	15.1843	100	3
16758848	Erp29	P52555	endoplasmic reticulum resident protein 29 precursor	6.2	28576	66.6667	1.13333	6.74649	90	1.5	9.10722	80	1.5	8.09583	30	0.4	3.03643	100	1.5	10.1188	50	0.5	8.85433	100	1.5	10.1124	100	1	10.1234	100	3	10.123	100	2	10.1165	100	2	10.1213	100	1.5	10.1182	100	2	10.1232	0	0	0	50	0.5
16758890	Myo1b	Q05096	unconventional myosin-Ib	9.7	131918	83.3333	2.73333	18.8038	80	2.8	19.1429	100	4.3	28.1634	70	1.1	9.10498	50	1	10.0783	100	3.5	21.4091	50	0.5	5.07057	100	6	35.1964	100	3	20.1804	100	7	40.1768	100	4	25.1447	100	3.5	20.1577	100	4.5	35.1904	100	2.5	20.1471	50	0.5
16758914	Scarb2	P27615	lysosome membrane protein 2 precursor	4.76459	54092	26.6667	0.3	2.70802	20	0.2	2.0293	30	0.3	3.04853	30	0.4	3.04624	0	0	0	0	0	2.53663	100	1	10.1465	0	0	0	0	0	0	100	1	10.1745	0	0	0	50	0.5	5.06811	0	0	0	0	0	0	50	0.5
16758920	Cand1	P97536	cullin-associated NEDD8-dissociated protein 1	5.4	136362	100	5.23333	30.1748	100	5.5	31.1758	100	6.2	31.1806	100	4	28.1681	100	9	45.1862	100	3.5	27.6732	100	3	20.1355	100	6	30.2057	100	6	35.2	100	10	50.1841	100	2.5	15.1512	100	6.5	35.1808	100	8.5	30.2203	100	3.5	25.1663	100	5
16758938	Ap2m1	P84092	AP-2 complex subunit mu	9.9	49655	100	4.26667	17.8647	100	4.7	17.1978	100	4.9	19.2029	100	3.2	17.1935	100	3.5	20.2053	100	5	16.4459	100	2.5	10.1934	100	4	15.1953	100	8.5	20.2019	100	4	20.2015	100	6	20.1956	100	3.5	20.2044	100	5.5	20.2052	100	5.5	15.2077	100	3
16758986	S100a6	P05964	protein S100-A6	5.2	10036	86.6667	5.4	10.2426	70	4.9	8.20658	100	7.8	12.2936	90	3.5	10.2275	100	3.5	10.3016	100	5	7.68282	0	0	0	100	15.5	15.3423	50	0.5	5.08358	100	9.5	15.3365	100	8.5	10.3363	100	6	10.2665	100	14	15.3498	100	1	10.1788	100	8
16905067	Cryab	P23928	alpha-crystallin B chain	6.9208	20090	3.33333	0.0333333	0.337286	0	0	0	10	0.1	1.01186	0	0	0	0	0	0	0	0	0	0	0	0	0	0	0	0	0	0	50	0.5	5.05929	0	0	0	0	0	0	0	0	0	0	0	0	0	0
16923958	Prdx1	Q63716	peroxiredoxin-1	8.20884	22110	13.3333	0.133333	2.15368	10	0.1	1.81538	10	0.1	1.81764	20	0.2	2.82802	0	0	0	0	0	2.26923	0	0	0	50	0.5	9.07691	0	0	0	0	0	0	0	0	0	0	0	0	50	0.5	9.08818	0	0	0	0	0
16923966	Tra2b	P62997	transformer-2 protein homolog beta	11.7116	33666	63.3333	1.03333	6.43366	70	1.3	7.11607	70	1.1	7.11153	50	0.7	5.07338	50	0.5	5.08654	100	2	7.62346	50	0.5	5.06487	50	1	5.08302	100	2.5	10.1822	100	1.5	10.171	100	2	10.1409	0	0	0	100	1	10.1654	50	1	5.08041	0	0
16923972	Psmc1	P62193	26S protease regulatory subunit 4	5.81818	49185	56.6667	1	7.09187	50	1.3	7.08111	60	1	7.09727	60	0.7	7.09723	50	1	5.07171	50	1	7.58346	0	0	0	100	3	15.1737	50	1.5	10.0835	100	1	10.1518	50	2	10.0921	50	0.5	5.06378	100	1.5	10.1787	0	0	0	0	0
16923998	Hnrnpk	P61980	heterogeneous nuclear ribonucleoprotein K	5.3	50977	100	12.4333	51.0607	100	12.1	39.1944	100	13.9	59.5984	100	11.3	54.3894	100	6	20.1901	100	16	43.9454	100	6	30.1739	100	17.5	60.2027	100	15	40.2032	100	11.5	53.1931	100	18	68.2038	100	9	48.1907	100	14.5	55.2085	100	16.5	73.1958	100	10
16924002	Park7	O88767	protein DJ-1 isoform 2	6.4	19975	100	12.8	24.5475	100	11.6	23.2141	100	17.4	25.2251	100	9.4	25.2033	100	10	20.1999	100	13	23.9676	100	4.5	20.1818	100	24	30.2728	100	6.5	15.2043	100	23.5	20.2463	100	18	25.2308	100	14	30.2125	100	20	30.2468	100	11.5	20.1891	100	14
16924010	Sept2	Q91Y81	septin-2	6.14652	41593	20	0.3	2.03522	40	0.6	4.07558	10	0.2	1.01741	10	0.1	1.01268	0	0	0	100	1	5.09448	0	0	0	0	0	0	100	2	10.1963	0	0	0	50	1	5.08703	0	0	0	0	0	0	0	0	0	0	0
16924020	Xpnpep2	Q99MA2	xaa-Pro aminopeptidase 2 precursor	5.4	76081	100	8.9	55.5595	100	8.1	51.2249	100	11.6	65.2339	100	7	50.2197	100	8	50.2372	100	11	51.4718	100	4	35.2173	100	10	70.2251	100	7.5	45.2296	100	15	75.2494	100	14.5	80.231	100	7.5	45.2003	100	11.5	70.239	100	9.5	55.2497	100	4
16930147	Anxa7	Q8VIN2	annexin VII	5.84222	50080	40	0.5	4.06211	20	0.2	2.02794	70	1	7.11399	30	0.3	3.0444	50	0.5	5.06161	0	0	1.26953	0	0	0	50	0.5	5.0781	0	0	0	100	1.5	10.159	100	2	10.1703	50	0.5	5.08127	100	1	10.1594	0	0	0	0	0
17028103	Acly	P16638	ATP-citrate lyase	7.8	92480	100	6.66667	38.1989	100	7.8	43.2002	100	7.1	43.203	100	5.1	28.1935	100	8.5	50.2162	100	8	41.4462	100	6.5	40.1733	100	9	50.2164	100	7	40.2176	100	8.5	50.2101	100	7.5	45.1941	100	6.5	45.1969	100	7.5	45.2103	100	5.5	30.2034	100	7
17105336	Hadh	Q9WVK7	hydroxyacyl-coenzyme A dehydrogenase, mitochondrial precursor	9.2	34449	100	10.7	34.921	100	11.2	34.261	100	12.5	38.269	100	8.4	32.2331	100	9.5	30.2415	100	9.5	35.2659	100	4.5	30.1988	100	12	35.304	100	20.5	40.3241	100	16.5	40.28	100	11	45.2581	100	10.5	40.2602	100	12	30.2796	100	12.5	35.2671	100	10.5
17221643	Npepps	Q8VID2	puromycin-sensitive aminopeptidase	4.42493	19917	13.3333	0.133333	1.35137	30	0.3	3.04132	10	0.1	1.0128	0	0	0	0	0	0	50	0.5	3.80165	0	0	0	50	0.5	5.07122	50	0.5	5.06977	0	0	0	50	0.5	5.06401	0	0	0	0	0	0	0	0	0	0	0
17530965	Rps23	P62268	40S ribosomal protein S23	10.9683	15808	13.3333	0.133333	1.34927	10	0.1	1.01041	0	0	0	30	0.3	3.03739	0	0	0	0	0	1.26301	50	0.5	5.05205	0	0	0	0	0	0	0	0	0	0	0	0	0	0	0	0	0	0	0	0	0	0	0
17864962	Hdgf	Q8VHK7	hepatoma-derived growth factor	4.63087	26503	30	0.333333	3.38239	30	0.3	3.04743	20	0.2	2.03337	40	0.5	5.06638	0	0	0	50	0.5	3.80929	0	0	0	100	1	10.1601	0	0	0	0	0	0	50	0.5	5.08972	50	0.5	5.07714	0	0	0	0	0	0	0	0
17865351	Vcp	P46462	transitional endoplasmic reticulum ATPase	4.99883	89349	3.33333	0.0333333	0.339633	0	0	0	10	0.1	1.0189	0	0	0	0	0	0	0	0	0	0	0	0	0	0	0	0	0	0	0	0	0	50	0.5	5.09449	0	0	0	0	0	0	0	0	0	0	0
17977870	Ndrg2	Q8VBU2	NDRG1 related protein NDRG2a1	5.03739	40780	3.33333	0.0333333	0.337416	10	0.1	1.01225	0	0	0	0	0	0	0	0	0	50	0.5	1.26531	0	0	0	0	0	0	0	0	0	0	0	0	0	0	0	0	0	0	0	0	0	0	0	0	0	0
17981389	Ahnak	Q8VHJ0	AHNAK-related protein	4.5	10356	100	15.9333	29.1307	100	15.9	28.9944	100	15.1	28.3996	100	16.8	29.9982	100	17	30.1967	100	15.5	28.6938	100	12	20.1807	100	17.5	34.1996	100	17.5	30.2056	100	15.5	20.2008	100	17	34.1903	100	13	20.1903	100	13.5	38.2068	100	16.5	29.2098	100	17.5
17981390	Ahnak	Q8VHI9	AHNAK-related protein	9.79595	10784	90	1.8	10.4548	100	2	10.1304	100	2.2	14.1358	70	1.2	7.098	100	2	10.1345	100	1.5	10.1294	100	3.5	10.1367	100	1	10.129	100	2	10.1379	100	2.5	15.1359	100	3	15.1397	100	2.5	15.13	100	2	15.1347	100	1	10.1389	50	0.5
17985949	Hbb	P02091	hemoglobin subunit beta-1	8.2	15980	100	273	70.9152	100	524	88.256	100	165.9	72.2484	100	129.1	52.2414	100	585.5	90.2628	100	524	87.7543	100	336	85.2426	100	778	95.2624	100	396.5	85.2601	100	124	75.2595	100	129.5	80.2492	100	77.5	70.2387	100	458.5	90.2583	100	40	45.236	100	37.5
18032222	Sptbn1	Q8VI65	AF218849_1 beta II spectrin-short isoform	5.61129	7409	10	0.1	1.01241	0	0	0	20	0.2	2.02289	10	0.1	1.01434	0	0	0	0	0	0	0	0	0	0	0	0	0	0	0	0	0	0	0	0	0	50	0.5	5.0613	50	0.5	5.05317	0	0	0	0	0
18034791	Napa	P54921	alpha-soluble NSF attachment protein	5.2	33171	3.33333	0.0333333	0.337212	0	0	0	10	0.1	1.01164	0	0	0	0	0	0	0	0	0	0	0	0	0	0	0	0	0	0	0	0	0	0	0	0	0	0	0	50	0.5	5.05818	0	0	0	0	0
18093102	Dnm1	P21575	dynamin-1	6.31464	95928	10	0.1	1.01186	10	0.1	1.01186	20	0.2	2.02372	0	0	0	0	0	0	0	0	1.26482	0	0	0	0	0	0	50	0.5	5.05928	0	0	0	50	0.5	5.06586	50	0.5	5.05276	0	0	0	0	0	0	0	0
18158431	Nras	Q04970	GTPase NRas precursor	4.9	21244	23.3333	0.266667	2.3728	20	0.3	2.03422	30	0.3	3.04559	20	0.2	2.03858	0	0	0	50	0.5	2.54277	0	0	0	50	1	5.12057	0	0	0	0	0	0	50	0.5	5.10411	0	0	0	50	0.5	5.05327	50	0.5	5.07057	50	0.5
18158449	Copb1	P23514	coatomer subunit beta	5.59164	107011	86.6667	2.83333	8.84739	100	4.1	10.2199	100	3.1	10.2117	60	1.3	6.11059	100	4.5	10.23	100	4	10.2174	100	2.5	10.1651	100	4	10.2286	100	5.5	10.2531	100	4.5	10.2459	100	1.5	10.1775	100	2.5	10.1882	100	5.5	10.2417	100	1.5	10.2053	0	0
18266686	Txnl1	Q920J4	thioredoxin-like protein 1	4.68833	32250	13.3333	0.133333	1.36459	10	0.1	1.02575	30	0.3	3.06802	0	0	0	0	0	0	0	0	1.28219	0	0	0	0	0	0	50	0.5	5.12874	0	0	0	50	0.5	5.12669	100	1	10.2134	0	0	0	0	0	0	0	0
18266716	Arf3	P61206	ADP-ribosylation factor 3	7.4	20602	100	9.7	23.1932	100	9.7	24.1911	100	10.8	23.1965	100	8.6	22.1919	100	9.5	25.1899	100	11	23.9414	100	6	25.1744	100	10	30.1957	100	12	20.2052	100	8.5	25.1889	100	14	30.1993	100	9.5	20.2	100	10	20.1981	100	12	20.1961	100	7.5
18266726	Paics	P51583	multifunctional protein ADE2	7.6	47097	23.3333	0.266667	2.70531	30	0.3	3.05123	20	0.2	2.03147	20	0.3	3.03324	0	0	0	100	1	3.81404	0	0	0	0	0	0	50	0.5	5.07933	0	0	0	50	0.5	5.06052	0	0	0	50	0.5	5.09684	0	0	0	0	0
18426812	Ada	Q920P6	adenosine deaminase	5.21908	39900	3.33333	0.0333333	0.337942	0	0	0	10	0.1	1.01383	0	0	0	0	0	0	0	0	0	0	0	0	0	0	0	0	0	0	0	0	0	0	0	0	0	0	0	50	0.5	5.06914	0	0	0	0	0
18426820	Ppp1r14a	Q99MC0	protein phosphatase 1 regulatory subunit 14A	8.19762	16698	23.3333	0.266667	2.37086	40	0.5	4.07301	30	0.3	3.03958	0	0	0	0	0	0	50	1	5.09126	0	0	0	100	1	10.2232	50	0.5	5.07197	0	0	0	100	1	10.1356	50	0.5	5.06235	0	0	0	0	0	0	0	0
18426824	Khdrbs1	Q91V33	KH domain-containing, RNA-binding, signal transduction-associated protein 1	9	48316	80	1.1	8.13191	70	1.1	7.10853	100	1.3	10.1729	70	0.9	7.11428	50	1	5.07657	50	0.5	7.61653	50	0.5	5.06277	100	1.5	10.174	100	2	10.159	100	1	10.1879	100	1	10.1497	100	1.5	10.1517	100	1.5	10.2023	100	1.5	10.1729	100	1
18426834	Coro1a	Q91ZN1	coronin-1A	6	51066	100	9.8	30.6308	100	10.7	31.3099	100	11	31.3094	100	7.7	29.273	100	11	35.3237	100	8.5	30.3065	100	9.5	35.2775	100	13.5	30.3251	100	11	30.3293	100	9.5	35.3086	100	10	30.291	100	13	30.3099	100	12	30.3344	100	10.5	30.3031	100	6
18543177	Cs	Q8VHF5	citrate synthase, mitochondrial precursor	8.4	51867	100	4.06667	20.1731	100	3.3	17.1736	100	4.8	23.172	100	4.1	20.1737	100	4	20.1731	100	2	16.4237	100	3.5	20.1525	100	4.5	20.1935	100	2.5	15.1845	100	6	25.172	100	3	20.1722	100	6	25.1572	100	3	20.1758	100	6	25.183	100	4
18677712	Prx	Q63425	periaxin	8.9	146400	100	21.9333	107.015	100	25.7	122.435	100	25.4	111.826	100	14.7	86.7839	100	35	143.252	100	24.5	117.23	100	18	110.21	100	21.5	105.218	100	29.5	129.247	100	29	110.251	100	29.5	115.231	100	19	110.196	100	26.5	124.252	100	23	99.2019	100	16
18677757	Atp6v0c	P63081	V-type proton ATPase 16 kDa proteolipid subunit	9.50489	15809	6.66667	0.0666667	0.678812	0	0	0	20	0.2	2.03644	0	0	0	0	0	0	0	0	0	0	0	0	0	0	0	0	0	0	100	1	10.1822	0	0	0	0	0	0	0	0	0	0	0	0	0	0
18777767	Dynlrb1	P62628	dynein light chain roadblock-type 1	7.6	10991	3.33333	0.0333333	0.338214	0	0	0	0	0	0	10	0.1	1.01464	0	0	0	0	0	0	0	0	0	0	0	0	0	0	0	0	0	0	0	0	0	0	0	0	0	0	0	0	0	0	0	0
18777770	Anp32b	Q9EST6	acidic leucine-rich nuclear phosphoprotein 32 family member B	3.7	31061	96.6667	1.73333	12.5446	90	1.4	11.1989	100	1.9	14.2241	100	1.9	12.2107	100	2	15.2295	50	0.5	10.1912	100	2	15.1997	100	1	10.2299	100	1.5	10.2345	100	2.5	20.2201	100	1.5	10.2286	100	3	20.2208	100	1	10.2268	100	1.5	10.2244	100	2.5
18959218	Hist1h1e	P15865	histone H1.4	11.6	21988	43.3333	0.6	5.39699	40	0.6	5.06592	40	0.5	5.05616	50	0.7	6.0689	50	0.5	5.06234	50	0.5	5.06682	50	1.5	10.0717	0	0	0	50	0.5	5.09172	0	0	0	50	1	10.0954	0	0	0	100	1	10.1204	50	0.5	5.06498	100	1
18959236	Pecr	Q9WVK3	peroxisomal trans-2-enoyl-CoA reductase	8.86028	32434	6.66667	0.0666667	0.675971	10	0.1	1.01421	10	0.1	1.0137	0	0	0	0	0	0	0	0	1.26777	0	0	0	0	0	0	50	0.5	5.07107	0	0	0	50	0.5	5.06849	0	0	0	0	0	0	0	0	0	0	0
19173736	Scpep1	Q920A6	retinoid-inducible serine carboxypeptidase precursor	5.2	51175	50	0.733333	6.40089	50	0.8	5.07245	60	0.9	9.0792	40	0.5	5.05103	100	1.5	10.1463	0	0	3.80399	0	0	0	100	2	10.1516	50	0.5	5.0644	100	2	20.1438	0	0	0	100	1.5	15.1188	100	1	10.1335	0	0	0	100	1.5
19173766	Lonp1	Q924S5	lon protease homolog, mitochondrial precursor	6.2	105726	20	0.233333	2.02572	50	0.6	5.0618	10	0.1	1.01536	0	0	0	50	0.5	5.05018	100	1.5	5.06471	0	0	0	100	1	10.1313	0	0	0	0	0	0	0	0	0	0	0	0	50	0.5	5.0768	0	0	0	0	0
19424174	Dnph1	O35820	2'-deoxynucleoside 5'-phosphate N-hydrolase 1	4.81031	17782	3.33333	0.0333333	0.336756	10	0.1	1.01027	0	0	0	0	0	0	0	0	0	0	0	1.26284	0	0	0	50	0.5	5.05134	0	0	0	0	0	0	0	0	0	0	0	0	0	0	0	0	0	0	0	0
19424298	Sumo2	P61959	small ubiquitin-related modifier 2 precursor	5.20092	10872	6.66667	0.0666667	0.674634	10	0.1	1.0115	10	0.1	1.01241	0	0	0	0	0	0	50	0.5	1.26437	0	0	0	0	0	0	0	0	0	0	0	0	0	0	0	0	0	0	50	0.5	5.06203	0	0	0	0	0
19424316	Camk2g	P11730	calcium/calmodulin-dependent protein kinase type II subunit gamma	7.5	59039	20	0.2	2.02944	0	0	0	50	0.5	5.07395	10	0.1	1.01438	0	0	0	0	0	0	0	0	0	0	0	0	0	0	0	0	0	0	100	1	10.1196	50	0.5	5.075	100	1	10.1752	0	0	0	0	0
19424338	Hadhb	Q60587	trifunctional enzyme subunit beta, mitochondrial precursor	9.83782	51415	43.3333	0.666667	4.42535	60	1	6.13002	60	0.8	6.12645	10	0.2	1.01959	50	1	5.1084	0	0	6.38543	100	1	10.1858	50	0.5	5.11042	100	2.5	10.2455	50	0.5	5.11322	100	1.5	10.1891	50	0.5	5.10535	50	1	5.114	50	0.5	5.1106	0	0
19424350	Gbp2	Q63663	interferon-induced guanylate-binding protein 2	5.37321	67356	60	1.06667	6.10797	50	1.2	5.08721	70	1.1	7.13003	60	0.9	6.10668	100	3	10.1898	0	0	3.81156	100	2.5	10.1592	50	0.5	5.087	0	0	0	100	2	10.1891	0	0	0	100	1.5	10.1707	100	1.5	10.1983	50	0.5	5.09202	50	1
19577318	Mt-atp8	Q8SEZ4	ATPase subunit 8	9.82917	7633	10	0.1	1.01078	0	0	0	20	0.2	2.02181	10	0.1	1.01051	0	0	0	0	0	0	0	0	0	0	0	0	0	0	0	50	0.5	5.05162	0	0	0	50	0.5	5.05745	0	0	0	0	0	0	0	0
19705453	Mgst1	P08011	microsomal glutathione S-transferase 1	9.91227	17472	16.6667	0.2	1.68869	0	0	0	20	0.3	2.02623	30	0.3	3.03985	0	0	0	0	0	0	0	0	0	0	0	0	0	0	0	0	0	0	0	0	0	0	0	0	0	0	0	100	1.5	10.1311	0	0
19705457	Mat2a	P18298	S-adenosylmethionine synthase isoform type-2	5.9	43716	76.6667	0.966667	7.78612	70	0.7	7.11262	80	1	8.12562	80	1.2	8.12011	100	1	10.1608	100	1	6.35057	50	0.5	5.07278	50	0.5	5.08211	50	0.5	5.08413	100	1.5	10.1608	100	1.5	10.1535	100	1	10.1511	50	0.5	5.0826	50	0.5	5.08011	100	1.5
19705459	Pabpc1	Q9EPH8	polyadenylate-binding protein 1	9.8	70701	33.3333	0.366667	3.38077	30	0.3	3.04386	30	0.4	3.04332	40	0.4	4.05512	0	0	0	0	0	3.80482	0	0	0	100	1	10.1447	50	0.5	5.0746	50	0.5	5.06784	100	1.5	10.1488	0	0	0	0	0	0	0	0	0	50	0.5
19705465	Atp5f1	P19511	ATP synthase F(0) complex subunit B1, mitochondrial precursor	9.71691	28870	60	1.23333	8.08806	70	1.2	9.10354	80	2.2	12.1233	30	0.3	3.03733	100	1.5	10.1243	50	0.5	8.84835	0	0	0	100	2	15.1715	100	2	15.1599	100	3.5	15.1639	50	1	5.06003	50	0.5	5.06482	100	3.5	20.1782	100	2.5	15.1496	0	0
19705501	Dcxr	Q920P0	L-xylulose reductase	7.0965	25721	10	0.1	1.01288	20	0.2	2.02584	10	0.1	1.01279	0	0	0	0	0	0	0	0	2.5323	0	0	0	100	1	10.1292	0	0	0	50	0.5	5.06393	0	0	0	0	0	0	0	0	0	0	0	0	0	0
19705537	Akr7a2	Q8CG45	aflatoxin B1 aldehyde reductase member 2	6.27758	37598	30	0.333333	3.37319	40	0.4	4.05502	30	0.4	4.0406	20	0.2	2.02395	0	0	0	50	0.5	5.06877	0	0	0	100	1	10.1298	50	0.5	5.07144	0	0	0	100	1.5	15.1369	0	0	0	50	0.5	5.06612	0	0	0	0	0
19705570	Agt	P01015	angiotensinogen precursor	5.26778	51982	6.66667	0.0666667	0.675313	20	0.2	2.02594	0	0	0	0	0	0	0	0	0	50	0.5	2.53242	0	0	0	50	0.5	5.0561	0	0	0	0	0	0	0	0	0	0	0	0	0	0	0	0	0	0	0	0
19745168	Lbr	O08984	lamin-B receptor	9.83975	70725	3.33333	0.0333333	0.336678	0	0	0	10	0.1	1.01003	0	0	0	0	0	0	0	0	0	0	0	0	0	0	0	0	0	0	50	0.5	5.05017	0	0	0	0	0	0	0	0	0	0	0	0	0	0
19773876	Ddx39b	Q63413	Bat1	5.3	48976	100	4.6	27.5266	100	4.9	29.2013	100	5.8	33.2002	100	3.1	20.1784	100	5.5	35.1959	100	3.5	27.7026	100	2	20.1639	100	7.5	40.224	100	6	30.2333	100	6.5	40.2056	100	5	20.2061	100	6	40.1833	100	5	25.2156	100	6.5	40.1904	100	3.5
19924087	Akr1c9	P23457	3-alpha-hydroxysteroid dehydrogenase	6.7	37028	86.6667	2.56667	14.8779	90	3.3	16.2295	90	2.9	17.229	80	1.5	11.1753	100	3.5	15.2387	100	4	16.4771	50	0.5	5.10069	100	5	20.2722	100	3.5	20.2662	100	3	25.2587	100	4.5	20.2524	100	2	10.227	100	4	25.2766	50	1	5.13048	100	1.5
19924089	Nme1	Q05982	nucleoside diphosphate kinase A	5.9	17194	100	3.26667	10.522	100	3.8	11.19	100	3.3	10.1903	100	2.7	10.1857	100	4.5	10.1999	100	3	11.4376	100	3.5	10.1823	100	3.5	15.1949	100	4.5	10.1832	100	3.5	10.1958	100	5	10.181	100	2	10.1893	100	3	10.1982	100	3	10.1873	100	2.5
20301980	Sftpb	P22355	pulmonary surfactant-associated protein B precursor	6.2	41591	86.6667	2.86667	9.12174	80	2.2	9.10432	100	3.8	10.1482	80	2.6	8.11275	100	4	15.1442	0	0	7.59435	100	2	10.1137	100	3.5	10.1485	100	1.5	10.1151	100	4	10.1527	100	3.5	10.1448	100	4	10.1466	100	3.5	10.1451	100	4	10.1516	100	3.5
20302049	Cyb5r3	P20070	NADH-cytochrome b5 reductase 3	8.5	34175	100	11.2333	48.9104	100	12.5	56.2619	100	12.5	49.2543	100	8.7	41.2151	100	12	60.2781	100	13	55.2578	100	8	45.2276	100	12	55.2786	100	17.5	65.2783	100	12.5	55.2723	100	17	55.2602	100	12.5	45.2536	100	13	55.2782	100	7.5	35.2071	100	5.5
20302051	Nedd8	Q71UE8	NEDD8 precursor	7.55099	8973	20	0.2	2.0317	30	0.3	3.05216	10	0.1	1.01642	20	0.2	2.02652	0	0	0	50	0.5	3.8152	0	0	0	0	0	0	100	1	10.1783	0	0	0	50	0.5	5.08208	0	0	0	0	0	0	0	0	0	0	0
20302061	Atp5o	Q06647	ATP synthase subunit O, mitochondrial precursor	10.5	23398	86.6667	2.23333	17.1286	100	3.4	24.1526	80	1.9	15.121	80	1.4	12.1121	100	3.5	30.1727	100	5	22.6476	100	2	20.138	100	3	20.1415	100	3.5	25.1729	100	3	20.1671	0	0	0	100	2.5	20.1426	100	3	25.1496	100	1	10.1455	100	1.5
20302093	Cdipt	P70500	CDP-diacylglycerol--inositol 3-phosphatidyltransferase	8.2	23614	16.6667	0.166667	1.68581	0	0	0	30	0.3	3.03547	20	0.2	2.02196	0	0	0	0	0	0	0	0	0	0	0	0	0	0	0	0	0	0	0	0	0	50	0.5	5.05549	0	0	0	100	1	10.1219	50	0.5
20302111	Dad1	P61805	dolichyl-diphosphooligosaccharide--protein glycosyltransferase subunit DAD1	6.9	12498	56.6667	0.833333	5.74901	40	0.5	4.05515	50	0.8	5.07502	80	1.2	8.11687	0	0	0	100	1.5	5.06894	0	0	0	100	1	10.1428	0	0	0	50	0.5	5.07033	50	0.5	5.06583	0	0	0	50	1	5.07879	100	2	10.1601	100	1.5
20302113	Stip1	O35814	stress-induced-phosphoprotein 1	6.39443	62571	66.6667	0.966667	6.74913	90	1.4	9.11662	80	1.1	8.09745	30	0.4	3.03331	50	1	5.07215	100	1.5	10.1277	100	1.5	10.1097	100	1	10.1394	100	2	10.1388	100	1.5	10.1288	100	2	10.1156	50	0.5	5.05711	100	1	10.1292	50	0.5	5.0566	0	0
20304123	Mpst	P97532	3-mercaptopyruvate sulfurtransferase	5.9	32941	73.3333	1.76667	11.8114	100	2.9	18.2069	90	1.7	12.1727	30	0.7	5.05461	100	3.5	20.2093	100	3	17.7063	100	3	20.1571	100	2.5	15.2196	100	2.5	15.228	100	2	20.1897	50	1.5	10.0958	100	1.5	10.1725	100	2	10.2199	100	1.5	10.1859	50	1
20806147	Cd48	P10252	CD48 antigen precursor	7.80701	27681	13.3333	0.166667	1.35363	20	0.2	2.02788	10	0.2	1.01882	10	0.1	1.0142	0	0	0	50	0.5	2.53485	0	0	0	0	0	0	50	0.5	5.07016	0	0	0	0	0	0	0	0	0	50	1	5.09408	0	0	0	0	0
20806169	Rpl15	P61314	60S ribosomal protein L15	12.1	24147	96.6667	2.76667	14.4838	90	2.6	11.1426	100	3.3	19.1535	100	2.4	13.1554	100	2	10.1635	100	2.5	11.3874	50	0.5	5.07196	100	5	20.1606	100	3	10.1604	100	3.5	20.1549	100	3	20.1457	100	2.5	20.1389	100	4	20.1632	100	3.5	15.1647	100	4
20853961	Actn3	Q8K551	truncated alpha-actinin	5.3	100612	10	0.133333	1.01252	0	0	0	10	0.2	1.01385	20	0.2	2.0237	0	0	0	0	0	0	0	0	0	0	0	0	0	0	0	0	0	0	0	0	0	50	1	5.06926	0	0	0	0	0	0	0	0
21245094	Man2c1	P21139	alpha-mannosidase 2C1	5.91933	115971	10	0.133333	1.01373	30	0.4	3.04119	0	0	0	0	0	0	0	0	0	0	0	3.80149	0	0	0	100	1.5	10.1505	50	0.5	5.05542	0	0	0	0	0	0	0	0	0	0	0	0	0	0	0	0	0
21311520	Fmo2	Q8K4B9	AF458414_1 flavin-containing monooxygenase 2	7.3	49352	6.66667	0.4	1.34819	0	0	0	0	0	0	20	1.2	4.04457	0	0	0	0	0	0	0	0	0	0	0	0	0	0	0	0	0	0	0	0	0	0	0	0	0	0	0	0	0	0	100	6
21326447	Ehd4	Q8R3Z7	EH domain-containing protein 4	6.3	61468	100	20.8	87.8477	100	21.9	87.1781	100	23.3	98.1946	100	17.2	78.1703	100	23.5	85.1737	100	20	87.6792	100	20.5	80.1667	100	22	85.1833	100	23.5	105.197	100	27	100.222	100	25	95.1836	100	21	95.187	100	24	100.189	100	19.5	100.191	100	13.5
21728390	Fhl1	Q6P792	four and a half LIM domains protein 1 isoform 2	8.6	23702	96.6667	3.43333	11.4572	100	3.8	12.1266	100	4.2	12.1305	90	2.3	10.1145	100	3.5	10.1285	100	5	12.6262	100	2.5	10.1172	100	4	10.1312	100	4	10.1284	100	4	10.1299	100	4	15.127	100	4.5	15.1275	100	4.5	10.1341	100	4	10.1339	100	3
21930125	Ostf1	Q6P686	AF523266_1 osteoclast stimulating factor	5.2	23685	73.3333	1.43333	11.4358	60	1.2	10.0869	90	1.7	14.1283	70	1.4	10.0921	0	0	0	50	1	12.6086	50	1	10.0724	100	2	15.1473	100	2	15.1476	100	2.5	20.1502	100	1.5	15.1308	50	0.5	5.06411	100	3	20.1592	100	1	10.1369	100	2
21955146	Timm13	P62076	mitochondrial import inner membrane translocase subunit Tim13	8.23928	10459	10	0.1	1.01809	10	0.1	1.01846	20	0.2	2.03581	0	0	0	0	0	0	0	0	1.27308	0	0	0	0	0	0	50	0.5	5.09232	0	0	0	50	0.5	5.0896	0	0	0	50	0.5	5.08944	0	0	0	0	0
21955178	Hdgfrp3	Q923W4	hepatoma-derived growth factor-related protein 3	8.84127	22447	3.33333	0.0333333	0.337028	10	0.1	1.01108	0	0	0	0	0	0	0	0	0	0	0	1.26385	0	0	0	0	0	0	50	0.5	5.05542	0	0	0	0	0	0	0	0	0	0	0	0	0	0	0	0	0
22208848	Ruvbl1	P60123	ruvB-like 1	5.99923	50215	10	0.1	1.01656	10	0.1	1.01632	20	0.2	2.03336	0	0	0	50	0.5	5.08162	0	0	0	0	0	0	0	0	0	0	0	0	0	0	0	50	0.5	5.08424	0	0	0	0	0	0	50	0.5	5.08258	0	0
22758142	Carhsp1	Q9WU49	calcium-regulated heat stable protein 1	8.2	15907	60	0.6	6.09035	60	0.6	6.08995	50	0.5	5.07439	70	0.7	7.10672	100	1	10.1469	0	0	5.07573	50	0.5	5.07268	50	0.5	5.06808	100	1	10.1621	50	0.5	5.07325	50	0.5	5.08247	0	0	0	100	1	10.1318	50	0.5	5.08438	100	1
23305783	Ace	Q8CJ04	somatic angiotensin-1 converting enzyme	9.9	15101	90	2.16667	11.4667	90	2.7	13.1365	100	2.2	13.1462	80	1.6	8.11742	100	4	20.1604	100	3	11.3806	100	3	10.1415	100	2.5	10.1662	50	1	5.07726	100	2.5	15.1438	100	1.5	15.1476	100	2	10.1318	100	2.5	15.1611	100	2.5	10.1467	100	2
23397411	Cyp4b1	P15129	cytochrome P450 4B1	8.7	58937	96.6667	5.16667	24.8326	90	4.1	19.1536	100	7.6	33.1751	100	3.8	22.169	100	3.5	15.1708	100	5.5	20.1493	50	1	10.0739	100	7.5	25.1845	100	3	15.1658	100	10.5	35.1834	100	7.5	35.1734	100	9	30.1691	100	6	35.1789	100	5	30.1707	100	3.5
23477364	Hsd11b1	Q8CIY7	11beta-hydroxysteroid dehydrogenase type 1	8	27578	76.6667	1.66667	9.09262	40	0.8	6.04692	90	2	11.1107	100	2.2	10.1202	100	2	15.1187	50	0.5	3.77897	0	0	0	50	1.5	10.064	0	0	0	100	2.5	15.1188	50	0.5	5.06821	100	2	10.1175	100	2	15.1257	100	3	10.1235	100	3.5
24025637	Hspa4	O88600	heat shock 70 kDa protein 4	4.98196	94057	56.6667	0.8	6.75842	80	1.4	10.1313	60	0.6	6.09745	30	0.4	4.04652	100	2	15.1618	100	2.5	8.87369	50	0.5	5.07621	100	1	10.147	50	1	5.09606	50	0.5	5.0664	100	1	10.1619	0	0	0	100	1	10.1715	50	0.5	5.08744	0	0
24233541	Cox5a	P11240	cytochrome c oxidase subunit 5A, mitochondrial precursor	6.1	16130	80	3.16667	14.8154	70	3.3	11.1513	90	3.9	18.1656	80	2.3	15.1291	50	0.5	5.07191	100	3.5	12.6712	0	0	0	100	5	20.2324	100	7.5	20.2384	50	1	10.0795	100	5.5	20.1937	100	2	15.1516	100	7.5	25.2307	100	3.5	20.1726	50	0.5
24308466	Itgb3	Q8R2H2	integrin, beta 3 precursor	5.1	86931	13.3333	0.133333	1.35034	10	0.1	1.01231	20	0.2	2.02504	10	0.1	1.01366	0	0	0	0	0	1.26538	50	0.5	5.06153	0	0	0	0	0	0	0	0	0	0	0	0	0	0	0	100	1	10.1252	0	0	0	0	0
24461096	Fdft1	Q8BHH4	farnesyl diphosphate farnesyltransferase	6.04131	5110	6.66667	0.0666667	0.673742	0	0	0	10	0.1	1.01053	10	0.1	1.0107	0	0	0	0	0	0	0	0	0	0	0	0	0	0	0	0	0	0	0	0	0	0	0	0	0	0	0	50	0.5	5.05265	0	0
24817674	Ube2v2	Q7M767	putative ubiquitin-conjugating enzyme variant MMS2	6.78451	13125	16.6667	0.166667	1.68654	30	0.3	3.03561	20	0.2	2.02401	0	0	0	50	0.5	5.05926	0	0	2.5297	50	0.5	5.05679	0	0	0	50	0.5	5.062	50	0.5	5.05712	50	0.5	5.06295	0	0	0	0	0	0	0	0	0	0	0
25006237	Gm2a	Q8CJH4	GM2 activator protein	6.13189	21522	6.66667	0.0666667	0.675904	20	0.2	2.02771	0	0	0	0	0	0	0	0	0	50	0.5	2.53464	50	0.5	5.07047	0	0	0	0	0	0	0	0	0	0	0	0	0	0	0	0	0	0	0	0	0	0	0
25244410	C4	P08649	complement component C4	6.9	192162	66.6667	1.9	16.7759	100	3.7	32.1677	60	1.3	12.1034	40	0.7	6.0566	100	3.5	30.1483	100	4.5	32.6725	100	1.5	15.1289	100	6	45.2512	100	3	30.1576	100	2	20.1954	0	0	0	100	1	10.1308	100	3.5	30.191	0	0	0	100	1.5
25282393	Mcpt2	P00770	mast cell protease 2 precursor	7.98048	27102	13.3333	0.166667	1.35247	20	0.2	2.02807	20	0.3	2.02933	0	0	0	0	0	0	0	0	2.53509	0	0	0	0	0	0	100	1	10.1404	50	0.5	5.07471	0	0	0	0	0	0	50	1	5.07195	0	0	0	0	0
25282395	Gstm5	Q9Z1B2	glutathione S-transferase Mu 5	6.36068	26630	6.66667	0.0666667	0.675895	20	0.2	2.02768	0	0	0	0	0	0	0	0	0	0	0	2.5346	0	0	0	50	0.5	5.07142	50	0.5	5.067	0	0	0	0	0	0	0	0	0	0	0	0	0	0	0	0	0
25282419	Canx	P35565	calnexin precursor	4.3	67255	100	16.2333	47.2112	100	16.5	46.2128	100	15.3	49.2129	100	16.9	46.2079	100	19	55.2145	100	12.5	43.9623	100	17.5	50.2049	100	17	45.2202	100	16.5	40.2165	100	18.5	50.2108	100	12	45.2079	100	14	45.2172	100	15.5	45.2179	100	16.5	60.2106	100	19
25453414	Ass1	P09034	argininosuccinate synthase	7.72007	46497	23.3333	0.266667	2.70124	0	0	0	40	0.5	5.06331	30	0.3	3.0404	0	0	0	0	0	0	0	0	0	0	0	0	0	0	0	50	0.5	5.07056	100	1.5	15.1579	0	0	0	0	0	0	50	0.5	5.08811	0	0
25453420	Gstp1	P04906	glutathione S-transferase P	7.1451	23440	60	0.833333	6.11445	80	1.4	8.1497	60	0.7	6.11734	40	0.4	4.07633	100	2.5	10.1921	100	1.5	7.63908	100	1.5	10.1848	0	0	0	100	1.5	10.1897	50	0.5	5.0971	100	1.5	10.2001	0	0	0	100	1	10.1969	50	0.5	5.09257	0	0
25742568	Dpysl3	Q62952	dihydropyrimidinase-related protein 3	6	61968	43.3333	0.633333	6.41377	20	0.3	3.03964	80	1.2	12.1444	30	0.4	4.05724	0	0	0	50	0.5	3.79955	0	0	0	0	0	0	50	1	10.1147	100	1	10.1795	100	3	30.1885	50	0.5	5.07095	100	1	10.1932	50	0.5	5.0899	50	0.5
25742579	Hnrnpf	Q794E4	heterogeneous nuclear ribonucleoprotein F	5.2	45731	73.3333	1.1	9.49126	70	0.8	8.16168	70	1.1	9.14137	80	1.4	11.1707	50	0.5	5.12404	100	1	8.92109	50	0.5	5.0874	50	0.5	5.11948	100	1.5	15.2357	100	2	15.2025	100	2	15.179	0	0	0	100	1	10.227	50	0.5	5.09831	100	2.5
25742677	Psmc4	Q63570	26S protease regulatory subunit 6B	4.95087	47409	26.6667	0.366667	3.37355	50	0.7	6.07738	30	0.4	4.04327	0	0	0	50	0.5	5.07055	50	0.5	6.32908	0	0	0	50	0.5	5.07658	100	2	15.1753	0	0	0	100	1.5	15.1453	0	0	0	50	0.5	5.07099	0	0	0	0	0
25742698	Epcam	O55159	epithelial cell adhesion molecule precursor	6	35208	10	0.1	1.01774	10	0.1	1.01747	10	0.1	1.01872	10	0.1	1.01704	0	0	0	50	0.5	1.27184	0	0	0	0	0	0	0	0	0	0	0	0	0	0	0	0	0	0	0	0	0	50	0.5	5.0936	50	0.5
25742763	Hspa5	P06761	78 kDa glucose-regulated protein precursor	4.9	72347	100	10.5	37.5015	100	10.8	37.1701	100	10.4	38.1712	100	10.3	37.1631	100	10.5	40.169	100	14.5	36.4204	100	7.5	30.1504	100	8	30.1829	100	13.5	45.1798	100	10	40.1674	100	11.5	40.17	100	7	30.1701	100	12.5	40.174	100	11	40.1747	100	10
26023949	Eno2	P07323	gamma-enolase	4.9	47141	100	8.1	10.2151	100	8.7	10.2162	100	8.3	10.2188	100	7.3	10.2102	100	8	10.2038	100	10	10.2194	100	8.5	10.2117	100	8.5	10.2122	100	8.5	10.243	100	9	10.2219	100	10	10.217	100	6	10.2123	100	9.5	10.2347	100	7	10.2083	100	7
27229290	Afm	P36953	afamin precursor	5.8	69336	43.3333	0.766667	6.0844	80	1.5	10.1507	30	0.3	3.0613	20	0.5	5.04118	100	2	15.1724	0	0	8.89527	100	1.5	10.1945	100	2.5	15.1884	100	1.5	10.1982	50	0.5	5.09527	0	0	0	0	0	0	100	1	10.2112	0	0	0	0	0
27465533	Myo1e	Q63356	unconventional myosin-Ie	9.35471	126827	6.66667	0.0666667	0.674283	20	0.2	2.02285	0	0	0	0	0	0	0	0	0	100	1	2.52856	0	0	0	0	0	0	0	0	0	0	0	0	0	0	0	0	0	0	0	0	0	0	0	0	0	0
27465535	Tubb5	P69897	tubulin beta-5 chain	4.6	49672	100	11.3333	19.2901	100	12.9	20.3057	100	11.3	20.3145	100	9.8	17.25	100	14.5	25.3372	100	15.5	19.0478	100	11	20.2691	100	10.5	15.2371	100	13	20.3562	100	11.5	20.3435	100	11	25.3361	100	11	20.3065	100	11.5	15.2444	100	11.5	20.3422	100	8
27531723	Cdc37	Q63692	kinase-associated HSP90 co-chaperone	5.10949	44511	6.66667	0.0666667	0.676226	10	0.1	1.01428	10	0.1	1.0144	0	0	0	50	0.5	5.0714	0	0	0	0	0	0	0	0	0	0	0	0	0	0	0	0	0	0	50	0.5	5.07199	0	0	0	0	0	0	0	0
28461153	Ppm1f	Q9WVR7	protein phosphatase 1F	5.1	49166	60	0.833333	6.117	70	1	7.13841	50	0.8	5.11498	60	0.7	6.0976	50	0.5	5.07312	100	1.5	7.65473	0	0	0	100	2	10.2661	100	1	10.1652	0	0	0	50	0.5	5.11476	0	0	0	100	1.5	10.2604	100	2	10.1998	50	0.5
28467005	Hsp90aa1	P82995	heat shock protein HSP 90-alpha	4.8	84815	100	20.3667	97.2389	100	21.8	95.2431	100	20.8	96.2369	100	18.5	100.237	100	22.5	106.245	100	16	92.4926	100	20.5	111.243	100	24.5	96.2415	100	25.5	91.2451	100	23.5	111.238	100	20.5	91.2396	100	15	76.2267	100	23	86.2441	100	22	116.236	100	16
28564567	Gucy1b3	Q80WY4	soluble guanylyl cyclase beta 1 subunit	5.2	70399	53.3333	1	9.41059	40	0.6	6.0595	50	1.1	11.0714	70	1.3	11.1009	0	0	0	0	0	7.57438	0	0	0	100	1	10.1407	100	2	20.1568	0	0	0	100	1	10.1384	50	1	10.0725	50	2	20.0773	50	1.5	15.0689	50	0.5
28933457	Gstm2	P08010	glutathione S-transferase Mu 2	7.2	25703	100	6.93333	24.4945	100	6.8	26.1591	100	7.2	26.1649	100	6.8	21.1594	100	9	30.1636	100	5.5	25.158	100	4.5	25.1511	100	7	25.1621	100	8	20.1544	100	7.5	30.1592	100	8.5	20.1619	100	5	30.1592	100	8	30.1694	100	7	20.1746	100	7.5
29293811	Serpinf1	Q80ZA3	pigment epithelium-derived factor precursor	6	46466	26.6667	0.433333	2.71088	40	0.8	4.06826	30	0.4	3.05009	10	0.1	1.0143	100	2	10.1622	0	0	2.54477	0	0	0	0	0	0	100	2	10.1791	0	0	0	0	0	0	50	1	5.06689	100	1	10.1835	0	0	0	0	0
29293821	Pafah2	P83006	platelet-activating factor acetylhydrolase 2, cytoplasmic	6.2	43493	36.6667	0.366667	3.71394	20	0.2	2.02834	60	0.6	6.07861	30	0.3	3.03486	0	0	0	50	0.5	2.53542	0	0	0	0	0	0	50	0.5	5.07427	50	0.5	5.07484	50	0.5	5.05604	50	0.5	5.06325	50	0.5	5.06315	100	1	10.1358	50	0.5
29336093	Tpm3	Q63610	tropomyosin alpha-3 chain isoform 2	4.6	29035	100	10.5	39.1829	100	9.4	35.1804	100	11.7	42.1845	100	10.4	40.1839	100	7.5	30.1706	100	9.5	36.4328	100	6.5	35.1537	100	10	30.1962	100	13.5	30.1935	100	13	50.1821	100	15	50.1871	100	8	40.1831	100	8	25.1924	100	14.5	45.1777	100	10
29789261	Gnb2	P54313	guanine nucleotide-binding protein G(I)/G(S)/G(T) subunit beta-2	5.55286	37332	10	0.1	1.01022	20	0.2	2.02059	10	0.1	1.01008	0	0	0	0	0	0	50	0.5	2.52574	0	0	0	0	0	0	50	0.5	5.05246	0	0	0	0	0	0	0	0	0	0	0	0	50	0.5	5.05038	0	0
29789299	Xpo1	Q80U96	exportin-1	5.67196	123039	40	0.533333	4.38741	70	0.8	7.09284	40	0.7	5.05488	10	0.1	1.01452	100	1	10.1316	100	1	6.33314	0	0	0	100	1	10.1392	50	1	5.06361	100	2.5	15.1337	50	0.5	5.0676	0	0	0	50	0.5	5.07315	0	0	0	0	0
32189350	Slc25a5	Q09073	ADP/ATP translocase 2	10.1	32902	80	1.46667	10.767	70	0.9	8.0817	90	1.7	13.1171	80	1.8	11.1023	100	1.5	15.1129	0	0	6.32389	100	1.5	10.1064	50	0.5	5.07624	100	1	10.1129	100	2.5	15.1587	100	2	15.1504	100	1.5	15.1131	50	1	10.0544	100	1.5	10.109	100	3.5
32189355	Slc25a4	Q05962	ADP/ATP translocase 1	10.1	32990	86.6667	3.96667	12.7872	80	3.4	11.1111	100	5.1	18.1466	80	3.4	9.10383	100	6	15.1312	0	0	10.1061	100	5.5	10.1331	100	3	20.1635	100	2.5	10.1277	100	7	20.1596	100	1	10.1453	100	7.5	25.1576	100	2.5	15.1391	100	7.5	20.1313	100	4
32264595	Adh4	Q7TQ90	Ac1002	7.99084	93848	50	0.766667	5.08323	60	0.9	6.10071	80	1.3	8.1345	10	0.1	1.01449	100	2	10.1677	50	0.5	5.08397	0	0	0	50	0.5	5.08631	100	1.5	10.1787	100	2	10.1923	100	1.5	10.1592	100	1.5	10.1352	100	1.5	10.1858	0	0	0	0	0
32264603	Rab10	Q7TQ88	Ac1075	6.4	15400	100	3.03333	10.4637	100	3	10.1266	100	3.1	11.1325	100	3	10.132	100	5.5	10.1258	100	1	10.1268	100	4	10.1314	100	2.5	10.1204	100	2	10.1411	100	3.5	10.1273	100	2	10.1173	100	3	10.1297	100	3.5	15.1341	100	3.5	10.154	100	3
32401269	Ace	P47820	angiotensin converting enzyme, partial	6.1	149722	100	13.9	68.2095	100	11.9	62.2118	100	18.5	82.2176	100	11.3	60.1992	100	17	70.2113	100	12	60.2119	100	9.5	60.2089	100	13	65.2029	100	8	55.2177	100	20	80.2113	100	15.5	90.223	100	15.5	65.2078	100	13	70.2164	100	28.5	105.229	100	12.5
32423788	Sept4	Q6XUZ7	EG3RVC	6	43878	86.6667	1	8.80529	70	0.7	7.11721	100	1.3	10.1643	90	1	9.13441	50	0.5	5.07387	100	1	7.62804	0	0	0	100	1	10.1648	100	1	10.1664	100	1	10.1854	100	1	10.1608	100	1	10.1483	100	1.5	10.168	100	2	10.1588	100	1
32492572	Vtn	Q7TQ11	Aa1018	5.5	55961	63.3333	2.03333	6.44929	100	3.9	10.1934	70	1.3	7.1168	20	0.9	2.03764	100	4	10.1966	100	5.5	10.1926	100	1.5	10.1675	100	4.5	10.2113	100	4	10.1934	100	1.5	10.1656	100	1.5	10.1518	50	0.5	5.06564	100	3	10.201	0	0	0	0	0
32527707	Fgb	P14480	Ac1-581	6.9	56613	33.3333	0.466667	3.40869	60	0.9	6.13586	20	0.2	2.04517	20	0.3	2.04504	100	1.5	10.1957	0	0	5.12089	50	0.5	5.09128	100	2	10.2775	50	0.5	5.11478	0	0	0	0	0	0	0	0	0	100	1	10.2259	0	0	0	0	0
32527715	Rab1a	Q7TPK7	Ac2-048	10.1	33665	100	5.56667	26.5142	100	6.6	27.1858	100	5.8	28.1835	100	4.3	24.1732	100	5.5	30.1714	100	8	26.4394	100	2.5	20.15	100	6	30.1988	100	11	30.2059	100	4	25.1762	100	6.5	30.1956	100	4.5	30.1742	100	7.5	30.1895	100	6.5	25.1818	100	4
32527721	Eef1b2l	Q7TPK5	Ac2-067	4.11636	27970	76.6667	1.33333	7.82185	100	1.9	10.1995	80	1.5	8.16741	50	0.6	5.09865	100	2	10.2061	100	3	10.1978	100	1.5	10.1762	100	1	10.2035	100	2	10.2038	100	1.5	10.2068	100	2.5	10.2111	50	1.5	5.10773	100	1.5	10.2058	50	0.5	5.10562	0	0
32527751	Ssr1	Q7TPJ0	Ac2-238	4.19347	35630	56.6667	0.9	5.76044	60	1.1	6.10458	80	1.2	8.13079	30	0.4	3.04596	0	0	0	100	1.5	7.63073	0	0	0	100	2	10.174	100	2	10.1744	50	1	5.08866	100	1.5	10.1711	100	1	10.1517	100	2	10.1717	50	0.5	5.07086	0	0
32527753	Serpinc1	Q7TPI9	Ac2-248	6.86334	66493	36.6667	0.9	5.07167	60	1.8	8.12307	50	0.9	7.09194	0	0	0	50	0.5	5.09868	100	1.5	8.87916	0	0	0	100	6.5	20.2583	50	0.5	5.0862	100	1.5	15.1765	100	2.5	15.1907	50	0.5	5.0925	0	0	0	0	0	0	0	0
33086498	RGD1310507	Q7TP83	Aa2-001	6.10647	46105	30	0.366667	3.03637	70	0.9	7.08504	10	0.1	1.01291	10	0.1	1.01117	0	0	0	100	1.5	8.8563	100	1	10.1167	100	1.5	10.1293	50	0.5	5.05657	0	0	0	0	0	0	0	0	0	50	0.5	5.06455	0	0	0	0	0
33086518	Ahsg	Q7TP75	Aa2-066	4.2	61485	70	1.7	7.21681	100	3.2	10.3171	80	1.4	8.24375	30	0.5	3.0896	100	2.5	10.312	100	3	10.3183	100	5	10.3032	100	3	10.3331	100	2.5	10.3185	100	1.5	10.3034	100	1.5	10.3057	100	1	10.2846	100	3	10.3251	0	0	0	50	0.5
33086560	Stat4	Q7TP57	Ab2-131	6.48896	134607	6.66667	0.0666667	0.674607	0	0	0	0	0	0	20	0.2	2.02382	0	0	0	0	0	0	0	0	0	0	0	0	0	0	0	0	0	0	0	0	0	0	0	0	0	0	0	0	0	0	0	0
33086580	Apmap	Q7TP48	Ab2-305	6	43568	3.33333	0.0333333	0.338539	0	0	0	0	0	0	10	0.1	1.01562	0	0	0	0	0	0	0	0	0	0	0	0	0	0	0	0	0	0	0	0	0	0	0	0	0	0	0	0	0	0	50	0.5
33086600	Psme3	Q7TP38	Ab2-371	7.1	183532	100	3.1	19.8379	100	2.3	14.1646	100	3.8	24.1769	100	3.2	21.1723	100	1.5	15.1287	100	3.5	13.9236	100	1.5	10.1266	100	1	10.1506	100	4	20.2042	100	2	15.1501	100	4.5	25.2059	100	6	35.1887	100	3	20.1765	100	3.5	25.1633	100	1.5
33086608	Atad1	Q7TP35	Ab2-088	4.9	62276	100	5.2	10.2339	100	5.5	10.2377	100	5.6	10.2342	100	4.5	10.2299	100	4.5	10.2417	100	8	10.2367	100	3.5	10.2161	100	4.5	10.2517	100	7	10.239	100	4.5	10.2317	100	9	10.2367	100	4	10.2308	100	5.5	10.2496	100	5	10.2224	100	3
33086632	Tas1r2	Q7TP27	Ba1-651	5.41177	163959	6.66667	0.0666667	0.675408	20	0.2	2.02622	0	0	0	0	0	0	0	0	0	0	0	2.53278	0	0	0	100	1	10.1311	0	0	0	0	0	0	0	0	0	0	0	0	0	0	0	0	0	0	0	0
33086638	Srprb	Q7TP24	Ba1-667	7.84803	107452	10	0.233333	1.0133	30	0.7	3.03989	0	0	0	0	0	0	0	0	0	50	1.5	3.79987	0	0	0	100	2	10.1301	0	0	0	0	0	0	0	0	0	0	0	0	0	0	0	0	0	0	0	0
33086640	Hp	P06866	Ba1-647	6.09846	42476	73.3333	1.53333	8.10613	90	1.8	11.1444	40	0.5	4.05379	90	2.3	9.12026	100	1.5	10.1664	100	2	11.3888	50	1	10.0759	100	2	10.1625	100	2.5	15.1539	0	0	0	0	0	0	0	0	0	100	1	10.1455	100	1.5	10.1234	50	0.5
33086672	Pgd	Q7TP11	Cc2-27	4.7	120525	100	7.06667	32.4674	100	6.5	30.0069	100	8.9	37.2038	100	5.8	30.1916	100	10	40.2105	100	3.5	27.456	100	5	25.1893	100	7.5	34.2164	100	6.5	30.2219	100	12	40.2071	100	8	35.1981	100	7.5	35.1893	100	9.5	40.2198	100	7.5	35.2047	100	7.5
33086684	Cfb	Q7TP05	Da1-24	6.7	124039	70	1.5	7.77659	90	2.3	11.1509	80	1.5	8.1209	40	0.7	4.05801	100	2.5	10.1709	100	3	11.3959	50	0.5	5.06627	100	3.5	15.1792	100	2	10.1685	100	2	10.1444	100	2	10.154	100	1.5	10.133	100	2	10.1731	0	0	0	100	1
33086694	Tsn	Q7TP02	Da2-35	9.3	31391	76.6667	0.933333	8.1077	70	0.8	7.09743	90	1	9.13158	70	1	8.09407	50	0.5	5.06663	50	0.5	7.60514	50	0.5	5.06272	100	1.5	10.1423	100	1	10.1409	100	1	10.1445	100	1	10.1456	50	0.5	5.06873	100	1.5	10.1584	100	1	10.1407	50	0.5
33320678	Camp	Q71KM5	AF484553_1 CRAMP precursor	8.53066	19321	3.33333	0.0333333	0.337781	10	0.1	1.01334	0	0	0	0	0	0	0	0	0	0	0	1.26668	0	0	0	50	0.5	5.06671	0	0	0	0	0	0	0	0	0	0	0	0	0	0	0	0	0	0	0	0
33414505	Cct4	Q7TPB1	T-complex protein 1 subunit delta	8	58100	100	7.46667	36.8743	100	8.9	39.2169	100	9.1	48.2146	100	4.4	23.1913	100	8	45.2201	100	8.5	37.7161	100	6.5	35.1805	100	10.5	45.2789	100	11	40.2127	100	8	50.2297	100	9	50.2047	100	9	45.1906	100	12	55.2441	100	7.5	40.2037	100	4.5
34328538	Ldhal6b	Q7TNA8	L-lactate dehydrogenase A-like 6B	9.80482	42050	13.3333	0.166667	2.70127	20	0.2	3.2419	20	0.2	3.24528	10	0.1	1.61664	0	0	0	0	0	4.05238	0	0	0	100	1	16.2095	0	0	0	0	0	0	100	1	16.2264	0	0	0	0	0	0	0	0	0	0	0
34328542	Myadm	Q6VBQ5	myeloid-associated differentiation marker	8.1	35149	93.3333	4.1	11.8242	90	4.5	11.1545	100	4.7	14.1731	90	3.1	10.1451	100	2	10.1613	100	4.5	11.4028	50	0.5	5.07081	100	8.5	20.1893	100	7	10.1804	100	4.5	20.1608	100	2	15.159	100	3	10.176	100	9	15.1982	100	5	10.1718	100	3
34368390	RT1-Bu	Q70RH9	MHC class II antigen	4.73447	27941	3.33333	0.0333333	0.338232	10	0.1	1.0147	0	0	0	0	0	0	0	0	0	0	0	1.26837	50	0.5	5.07349	0	0	0	0	0	0	0	0	0	0	0	0	0	0	0	0	0	0	0	0	0	0	0
34536836	Ehd3	Q8R491	EH domain-containing protein 3	6	60792	100	4.33333	12.4676	100	4.3	13.1412	100	5.3	14.14	100	3.4	10.1216	100	4.5	15.1362	100	4.5	12.6425	100	3	10.115	100	6.5	20.2142	100	3	10.1197	100	4.5	10.124	100	7	20.1734	100	4.5	10.1188	100	6.5	20.1507	100	4	10.1329	100	2.5
34849736	Rpl36	A0A140TAI6	Ribosomal protein L36	12.0861	12255	20	0.2	2.02737	30	0.3	3.04183	0	0	0	30	0.3	3.04029	50	0.5	5.06753	0	0	2.5354	100	1	10.1416	0	0	0	0	0	0	0	0	0	0	0	0	0	0	0	0	0	0	0	0	0	50	0.5
37231722	RPS14	Q6PDV6	Rps14 protein	10.5	16274	96.6667	1.8	11.1503	90	1.4	10.1345	100	2.3	13.1739	100	1.7	10.1427	100	2	10.1422	50	0.5	10.1325	100	1.5	10.124	100	1	10.1491	100	2	15.197	100	1.5	10.1439	100	3.5	20.2461	100	2	10.1551	100	1.5	10.1432	100	3	15.181	100	1.5
37361912	Nars	Q6TUD1	LRRGT00113	5.87939	57157	3.33333	0.0333333	0.338292	0	0	0	10	0.1	1.01488	0	0	0	0	0	0	0	0	0	0	0	0	0	0	0	0	0	0	0	0	0	0	0	0	0	0	0	50	0.5	5.07439	0	0	0	0	0
37590235	Mdh1	O88989	Malate dehydrogenase 1, NAD (soluble)	5.9	36485	100	14.8333	43.8713	100	14.4	47.2026	100	16.4	45.2158	100	13.7	39.1956	100	15.5	50.2103	100	14.5	46.4507	100	9.5	35.1723	100	16	50.2174	100	16.5	55.2038	100	16.5	35.2157	100	14.5	50.217	100	17	45.2109	100	18.5	50.2312	100	15.5	45.2041	100	14.5
37590247	Cct5	Q68FQ0	Cct5 protein	7.4	31981	46.6667	0.833333	6.09399	50	1.1	6.10839	80	1.2	10.1568	10	0.2	2.01675	100	1.5	15.1671	0	0	3.8437	50	0.5	5.07153	100	3.5	10.3033	0	0	0	100	1.5	10.2438	50	0.5	5.0802	100	1.5	15.1358	100	2	15.2508	50	0.5	5.07358	0	0
37693507	Hnrnpa3	Q6URK4	heterogeneous nuclear ribonucleoprotein A3 isoform a	9.3	39653	100	13.2333	42.8765	100	11.3	39.2053	100	13.9	43.2155	100	14.5	46.2087	100	12	30.1957	100	8	41.4577	100	10.5	35.1934	100	14	50.2147	100	12	50.2189	100	14	30.2003	100	15.5	55.2341	100	11	30.2066	100	13	50.2194	100	16	50.217	100	14
38014563	Psma5	Q6P9V6	Proteasome (prosome, macropain) subunit, alpha type 5	4.58932	26412	16.6667	0.166667	1.68802	10	0.1	1.01172	40	0.4	4.05235	0	0	0	0	0	0	0	0	1.26464	50	0.5	5.05858	0	0	0	0	0	0	100	1	10.1341	0	0	0	50	0.5	5.06226	0	0	0	50	0.5	5.06538	0	0
38014570	Ldha	Q6P9U7	Ldha protein	9.4	29832	96.6667	9.93333	33.1919	90	8.3	30.18	100	14.5	40.2109	100	7	29.1848	100	5.5	30.1974	100	3.5	30.1756	50	0.5	5.07817	100	23	55.2137	100	9	35.2203	100	17.5	35.2089	100	18.5	50.2264	100	10	35.1945	100	16	45.216	100	10.5	35.2086	100	12.5
38051985	Prdx3	Q9Z0V6	Prdx3 protein	7.3065	27159	30	0.3	3.04206	30	0.3	3.04139	30	0.3	3.04437	30	0.3	3.0404	0	0	0	0	0	3.80174	100	1	10.1363	50	0.5	5.07064	0	0	0	0	0	0	50	0.5	5.07195	0	0	0	0	0	0	100	1	10.1499	0	0
38181882	Pdia4	P38659	Protein disulfide isomerase family A, member 4	4.83723	72721	20	0.333333	2.02915	20	0.2	2.02693	40	0.8	4.06053	0	0	0	0	0	0	100	1	2.53366	0	0	0	0	0	0	0	0	0	100	2.5	10.1577	0	0	0	0	0	0	100	1.5	10.145	0	0	0	0	0
38197378	Ahcy	Q6P743	Ahcy protein	6.1	47689	100	13.1	47.2013	100	15	48.2038	100	13.5	47.2014	100	10.8	46.1987	100	16.5	50.2172	100	17.5	47.7005	100	9	35.1748	100	15	55.2049	100	17	50.2127	100	13	45.2017	100	15.5	50.2037	100	11	45.1841	100	17	55.2076	100	11	40.2099	100	9.5
38197428	Nap1l1	Q6P769	Unknown (protein for MGC:72278)	4.2	45346	93.3333	2.26667	18.1688	100	3.2	24.1875	100	2.6	21.1768	80	1	9.14205	100	2	20.1948	100	4.5	25.1857	100	1.5	10.1536	100	4	30.214	100	4	35.1997	100	2.5	20.1884	100	5	35.1892	100	1	10.1573	100	3	25.169	100	1.5	15.1801	50	1.5
38197446	Trip10	P97531	Thyroid hormone receptor interactor 10	5.17999	62799	6.66667	0.0666667	0.676259	20	0.2	2.02878	0	0	0	0	0	0	0	0	0	50	0.5	2.53597	0	0	0	0	0	0	50	0.5	5.07459	0	0	0	0	0	0	0	0	0	0	0	0	0	0	0	0	0
38197562	Pfkl	Q6P783	Phosphofructokinase, liver	6.9	85296	80	1.86667	16.8111	80	2.1	19.1524	80	2.2	19.1527	80	1.3	12.1282	100	3.5	35.1927	100	1.5	15.1423	0	0	0	100	1.5	15.1995	100	4	30.2022	100	3.5	30.1841	50	1.5	15.099	50	0.5	5.08839	100	2	20.1945	100	3.5	25.1974	100	1.5
38303891	Lmna	Q6P6U3	Lmna protein	6.6683	50602	3.33333	0.0333333	0.337476	0	0	0	10	0.1	1.01243	0	0	0	0	0	0	0	0	0	0	0	0	0	0	0	0	0	0	0	0	0	0	0	0	50	0.5	5.06214	0	0	0	0	0	0	0	0
38328245	Hnrnpa1	Q6P6G9	Hnrpa1 protein	9.5	33620	100	3.66667	21.1849	100	3.5	20.585	100	4.6	21.7916	100	2.9	21.1781	100	4.5	20.1885	100	2.5	20.6842	100	3.5	15.1841	100	2	24.1738	100	5	24.1978	100	6.5	30.2021	100	5	24.1938	100	5.5	20.1929	100	2.5	19.1774	100	3.5	15.1919	100	3.5
38454206	Psmd6	Q6PCT9	26S proteasome non-ATPase regulatory subunit 6	5.26234	45599	20	0.266667	2.69468	20	0.4	4.03345	40	0.4	4.05058	0	0	0	100	2	20.1673	0	0	0	0	0	0	0	0	0	0	0	0	100	1	10.1232	0	0	0	100	1	10.1297	0	0	0	0	0	0	0	0
38454226	Tpd52l2	Q6PCT3	tumor protein D54	5.75346	23993	23.3333	0.233333	2.36767	20	0.2	2.03768	50	0.5	5.06532	0	0	0	0	0	0	50	0.5	2.5471	0	0	0	0	0	0	50	0.5	5.06297	100	1	10.1329	100	1	10.1306	50	0.5	5.0631	0	0	0	0	0	0	0	0
38454230	Atp6v1e1	Q6PCU2	V-type proton ATPase subunit E 1	8.87032	26129	20	0.366667	2.36216	30	0.7	4.04594	30	0.4	3.04054	0	0	0	0	0	0	50	0.5	5.05743	0	0	0	100	3	15.1584	0	0	0	50	0.5	5.07022	0	0	0	0	0	0	100	1.5	10.1325	0	0	0	0	0
38454246	Rpl3	P21531	60S ribosomal protein L3	10.7	46137	90	2.5	18.204	100	3	20.2367	100	2.9	21.2284	70	1.6	13.1469	100	2.5	20.2229	100	4	20.2401	100	2	15.1629	100	2.5	20.2625	100	4	25.2736	100	3	25.2135	100	3	20.2138	100	1.5	10.2121	100	3.5	25.2743	100	3.5	25.2281	50	1.5
38454264	Slc1a4	Q76GL9	neutral amino acid transporter A	5.91901	55901	3.33333	0.0333333	0.337252	0	0	0	10	0.1	1.01176	0	0	0	0	0	0	0	0	0	0	0	0	0	0	0	0	0	0	50	0.5	5.05879	0	0	0	0	0	0	0	0	0	0	0	0	0	0
38454284	Ppm1e	Q80Z30	protein phosphatase 1E	4.66836	83439	3.33333	0.0333333	0.338509	0	0	0	0	0	0	10	0.1	1.01553	0	0	0	0	0	0	0	0	0	0	0	0	0	0	0	0	0	0	0	0	0	0	0	0	0	0	0	0	0	0	0	0
38454302	Mup4	Q9JJH9	major urinary protein 4 precursor	6.67577	20680	3.33333	0.0333333	0.338025	10	0.1	1.01407	0	0	0	0	0	0	0	0	0	0	0	1.26759	50	0.5	5.07037	0	0	0	0	0	0	0	0	0	0	0	0	0	0	0	0	0	0	0	0	0	0	0
38511546	Dab2ip	Q6P730	Dab2ip protein	6.7	110005	43.3333	0.7	4.39301	70	1.2	7.09618	50	0.7	5.06829	10	0.2	1.01455	50	1.5	5.0648	100	1	7.60403	0	0	0	100	2	10.1424	100	1.5	10.1294	100	1	10.1392	0	0	0	50	0.5	5.06523	100	2	10.137	0	0	0	0	0
38511607	Nedd4l	Q6P778	Nedd4l protein	4.6	30634	3.33333	0.0333333	0.338525	0	0	0	10	0.1	1.01558	0	0	0	0	0	0	0	0	0	0	0	0	0	0	0	0	0	0	0	0	0	0	0	0	0	0	0	50	0.5	5.07788	0	0	0	0	0
38512104	Rnpep	Q6P7D2	Arginyl aminopeptidase (aminopeptidase B)	5.37438	72604	3.33333	0.0333333	0.337891	10	0.1	1.01367	0	0	0	0	0	0	0	0	0	0	0	1.26709	0	0	0	0	0	0	50	0.5	5.06837	0	0	0	0	0	0	0	0	0	0	0	0	0	0	0	0	0
38512106	Rpn1	Q6P7A7	Ribophorin I	6	68402	96.6667	4.13333	33.5322	100	4.6	34.2216	100	5.7	48.2017	90	2.1	18.1734	100	4.5	30.2231	100	6	35.2212	100	4.5	35.1784	100	1.5	15.2291	100	6.5	50.2673	100	9.5	75.2161	100	7.5	60.1893	100	4	40.1968	100	4.5	40.2001	100	3	25.206	100	2
38512108	Vdac3	A0A0G2JSR0	Voltage-dependent anion channel 3	8.7	30785	56.6667	0.633333	5.7842	40	0.5	4.07693	60	0.7	6.13275	70	0.7	7.14293	0	0	0	100	1.5	5.09617	0	0	0	0	0	0	100	1	10.1884	100	1	10.23	100	1.5	10.2254	100	1	10.2083	0	0	0	0	0	0	100	1
38512111	Tpi1	P48500	Tpi1 protein, partial	7	26719	100	9	26.6018	100	9.4	28.2774	100	9.3	29.2787	100	8.3	22.2492	100	9	20.2933	100	11	30.2734	100	8	20.2363	100	8.5	25.2863	100	10.5	30.29	100	8.5	25.2871	100	11	35.2682	100	9	30.2715	100	9.5	30.2885	100	8.5	25.2782	100	8.5
38512141	Bcat2	Q6P784	Bcat2 protein	8.25317	43597	93.3333	1.26667	9.44312	100	1.5	10.1192	100	1.4	10.1179	80	0.9	8.09231	100	1.5	10.1177	100	1.5	10.1195	100	1	10.1061	100	1.5	10.1224	100	2	10.122	100	2	10.1247	100	1	10.1201	100	1	10.1113	100	1.5	10.1196	100	1.5	10.1136	50	0.5
38541393	Eml2	Q6P6T4	Eml2 protein	5.84029	70711	76.6667	1.36667	9.78941	90	1.8	12.1499	90	1.8	12.1436	50	0.5	5.0747	100	1	10.162	100	3.5	12.6469	50	1	5.07862	100	1	10.1639	100	2.5	15.1636	50	1.5	5.07836	100	3.5	20.1675	100	1	10.1455	100	1	10.1581	100	2	15.1686	0	0
38649313	Psma4	Q6P505	Proteasome (prosome, macropain) subunit, alpha type 4	6.5	29500	10	0.1	1.01092	0	0	0	0	0	0	30	0.3	3.03277	0	0	0	0	0	0	0	0	0	0	0	0	0	0	0	0	0	0	0	0	0	0	0	0	0	0	0	0	0	0	50	0.5
39645153	Rpl4	Q6P3V9	Ribosomal protein L4	11.5	47302	23.3333	0.233333	2.37191	20	0.2	2.03601	30	0.3	3.04394	20	0.2	2.03578	0	0	0	0	0	2.54502	0	0	0	0	0	0	100	1	10.1801	0	0	0	100	1	10.1511	0	0	0	50	0.5	5.06853	0	0	0	0	0
40018548	Serpinb6	Q6P9U0	serpin B6	5.7	43020	100	16.9	59.5464	100	14.9	52.2144	100	22.5	74.221	100	13.3	52.2039	100	12	50.2151	100	15.5	52.7143	100	7	50.1714	100	27.5	75.2388	100	12.5	50.22	100	28	85.227	100	27.5	80.2142	100	21	80.2079	100	20.5	70.2277	100	15.5	55.2282	100	14
40018558	Serping1	Q6P734	plasma protease C1 inhibitor precursor	5.5	55612	36.6667	0.533333	3.73472	40	0.8	4.07363	0	0	0	70	0.8	7.13052	0	0	0	100	1	5.09204	0	0	0	100	3	10.2308	0	0	0	0	0	0	0	0	0	0	0	0	0	0	0	0	0	0	100	1
40018592	Hp1bp3	Q6P747	heterochromatin protein 1-binding protein 3	10.1	60807	100	3.46667	10.8652	100	3.7	11.192	100	4	10.2268	100	2.7	11.1769	100	4.5	10.1996	100	4	11.4401	100	1.5	10.138	100	4	10.2337	100	4.5	10.214	100	4.5	10.2569	100	3.5	10.1961	100	3.5	10.2435	100	3.5	10.2214	100	5	10.2163	100	3
40018616	Cct3	Q6P502	T-complex protein 1 subunit gamma	6.2	60648	96.6667	1.86667	16.0847	90	1.9	16.1526	100	2	17.1593	100	1.7	14.9423	100	2	20.176	100	2.5	15.1467	100	2	15.1283	100	1.5	15.1546	50	1.5	10.1112	100	3.5	25.1642	100	1.5	15.1609	100	1.5	10.1365	100	1	10.173	100	2.5	25.1617	100	1.5
40254747	Asah1	Q6P7S1	acid ceramidase precursor	8.3	44444	76.6667	1.4	10.4701	80	1.3	9.14656	100	2.1	16.1878	50	0.8	6.07606	100	3	15.197	0	0	7.63395	100	1	10.171	100	1.5	10.1997	100	1	10.1651	100	2.5	20.2188	100	1.5	15.1563	100	2.5	15.1893	100	2	15.1834	100	2	15.1911	50	1
40254752	Pgk1	P16617	phosphoglycerate kinase 1	7.9	44510	6.66667	0.0666667	0.678015	10	0.1	1.01709	10	0.1	1.01696	0	0	0	50	0.5	5.08545	0	0	0	0	0	0	0	0	0	0	0	0	0	0	0	0	0	0	0	0	0	50	0.5	5.08478	0	0	0	0	0
40352787	Ak3	Q6P2A5	Ak3 protein	9.25751	25495	86.6667	1.36667	8.7933	90	1.6	9.13835	90	1.4	9.13382	80	1.1	8.10772	100	2	10.1453	100	2	8.88663	50	0.5	5.07673	100	1.5	10.1566	100	2	10.1608	100	1	10.1442	100	2	10.1472	50	0.5	5.07419	100	1.5	10.1542	100	2	10.1493	0	0
40538860	Aco2	Q9ER34	aconitate hydratase, mitochondrial precursor	7.64989	85434	3.33333	0.0333333	0.338079	0	0	0	10	0.1	1.01424	0	0	0	0	0	0	0	0	0	0	0	0	0	0	0	0	0	0	0	0	0	50	0.5	5.07119	0	0	0	0	0	0	0	0	0	0	0
40538862	Ssr3	Q08013	translocon-associated protein subunit gamma	9.99665	21065	3.33333	0.0333333	0.338741	10	0.1	1.01622	0	0	0	0	0	0	0	0	0	50	0.5	1.27028	0	0	0	0	0	0	0	0	0	0	0	0	0	0	0	0	0	0	0	0	0	0	0	0	0	0
40538868	Bre	Q6P7Q1	BRCA1-A complex subunit BRE	5.55853	43559	3.33333	0.0333333	0.337323	10	0.1	1.01197	0	0	0	0	0	0	0	0	0	50	0.5	1.26496	0	0	0	0	0	0	0	0	0	0	0	0	0	0	0	0	0	0	0	0	0	0	0	0	0	0
40538882	Sec61a1	P61621	protein transport protein Sec61 subunit alpha isoform 1	8	52265	26.6667	1	4.70983	20	1.2	4.03705	50	1.7	9.07763	10	0.1	1.01482	0	0	0	0	0	5.04631	0	0	0	100	6	20.1852	0	0	0	100	4.5	20.157	50	1	5.07384	0	0	0	100	3	20.1572	0	0	0	50	0.5
40786432	Krt8	Q10758	keratin, type II cytoskeletal 8	5.7	54019	100	5.53333	33.8445	100	6.3	37.187	100	5.8	34.1799	100	4.5	30.1666	100	6.5	45.2089	100	6.5	35.1815	100	5	30.1818	100	6.5	40.1731	100	7	35.2048	100	10	50.2182	100	4.5	25.1683	100	7	40.1783	100	5	35.1698	100	2.5	20.1648	100	8
40786436	Eif4a1	Q6P3V8	eukaryotic initiation factor 4A-I	5.2	46155	100	9.73333	37.5318	100	11.2	36.1951	100	9.8	38.2009	100	8.2	38.1995	100	9.5	35.1939	100	12.5	36.4453	100	8	30.1657	100	13.5	45.2105	100	12.5	40.2101	100	8.5	35.1957	100	12	40.2011	100	7.5	35.1969	100	14	45.2099	100	7	35.2011	100	8.5
40786451	Eif2s2	Q6P685	eukaryotic translation initiation factor 2 subunit 2	5.4938	38244	76.6667	1.13333	7.80511	80	1.4	8.14622	100	1.3	10.177	50	0.7	5.09209	100	1	10.1692	100	2	7.64048	0	0	0	100	2.5	10.2056	100	1.5	10.1889	100	1	10.1613	100	1.5	10.1639	100	1	10.1834	100	2	10.2108	100	1	10.1656	50	1
40786455	Bpgm	Q6P6G4	bisphosphoglycerate mutase	6.92486	30077	6.66667	0.1	0.684287	20	0.3	2.05286	0	0	0	0	0	0	0	0	0	0	0	2.56608	0	0	0	100	1.5	10.2643	0	0	0	0	0	0	0	0	0	0	0	0	0	0	0	0	0	0	0	0
40786469	Dld	Q6P6R2	dihydrolipoyl dehydrogenase, mitochondrial precursor	7.7	54039	100	6.2	25.2026	100	6.5	25.1953	100	7.1	28.222	100	5	22.1907	100	5.5	20.1763	100	7.5	26.45	100	2.5	15.1533	100	8	30.2123	100	9	30.2163	100	7.5	35.2359	100	9.5	30.2364	100	6	25.2026	100	6.5	25.2256	100	6	25.2092	100	5
40804379	Rdx	Q5WQV5	radixin	5.9	68572	100	11.5	40.1666	100	11.6	33.1672	100	12.1	44.1724	100	10.8	43.1602	100	8	30.1432	100	15	33.9232	100	2.5	15.1252	100	14	40.1819	100	18.5	40.2085	100	14.5	45.1782	100	11	45.1702	100	5.5	30.1425	100	20	55.1937	100	9.5	45.1772	100	12
40849906	Plec	Q6S395	plectin 11	5.50042	517529	26.6667	0.466667	3.72085	40	0.6	5.08017	30	0.7	5.0644	10	0.1	1.01796	50	1	10.1006	0	0	3.82506	50	0.5	5.07791	0	0	0	100	1.5	10.2223	0	0	0	50	1	10.0926	50	2	10.1174	0	0	0	50	0.5	5.11195	0	0
41350889	Pgam1	P25113	Pgam1 protein	6.78793	28833	3.33333	0.0333333	0.338362	10	0.1	1.01509	0	0	0	0	0	0	0	0	0	0	0	1.26886	0	0	0	50	0.5	5.07543	0	0	0	0	0	0	0	0	0	0	0	0	0	0	0	0	0	0	0	0
41529837	Jup	Q6P0K8	junction plakoglobin	5.7	81801	70	1.86667	7.11104	50	1.3	5.08447	100	3.3	10.165	60	1	6.08363	100	2	10.1542	0	0	3.81704	0	0	0	100	4	10.1932	50	0.5	5.07502	100	5	10.1907	100	2	10.1468	100	2.5	10.1452	100	5	10.1866	100	2	10.1557	100	2.5
42409519	Krt19	Q63279	keratin, type I cytoskeletal 19	5.1	44637	93.3333	3.2	19.8667	90	3.3	20.1769	90	3	20.2168	100	3.3	19.2063	100	2	20.1958	100	5	20.1722	50	0.5	5.07417	100	2.5	15.1838	100	6.5	30.2221	50	1	5.15885	100	5	30.2196	100	2.5	20.2399	100	3	20.2238	100	3.5	25.2419	100	1.5
42476045	Ctsd	Q6P6T6	cathepsin D precursor	6.7123	44623	23.3333	0.4	2.37415	20	0.6	2.0424	50	0.6	5.08004	0	0	0	0	0	0	0	0	2.553	0	0	0	100	3	10.212	0	0	0	100	1	10.1693	0	0	0	50	0.5	5.06882	100	1.5	10.1621	0	0	0	0	0
42476116	Fbln5	Q9WVH8	fibulin-5 precursor	4.4	50161	90	4.1	22.1649	90	3	21.1484	90	5.8	27.1866	90	3.5	18.1597	100	2	20.1891	100	6	21.3882	100	5.5	35.1655	50	0.5	5.07562	100	1	10.1268	100	5.5	35.2008	100	2.5	15.1776	100	18.5	60.247	100	2	20.2125	50	0.5	5.0951	100	9
42476144	Pfn1	P62963	profilin-1	8.4	14958	100	29.9667	36.8562	100	34.3	35.1896	100	31.5	39.1952	100	24.1	36.1838	100	36.5	40.1901	100	35.5	33.9395	100	28	30.1796	100	42	30.1917	100	29.5	40.203	100	34	35.2072	100	29	40.1881	100	28	40.1956	100	45	40.1984	100	21.5	40.1868	100	21.5
42476287	Tgm2	Q6P6R6	protein-glutamine gamma-glutamyltransferase 2	4.8	76936	100	8.53333	16.8693	100	7.9	15.2034	100	8.9	17.2045	100	8.8	18.2	100	9	15.2022	100	9	15.2037	100	8	20.1939	100	8	20.2093	100	5.5	10.2073	100	7	15.2052	100	7.5	15.1826	100	13.5	20.2089	100	7.5	15.2179	100	9	20.2077	100	9.5
42627879	Rpl17	P24049	60S ribosomal protein L17	10.6342	21398	6.66667	0.0666667	0.676458	10	0.1	1.01402	10	0.1	1.01535	0	0	0	50	0.5	5.0701	0	0	0	0	0	0	0	0	0	0	0	0	50	0.5	5.07677	0	0	0	0	0	0	0	0	0	0	0	0	0	0
44890246	Ifi47	Q6NYB8	Ifi47 protein	5.55372	47344	3.33333	0.0333333	0.33846	10	0.1	1.01538	0	0	0	0	0	0	0	0	0	0	0	1.26923	0	0	0	0	0	0	50	0.5	5.0769	0	0	0	0	0	0	0	0	0	0	0	0	0	0	0	0	0
45357062	Lgals3bp	O70513	90K protein precursor	5.1	63873	26.6667	0.266667	2.71236	20	0.2	2.03237	20	0.2	2.03496	40	0.4	4.06974	0	0	0	0	0	2.54046	0	0	0	50	0.5	5.06554	50	0.5	5.0963	0	0	0	0	0	0	0	0	0	50	0.5	5.08837	50	0.5	5.08644	50	0.5
45478238	Taf3	Q6QI09	LRRGT00199	7.7	67721	40	0.466667	4.38388	20	0.2	2.02447	60	0.7	7.07565	40	0.5	4.05152	50	0.5	5.05991	0	0	1.26561	0	0	0	0	0	0	50	0.5	5.06246	50	0.5	5.06453	100	1	10.1198	50	0.5	5.06426	0	0	0	100	1.5	15.1297	50	0.5
45737868	Aldh2	P11884	mitochondrial aldehyde dehydrogenase precursor	7.45721	55601	3.33333	0.0333333	0.337157	10	0.1	1.01147	0	0	0	0	0	0	0	0	0	0	0	1.26434	50	0.5	5.05736	0	0	0	0	0	0	0	0	0	0	0	0	0	0	0	0	0	0	0	0	0	0	0
46048609	Ctnnb1	Q9WU82	catenin beta-1	5.46859	85455	86.6667	3.36667	17.8203	90	3.2	15.1567	100	5.6	28.2005	70	1.3	10.1038	100	2.5	10.1469	100	3.5	16.4091	50	0.5	5.06285	100	4.5	20.2031	100	5	20.2045	100	6	30.2164	100	7	35.1951	100	5.5	25.2021	100	4	20.2018	100	5.5	30.1869	0	0
46485012	Krt1		TPA_exp: type II keratin Kb1	7.85369	64831	40	0.866667	4.05667	0	0	0	80	1.6	8.11044	40	1	4.05956	0	0	0	0	0	0	0	0	0	0	0	0	0	0	0	100	1	10.1294	0	0	0	100	1.5	10.1315	100	4.5	10.1587	100	1	10.1327	0	0
46485429	Glo1	Q6P7Q4	lactoylglutathione lyase	5	20820	26.6667	0.266667	2.70092	20	0.2	2.02887	20	0.2	2.023	40	0.4	4.0509	50	0.5	5.05684	0	0	1.27188	0	0	0	0	0	0	50	0.5	5.08753	50	0.5	5.05624	0	0	0	50	0.5	5.05874	0	0	0	0	0	0	50	0.5
46485440	Gpi	Q6P6V0	glucose-6-phosphate isomerase	7.6	62828	86.6667	1.6	9.13322	70	1.7	8.11056	100	1.5	10.1514	90	1.6	9.13766	100	3.5	15.1747	0	0	6.34452	50	1	5.06777	100	2	10.1602	100	2	10.1501	100	2	10.1521	100	1	10.1383	100	1	10.1381	100	1	10.1713	100	2.5	10.1574	100	1.5
46811858	Lmo7	Q6JBI6	LMO7b	5.8	156648	100	10.0667	62.1488	100	10.8	61.2162	100	11.7	71.0255	100	7.7	54.2048	100	8.5	50.2147	100	11.5	63.9666	100	3.5	30.1583	100	16.5	75.2377	100	14	80.2381	100	10	54.2028	100	15.5	85.2365	100	9.5	60.2124	100	14	80.2425	100	9.5	75.2332	100	5.5
47058982	Sptb	Q6XDA0	spectrin beta chain, erythrocyte	5.1	246328	36.6667	0.466667	4.05659	90	1.2	10.1422	0	0	0	20	0.2	2.02762	100	1.5	10.1272	100	2	10.1459	50	0.5	5.05266	100	1	10.1863	100	1	10.1588	0	0	0	0	0	0	0	0	0	0	0	0	0	0	0	0	0
47058990	Abcb7	Q704E8	ATP-binding cassette sub-family B member 7, mitochondrial	9.61063	82558	3.33333	0.0333333	0.337562	0	0	0	10	0.1	1.01269	0	0	0	0	0	0	0	0	0	0	0	0	0	0	0	0	0	0	0	0	0	0	0	0	0	0	0	0	0	0	50	0.5	5.06343	0	0
47058994	Atp5l	Q6PDU7	ATP synthase subunit g, mitochondrial	9.94527	11461	90	3.13333	9.14199	100	4	10.1622	100	4	10.162	70	1.4	7.10176	100	4.5	10.169	100	4	10.1605	100	2	10.1462	100	3	10.1635	100	6.5	10.1707	100	4.5	10.1704	100	5	10.1557	100	3	10.15	100	4.5	10.169	100	3	10.165	50	0.5
47058998	Tomm22	Q75Q41	mitochondrial import receptor subunit TOM22 homolog	4.11112	15492	33.3333	0.4	3.37178	50	0.7	5.05893	50	0.5	5.0564	0	0	0	50	0.5	5.06144	50	0.5	5.0583	0	0	0	50	0.5	5.05681	100	2	10.1149	100	1	10.1103	0	0	0	50	0.5	5.0564	50	0.5	5.05385	50	0.5	5.06147	0	0
47059179	Hspa1a	P0DMW0	heat shock 70kD protein 1B	5.5	70186	100	11.6	39.8484	100	11.1	35.1959	100	13.3	43.1792	100	10.4	41.17	100	9	35.2055	100	11	35.1935	100	5	15.1296	100	14.5	50.2435	100	16	40.2132	100	12.5	50.1738	100	15	50.1594	100	10	35.1977	100	16	45.1753	100	13	35.1897	100	11
47087079	Ddah2	Q6MG60	N(G),N(G)-dimethylarginine dimethylaminohydrolase 2	5.61257	29689	13.3333	0.166667	1.35344	30	0.4	3.0468	10	0.1	1.01352	0	0	0	0	0	0	100	1	3.8085	0	0	0	0	0	0	50	1	5.08693	50	0.5	5.06761	0	0	0	0	0	0	0	0	0	0	0	0	0	0
47271544	Fkbp1a	Q62658	peptidyl-prolyl cis-trans isomerase FKBP1A	8.6	11924	100	2.8	10.1785	100	3	10.1786	100	2.9	10.1824	100	2.5	10.1747	100	2	10.1803	100	3.5	10.1781	100	2.5	10.16	100	3	10.1913	100	4	10.1847	100	2	10.1835	100	4	10.1723	100	2	10.1717	100	3	10.1963	100	3.5	10.188	100	3
47477878	Cpq	Q6IRK9	Pgcp protein	6	52042	56.6667	1.13333	10.0834	60	1.3	10.0873	60	1.3	13.1002	50	0.8	7.06284	50	1	10.0649	50	0.5	10.0929	0	0	0	100	3	20.1529	100	2	15.1658	0	0	0	100	2.5	25.1828	50	0.5	5.05706	50	1	10.0784	100	2.5	25.1826	50	1
47682816	Sftpd	Q6IRS7	Surfactant protein D	6.95316	37622	3.33333	0.0333333	0.33697	0	0	0	10	0.1	1.01091	0	0	0	0	0	0	0	0	0	0	0	0	0	0	0	0	0	0	0	0	0	50	0.5	5.05455	0	0	0	0	0	0	0	0	0	0	0
47940697	Acsl5	Q6IN15	Acyl-CoA synthetase long-chain family member 5	7.02419	76373	13.3333	0.133333	1.35148	20	0.2	2.02651	20	0.2	2.02792	0	0	0	0	0	0	50	0.5	2.53314	0	0	0	0	0	0	50	0.5	5.07545	0	0	0	50	0.5	5.0715	0	0	0	0	0	0	50	0.5	5.06811	0	0
48675371	C1qbp	O35796	complement component 1 Q subcomponent-binding protein, mitochondrial precursor	4.6	30998	43.3333	0.733333	5.74973	60	1.3	9.12236	60	0.8	7.11401	10	0.1	1.01282	50	0.5	5.07414	100	1.5	10.1344	0	0	0	100	4	20.297	50	0.5	5.07054	100	1.5	15.2112	50	0.5	5.08036	50	0.5	5.07232	100	1.5	10.2062	0	0	0	0	0
48675379	Cd36	Q6IMX5	platelet glycoprotein 4	8.9	52688	60	1.1	6.08931	70	1.8	7.11694	80	1.1	8.10863	30	0.4	3.04235	50	0.5	5.06812	100	2.5	7.62914	0	0	0	100	2.5	10.1735	100	3.5	10.1735	100	1	10.1314	100	2	10.1408	50	0.5	5.05577	100	1.5	10.1507	50	0.5	5.06451	50	0.5
50355947	Lmna		prelamin-A/C isoform C2	8.8	71900	100	21.6	66.2447	100	22.9	71.2423	100	24	64.2549	100	17.9	63.2368	100	23.5	75.2548	100	24	70.2391	100	20.5	65.2162	100	20.5	65.2533	100	26	75.2409	100	23.5	55.2634	100	29	80.2483	100	24.5	70.2455	100	24	65.2824	100	19	50.235	100	12.5
50657380	Clic1	Q6MG61	chloride intracellular channel protein 1	4.9	26982	96.6667	3.3	16.5106	100	3.3	15.1798	100	3.4	18.1851	90	3.2	16.1669	100	4	20.1913	100	3	13.9269	100	2.5	20.1489	100	3.5	10.1889	100	3.5	15.192	100	5	20.1839	100	2.5	20.1753	100	2	20.1939	100	4	10.1884	100	3.5	20.1838	100	2.5
51036655	Serpina1	P17475	alpha-1-antiproteinase precursor	5.7	46122	80	4.4	8.16591	100	7.2	10.2179	80	3.9	8.17892	60	2.1	6.10092	100	1.5	10.167	100	15	10.2306	100	1.5	10.1493	100	8	10.2665	100	10	10.2565	100	2.5	10.201	100	8.5	10.2504	100	2.5	10.1866	100	6	10.2567	0	0	0	50	1
51172600	Ufc1	Q6BBI8	ubiquitin-fold modifier-conjugating enzyme 1	7.21613	19493	3.33333	0.0333333	0.337784	0	0	0	10	0.1	1.01335	0	0	0	0	0	0	0	0	0	0	0	0	0	0	0	0	0	0	50	0.5	5.06676	0	0	0	0	0	0	0	0	0	0	0	0	0	0
51243003	Abcg3l1	Q68HW7	ABC transporter ABCG3	6.4959	73171	3.33333	0.0333333	0.336716	0	0	0	10	0.1	1.01015	0	0	0	0	0	0	0	0	0	0	0	0	0	0	0	0	0	0	50	0.5	5.05073	0	0	0	0	0	0	0	0	0	0	0	0	0	0
51491819	Yes1	Q6AXQ3	tyrosine-protein kinase Yes	8	54270	43.3333	0.733333	4.39871	40	0.5	4.05402	60	1.3	6.09959	30	0.4	3.04251	100	1.5	10.1326	0	0	2.53439	0	0	0	50	0.5	5.07117	50	0.5	5.06638	100	3	10.1779	0	0	0	100	1.5	10.1496	100	2	10.1704	0	0	0	50	0.5
51591903	Krt15	Q6IFV3	keratin, type I cytoskeletal 15	4.65052	48871	30	0.3	4.87978	40	0.4	6.50985	30	0.3	4.87761	20	0.2	3.25188	50	0.5	8.13132	50	0.5	6.10449	0	0	0	100	1	16.2814	0	0	0	0	0	0	0	0	0	0	0	0	100	1	16.2663	50	0.5	8.12173	0	0
51591909	Krt13	Q6IFV4	keratin, type I cytoskeletal 13	4.70126	47730	33.3333	0.433333	3.37427	40	0.6	4.04878	40	0.4	4.05087	20	0.3	2.02315	50	0.5	5.05986	50	0.5	3.79601	0	0	0	100	2	10.1279	0	0	0	50	0.5	5.0618	0	0	0	0	0	0	100	1	10.1286	50	0.5	5.06394	0	0
51854227	Gsn	Q68FP1	gelsolin precursor	5.7	86068	100	19.9667	83.2709	100	19.5	81.2731	100	23.5	89.2819	100	16.9	79.2576	100	16	80.2498	100	21.5	81.5289	100	15	80.2265	100	24	75.2807	100	21	85.3184	100	21	95.2717	100	30	110.274	100	24	85.3093	100	24	80.2835	100	18.5	75.2712	100	15.5
51854237	Pon3	Q68FP2	serum paraoxonase/lactonase 3 precursor	5.4	39459	36.6667	0.5	3.72837	40	0.7	4.06806	50	0.6	5.08507	20	0.2	2.03198	50	0.5	5.07921	100	1.5	3.81528	0	0	0	0	0	0	50	1.5	5.0943	100	1.5	10.1705	50	0.5	5.08541	0	0	0	50	0.5	5.08381	50	0.5	5.08564	50	0.5
51858886	Hsp90b1	Q66HD0	Tra1 protein	4.9	74208	100	16.4	75.6104	100	17.2	78.2762	100	17.6	77.2858	100	14.4	71.2691	100	18	80.2874	100	17	77.7734	100	13	70.2037	100	15	75.288	100	23	90.3118	100	19	85.2719	100	18.5	80.2875	100	13.5	65.2728	100	20	80.3138	100	17	75.2829	100	15
51859516	Hsp90ab1	P34058	Heat shock protein 90kDa alpha (cytosolic), class B member 1	4.8	83342	100	29.6667	82.2376	100	28	77.2408	100	32.3	85.2366	100	28.7	84.2355	100	31	80.2419	100	21	76.4905	100	24	70.2308	100	34.5	85.2427	100	29.5	75.2593	100	36.5	90.24	100	35	90.2313	100	21.5	75.2339	100	35	85.2438	100	33.5	85.2339	100	33
51890219	Cct5	Q68FQ0	T-complex protein 1 subunit epsilon	5.4	59537	96.6667	3.86667	17.1892	90	4.2	16.1924	100	4.3	18.1943	100	3.1	17.1809	100	3	15.2185	100	6	16.4359	50	0.5	5.06388	100	5	20.2164	100	6.5	20.2518	100	1	10.1675	100	6.5	20.1776	100	3.5	20.1777	100	6	20.2473	100	4.5	20.2014	100	2.5
51948412	Etfb	Q68FU3	electron transfer flavoprotein subunit beta	7.8	27688	50	0.566667	5.40845	50	0.5	5.07357	70	0.9	8.10602	30	0.3	3.04575	50	0.5	5.05007	0	0	5.07945	100	1	10.2034	0	0	0	100	1	10.1143	100	1	10.1112	100	2	15.1818	50	0.5	5.11555	0	0	0	100	1	10.1216	50	0.5
51948422	RGD1303003	P56571	ES1 protein homolog, mitochondrial precursor	9.20123	28173	63.3333	0.966667	6.77492	100	1.5	10.1786	70	1.2	8.1195	20	0.2	2.02663	100	1	10.1598	100	1.5	10.1833	100	1	10.1706	100	1.5	10.1913	100	2.5	10.1983	100	1.5	15.1626	100	2	10.1723	0	0	0	100	2	10.2011	50	0.5	5.06149	0	0
51948450	Dctn2	Q6AYH5	dynactin subunit 2	5.01026	44149	70	1.46667	14.4479	80	1.6	15.1317	100	2.2	22.1625	30	0.6	6.04956	50	1.5	15.0797	100	1.5	15.1447	50	1	10.0721	100	1.5	15.1774	100	2.5	20.1835	100	2.5	25.1749	100	2.5	25.1492	100	2	20.1595	100	2	20.1611	100	2	20.1676	0	0
51948462	Esam	Q6AYD4	endothelial cell-selective adhesion molecule precursor	9.55381	41937	40	0.7	6.26083	30	0.6	5.04804	60	1.1	9.69506	30	0.4	4.03939	50	2	15.0831	0	0	2.53928	0	0	0	0	0	0	100	1	10.1571	100	2.5	15.1992	50	0.5	9.05343	100	2	15.1455	50	0.5	9.07717	0	0	0	0	0
51948476	Uqcrc1	Q68FY0	cytochrome b-c1 complex subunit 1, mitochondrial precursor	5.5	52849	66.6667	1.46667	6.79454	60	1.3	6.1105	100	2.3	10.1959	40	0.8	4.07725	100	2.5	10.1755	0	0	5.09426	50	0.5	5.06705	100	2	10.2052	50	1.5	5.10477	100	3.5	10.2224	100	1	10.1815	100	3	10.1908	100	2.5	10.2091	100	1.5	10.1756	100	2
51948536	Eif3d	Q6AYK8	eukaryotic translation initiation factor 3 subunit D	5.70806	63989	3.33333	0.0333333	0.337729	0	0	0	10	0.1	1.01319	0	0	0	0	0	0	0	0	0	0	0	0	0	0	0	0	0	0	50	0.5	5.06594	0	0	0	0	0	0	0	0	0	0	0	0	0	0
52138521	Ezr	P31977	ezrin	5.8	69391	100	10.1667	29.5202	100	11.4	29.1869	100	12.1	34.1894	100	7	25.1843	100	10	20.1823	100	11	31.4381	100	3.5	25.1546	100	17.5	45.2026	100	15	30.2046	100	15	35.1818	100	10.5	25.1965	100	8	35.1776	100	15.5	35.1943	100	11.5	40.1968	100	8.5
52138628	Rap1b	Q62636	ras-related protein Rap-1b precursor	5.51089	20799	3.33333	0.0333333	0.33814	0	0	0	10	0.1	1.01442	0	0	0	0	0	0	0	0	0	0	0	0	0	0	0	0	0	0	50	0.5	5.0721	0	0	0	0	0	0	0	0	0	0	0	0	0	0
53759105	Cr1l	Q63135	complement component receptor 1-like protein isoform 3 precursor	5.5	54787	23.3333	0.233333	2.36731	10	0.1	1.01262	50	0.5	5.07551	10	0.1	1.0138	0	0	0	50	0.5	1.26578	0	0	0	0	0	0	0	0	0	50	0.5	5.08012	0	0	0	100	1	10.1356	50	0.5	5.08545	50	0.5	5.07641	0	0
53850614	Nasp	Q66HD3	nuclear autoantigenic sperm protein	4.15022	84200	3.33333	0.0333333	0.338325	10	0.1	1.01497	0	0	0	0	0	0	50	0.5	5.07487	0	0	0	0	0	0	0	0	0	0	0	0	0	0	0	0	0	0	0	0	0	0	0	0	0	0	0	0	0
53850628	Ndufs1	Q66HF1	NADH-ubiquinone oxidoreductase 75 kDa subunit, mitochondrial precursor	5.55853	79413	13.3333	0.133333	1.35308	30	0.3	3.04714	0	0	0	10	0.1	1.01209	50	0.5	5.07804	50	0.5	2.53942	0	0	0	0	0	0	50	0.5	5.08552	0	0	0	0	0	0	0	0	0	0	0	0	0	0	0	50	0.5
53850634	Git2	Q66H91	ARF GTPase-activating protein GIT2	7.51841	84525	6.66667	0.166667	0.676138	20	0.5	2.02841	0	0	0	0	0	0	0	0	0	0	0	2.53552	0	0	0	100	2.5	10.1421	0	0	0	0	0	0	0	0	0	0	0	0	0	0	0	0	0	0	0	0
53850644	Fam151a	Q642A7	protein FAM151A	6.27	67188	3.33333	0.0333333	0.338162	10	0.1	1.01449	0	0	0	0	0	0	0	0	0	0	0	1.26811	0	0	0	50	0.5	5.07243	0	0	0	0	0	0	0	0	0	0	0	0	0	0	0	0	0	0	0	0
54020668	Ssrp1	Q04931	FACT complex subunit SSRP1	6.44442	80915	3.33333	0.0333333	0.336702	10	0.1	1.01011	0	0	0	0	0	0	0	0	0	50	0.5	1.26263	0	0	0	0	0	0	0	0	0	0	0	0	0	0	0	0	0	0	0	0	0	0	0	0	0	0
54114993	Rap1a	P62836	ras-related protein Rap-1A precursor	6.5	20988	100	6.73333	18.5059	100	7.1	19.1704	100	6.9	20.1753	100	6.2	16.1721	100	7.5	20.1687	100	6	18.9208	100	7	20.1643	100	6.5	20.1717	100	8.5	20.1711	100	7.5	20.1706	100	6.5	20.1706	100	6	20.1783	100	8	20.1845	100	6.5	20.1726	100	5.5
54114997	Sorbs3	Q5XIL4	vinexin	9.4	82097	80	1.4	11.4529	60	1.1	10.0884	100	1.9	13.1431	80	1.2	11.1271	0	0	0	100	3	12.6105	0	0	0	100	1	10.1423	100	1.5	15.1427	100	2	10.1345	100	2	20.147	100	2	10.1306	100	2	10.1462	100	1.5	15.1573	100	1.5
54234046	Cst3	P14841	cystatin-C precursor	9.49442	15438	3.33333	0.0333333	0.338691	10	0.1	1.01607	0	0	0	0	0	0	0	0	0	0	0	1.27009	0	0	0	0	0	0	50	0.5	5.08037	0	0	0	0	0	0	0	0	0	0	0	0	0	0	0	0	0
54312084	Hn1	Q6AXU6	hematological and neurological expressed 1 protein	4.9	15566	6.66667	0.0666667	0.676168	10	0.1	1.01455	10	0.1	1.01396	0	0	0	0	0	0	0	0	1.26819	0	0	0	0	0	0	50	0.5	5.07275	0	0	0	0	0	0	0	0	0	50	0.5	5.06978	0	0	0	0	0
54400716	Psmd12	Q5XIC6	26S proteasome non-ATPase regulatory subunit 12	7.13389	52937	6.66667	0.0666667	0.675937	0	0	0	20	0.2	2.02781	0	0	0	0	0	0	0	0	0	0	0	0	0	0	0	0	0	0	50	0.5	5.06829	0	0	0	0	0	0	50	0.5	5.07077	0	0	0	0	0
54400730	Cct2	Q5XIM9	T-complex protein 1 subunit beta	6	57459	100	6.03333	42.5242	100	6.9	45.1972	100	7.3	53.1959	100	3.9	29.1797	100	6	40.192	100	6.5	46.4485	100	4.5	40.1881	100	10	60.2004	100	7.5	40.2078	100	7	55.2136	100	8	60.1942	100	5.5	35.1828	100	8.5	50.196	100	7.5	65.1928	100	3.5
54607147	Rac1	Q6RUV5	ras-related C3 botulinum toxin substrate 1 precursor	8.5	21451	100	3.7	16.5259	100	3.8	17.1792	100	4.7	19.2103	100	2.6	13.188	100	6	20.2332	100	3	16.4158	100	5	20.2074	100	2	10.1482	100	3	15.1434	100	6.5	20.2398	100	3.5	15.1598	100	6	20.2122	100	3	20.207	100	4.5	20.2328	100	3
55250051	Txnrd1	O89049	Txnrd1 protein	9.2	63003	63.3333	1.13333	8.09887	40	0.7	4.0635	70	1.4	10.1153	80	1.3	10.1178	50	1.5	5.08123	100	1	3.80907	0	0	0	0	0	0	50	1	5.07909	100	2	15.1641	50	1	10.0824	0	0	0	100	2	15.1663	100	2	10.1637	100	2
55250404	Slc4a1	Q5U329	Slc4a1 protein	6.2	94355	33.3333	0.8	4.38145	80	1.7	11.1167	0	0	0	20	0.7	2.02761	100	2	15.1576	50	1	10.1065	100	2	10.123	100	3	20.1866	50	0.5	5.05605	0	0	0	0	0	0	0	0	0	0	0	0	0	0	0	0	0
55741424	Ndufv1	Q5XIH3	NADH dehydrogenase [ubiquinone] flavoprotein 1, mitochondrial	8	50732	83.3333	1.06667	8.4997	90	1.1	9.18071	90	1.2	9.19221	70	0.9	7.12617	100	1.5	10.2187	50	0.5	8.92122	100	1	10.1681	100	1.5	10.2285	100	1	10.2072	100	1	10.2227	100	1.5	10.204	100	1.5	10.2254	50	1	5.11447	100	1	10.1944	100	1.5
55741540	Katnal1	Q5XIK7	katanin p60 ATPase-containing subunit A-like 1	6.72298	55202	3.33333	0.0333333	0.337272	0	0	0	10	0.1	1.01181	0	0	0	0	0	0	0	0	0	0	0	0	0	0	0	0	0	0	0	0	0	50	0.5	5.05907	0	0	0	0	0	0	0	0	0	0	0
55741637	Kars	Q5XIM7	lysine--tRNA ligase	6.14941	71624	26.6667	0.266667	2.70289	40	0.4	4.05077	30	0.3	3.04312	10	0.1	1.01479	0	0	0	0	0	5.06347	50	0.5	5.05027	50	0.5	5.06803	100	1	10.1356	0	0	0	0	0	0	0	0	0	100	1	10.1423	50	0.5	5.07326	0	0
55741787	Stx7	O70257	syntaxin-7	5.18629	29851	10	0.1	1.0143	20	0.2	2.02924	10	0.1	1.01368	0	0	0	0	0	0	100	1	2.53654	0	0	0	0	0	0	0	0	0	50	0.5	5.0684	0	0	0	0	0	0	0	0	0	0	0	0	0	0
55741853	Eif4h	Q5XI72	eukaryotic translation initiation factor 4H	7.18858	27325	23.3333	0.4	2.36824	30	0.5	3.04229	40	0.7	4.06243	0	0	0	0	0	0	0	0	3.80286	0	0	0	50	1	5.0697	100	1.5	10.1417	100	1.5	10.1435	0	0	0	0	0	0	100	2	10.1687	0	0	0	0	0
55742709	Eln	Q99372	elastin precursor	10.7	73664	100	9	42.8429	100	6.6	40.1753	100	10.9	45.1808	100	9.5	43.1725	100	5.5	30.1745	100	7	42.6755	100	8.5	45.1621	100	5.5	50.1859	100	6.5	35.1741	100	8	40.17	100	8	40.1674	100	19	60.2001	100	7.5	40.1909	100	12	45.1756	100	16
55742755	Ctnna1	Q5U302	catenin alpha-1	5.8	100237	100	14.1333	59.514	100	13.7	62.2511	100	17.1	65.0658	100	11.6	51.2251	100	16.5	65.2587	100	12.5	61.4992	100	9	45.2201	100	13.5	55.2739	100	17	70.2657	100	19	65.2834	100	13.5	65.2368	100	19.5	70.2649	100	18	79.2823	100	15.5	45.2616	100	14
55742827	Arhgdia	Q5XI73	rho GDP-dissociation inhibitor 1	5	23408	100	20.1667	52.2243	100	21.8	48.2237	100	21	53.2281	100	17.7	55.2212	100	17.5	45.2223	100	23.5	48.9741	100	18.5	50.2005	100	24.5	50.2349	100	25	45.2344	100	19.5	55.2232	100	21.5	50.2327	100	16.5	50.2248	100	27.5	50.2365	100	20	60.2231	100	16.5
55742832	Anxa4	Q5U362	annexin A4	5.3	35895	100	8.06667	43.0681	100	7.2	38.8019	100	9.3	46.2047	100	7.7	44.1977	100	7.5	40.1971	100	7.5	38.4531	100	7	45.1862	100	8	40.2096	100	6	30.2057	100	8	35.2166	100	10.5	45.1935	100	7.5	35.1939	100	11	60.2098	100	9.5	55.2098	100	5.5
55778426	Mgp	Q5RK05	Mgp protein	9.4	12051	10	0.1	1.01306	0	0	0	10	0.1	1.01416	20	0.2	2.02501	0	0	0	0	0	0	0	0	0	0	0	0	0	0	0	0	0	0	0	0	0	50	0.5	5.07082	0	0	0	0	0	0	50	0.5
55824765	Serpinh1	Q5RJR9	Serpinh1 protein	9.2	46562	40	0.733333	4.07167	0	0	0	50	0.7	5.08614	70	1.5	7.12886	0	0	0	0	0	0	0	0	0	0	0	0	0	0	0	100	1.5	10.1595	0	0	0	50	1	5.08431	0	0	0	100	1	10.1869	100	1.5
55926139	Ppp2r1a	Q5XI34	serine/threonine-protein phosphatase 2A 65 kDa regulatory subunit A alpha isoform	4.9	65323	46.6667	0.666667	5.40695	40	0.6	4.06315	60	0.8	7.09805	40	0.6	5.05965	100	1.5	10.1382	50	1	2.5444	0	0	0	0	0	0	50	0.5	5.09104	50	1	5.05876	50	0.5	5.09506	0	0	0	100	1	10.178	100	1.5	15.1584	50	0.5
55926145	Nme2	P19804	nucleoside diphosphate kinase B	7.30158	17284	20	0.3	2.03224	30	0.4	3.05002	30	0.5	3.0467	0	0	0	0	0	0	0	0	3.81252	0	0	0	100	1.5	10.167	50	0.5	5.08307	0	0	0	0	0	0	50	0.5	5.06777	100	2	10.1657	0	0	0	0	0
55926203	Idh3B	Q68FX0	isocitrate dehydrogenase [NAD] subunit beta, mitochondrial precursor	8.95759	42355	6.66667	0.0666667	0.675381	10	0.1	1.0107	0	0	0	10	0.1	1.01544	0	0	0	0	0	1.26338	0	0	0	0	0	0	50	0.5	5.05352	0	0	0	0	0	0	0	0	0	0	0	0	0	0	0	0	0
55926221	Cldn5	Q9JKD6	claudin-5	7.81236	23073	3.33333	0.0333333	0.336738	0	0	0	10	0.1	1.01021	0	0	0	0	0	0	0	0	0	0	0	0	0	0	0	0	0	0	50	0.5	5.05107	0	0	0	0	0	0	0	0	0	0	0	0	0	0
56090228	Zfp219	Q66H48	zinc finger protein 219	9.30387	77860	3.33333	0.0333333	0.336689	0	0	0	0	0	0	10	0.1	1.01007	0	0	0	0	0	0	0	0	0	0	0	0	0	0	0	0	0	0	0	0	0	0	0	0	0	0	0	0	0	0	0	0
56090257	Sdpr	Q66H98	serum deprivation-response protein	5.1	46387	100	16.1	31.2665	100	17.3	32.2775	100	17.6	29.2786	100	13.4	32.2435	100	18	50.2497	100	18	27.7844	100	8.5	25.2364	100	18.5	30.2833	100	23.5	35.3216	100	18	25.2992	100	20	40.2814	100	14	20.2616	100	18	30.2569	100	18	30.2939	100	15.5
56090263	Sar1a	Q6AY18	GTP-binding protein SAR1a	6.2	22400	53.3333	0.766667	5.42815	60	0.8	6.10881	60	0.7	6.10825	40	0.8	4.06739	100	1	10.1856	100	1.5	5.08962	0	0	0	0	0	0	100	1.5	10.1723	50	0.5	5.09656	100	1	10.1715	50	1	5.07587	50	0.5	5.10782	50	0.5	5.08953	50	1.5
56090267	S100a1	P35467	protein S100-A1	4.21035	10561	3.33333	0.0333333	0.337777	0	0	0	10	0.1	1.01333	0	0	0	0	0	0	0	0	0	0	0	0	0	0	0	0	0	0	50	0.5	5.06666	0	0	0	0	0	0	0	0	0	0	0	0	0	0
56090271	Rps20	P60868	40S ribosomal protein S20	10.4329	13374	36.6667	0.433333	3.72154	40	0.5	4.05544	20	0.2	2.03026	50	0.6	5.07893	100	1.5	10.1316	0	0	2.5364	50	0.5	5.06835	0	0	0	50	0.5	5.07725	50	0.5	5.06717	0	0	0	0	0	0	0	0	0	50	0.5	5.08411	50	0.5
56090273	Rps4x	P62703	40S ribosomal protein S4, X isoform	10.6	29599	100	3.03333	17.1736	100	3.4	17.1781	100	3.7	19.1796	100	2	15.163	100	4.5	20.176	100	2.5	16.4286	100	3	15.1677	100	1.5	15.1811	100	5.5	20.1823	100	4	20.1916	100	2.5	15.1781	100	3	20.1635	100	4.5	20.1852	100	4.5	20.1799	100	1.5
56090277	Rplp1	P19944	60S acidic ribosomal protein P1	4.1	11499	96.6667	2.96667	9.83393	100	3.4	10.1736	90	2.8	9.15634	100	2.7	10.1719	100	4.5	10.1765	100	3	10.1728	100	3.5	10.1614	100	3	10.1726	100	3	10.1821	50	2.5	5.08999	100	3.5	10.1739	100	3	10.1715	100	2.5	10.1798	100	2.5	10.1666	100	3.5
56090279	Rpl23	P62832	60S ribosomal protein L23	11	14866	43.3333	0.533333	4.40346	60	0.7	6.09999	40	0.6	4.06694	30	0.3	3.04344	100	1	10.166	100	1.5	5.08348	0	0	0	50	0.5	5.08166	50	0.5	5.09446	0	0	0	50	1	5.08591	50	0.5	5.08389	50	0.5	5.07499	50	1	5.0899	50	0.5
56090293	Pdhb	P49432	pyruvate dehydrogenase E1 component subunit beta, mitochondrial precursor	6.20911	38983	80	1.83333	14.923	90	2.8	19.7443	70	1.7	15.9097	80	1	9.11485	100	2	15.1603	100	3	20.8904	50	1	5.07196	100	1.5	15.1544	100	6.5	34.1765	50	0.5	5.07413	100	3.5	29.1718	100	1.5	15.1512	0	0	0	100	3	30.1514	50	0.5
56090295	Pdlim2	Q6AYD6	PDZ and LIM domain protein 2	8.7	37581	76.6667	1.23333	10.7617	60	1.1	10.0824	80	1.5	12.1004	90	1.1	10.1023	0	0	0	100	1.5	12.603	0	0	0	100	1.5	10.1505	100	2.5	25.1399	100	2	15.1211	100	3.5	25.1365	100	1	10.1155	50	0.5	5.05963	50	0.5	5.06914	100	1.5
56090383	Tmem43	Q5XIP9	transmembrane protein 43	6.97944	44775	73.3333	1.1	8.50213	90	1.5	11.2067	80	1.1	9.19769	50	0.7	5.10197	100	1.5	15.2336	100	1.5	10.2	100	1.5	10.1915	50	0.5	5.13623	100	2.5	15.2447	100	2	15.2661	100	1.5	10.2274	100	1	10.2396	50	0.5	5.13923	50	0.5	5.11601	0	0
56090431	Serpinb9	Q6AYF8	serpin B9	5.5	42302	96.6667	3.56667	24.1744	100	3.9	26.1767	100	4.9	31.1936	90	1.9	15.1528	100	4.5	30.1672	100	6	25.1791	100	2	20.1696	100	4.5	30.1972	100	2.5	20.1798	100	5	30.1798	100	7	40.2139	100	4.5	25.1658	100	4.5	30.188	100	3.5	30.2206	100	1
56090463	Gorasp2	Q68G33	Golgi reassembly-stacking protein 2	4.62104	47310	16.6667	0.166667	1.68665	10	0.1	1.01399	30	0.3	3.03421	10	0.1	1.01174	0	0	0	0	0	1.26749	0	0	0	0	0	0	50	0.5	5.06997	0	0	0	50	0.5	5.06251	50	0.5	5.05154	0	0	0	50	0.5	5.05701	0	0
56090475	Skp1	Q6PEC4	S-phase kinase-associated protein 1	4.2	18673	90	2.1	9.1307	90	2	9.13326	100	2.7	10.1488	80	1.6	8.11007	100	2	10.1491	100	2	8.8793	50	0.5	5.0661	100	3	10.1554	100	2.5	10.1579	100	2.5	10.1422	100	2.5	10.1471	100	3.5	10.1443	100	2.5	10.1644	100	2.5	10.1458	50	1
56090564	Galm	Q66HG4	aldose 1-epimerase	6.19309	37893	3.33333	0.0333333	0.33679	0	0	0	10	0.1	1.01037	0	0	0	0	0	0	0	0	0	0	0	0	0	0	0	0	0	0	0	0	0	0	0	0	50	0.5	5.05185	0	0	0	0	0	0	0	0
56090634	Arcn1	Q66H80	coatomer subunit delta	5.83474	57200	76.6667	0.9	7.79993	70	0.8	7.12877	90	1.1	9.15413	70	0.8	7.11689	50	0.5	5.08609	100	1.5	7.63944	50	0.5	5.0895	50	0.5	5.09411	100	1	10.1879	100	1	10.1442	100	1	10.1893	50	0.5	5.08347	100	1.5	10.1863	100	1.5	10.1674	0	0
56605654	Mtx2	Q5U1Z9	metaxin-2	5.09624	29719	10	0.2	1.01516	20	0.5	2.03215	10	0.1	1.01334	0	0	0	0	0	0	0	0	2.54018	0	0	0	0	0	0	100	2.5	10.1607	0	0	0	0	0	0	0	0	0	0	0	0	50	0.5	5.0667	0	0
56605666	Psmd3	Q5U2S7	26S proteasome non-ATPase regulatory subunit 3	8.7	60689	80	1.53333	9.80977	90	2.3	12.1756	80	1.4	9.14634	70	0.9	8.10734	100	1	10.2047	100	4.5	12.6684	50	0.5	5.06564	100	2.5	10.2039	100	3	15.2046	50	0.5	5.09239	100	1.5	10.1773	50	0.5	5.07357	100	2.5	10.2138	100	2	15.1747	50	0.5
56605668	Flii	Q5RKI5	protein flightless-1 homolog	5.63959	144857	6.66667	0.0666667	0.676298	10	0.1	1.01534	10	0.1	1.01356	0	0	0	0	0	0	0	0	1.26917	0	0	0	50	0.5	5.07668	0	0	0	0	0	0	50	0.5	5.06778	0	0	0	0	0	0	0	0	0	0	0
56605670	Lrrc59	Q5RJR8	leucine-rich repeat-containing protein 59	9.96984	34870	13.3333	0.133333	1.34823	10	0.1	1.01062	20	0.2	2.02333	10	0.1	1.01073	0	0	0	50	0.5	1.26327	0	0	0	0	0	0	0	0	0	0	0	0	0	0	0	50	0.5	5.05508	50	0.5	5.06159	0	0	0	0	0
56605700	Btf3	Q5U3Y8	transcription factor BTF3	7.75842	17700	40	0.633333	5.39301	60	0.9	7.09125	50	0.9	8.07348	10	0.1	1.01431	50	0.5	5.06278	100	1	7.59836	0	0	0	50	0.5	5.0719	100	2.5	15.1663	50	1	5.0713	100	1.5	15.1473	0	0	0	100	2	20.1489	0	0	0	0	0
56605726	Eif4b	Q5RKG9	eukaryotic translation initiation factor 4B	5.45898	69065	23.3333	0.366667	2.37358	50	0.8	5.08953	20	0.3	2.0312	0	0	0	0	0	0	100	2	6.36191	0	0	0	50	0.5	5.09784	100	1.5	10.1808	0	0	0	0	0	0	0	0	0	100	1.5	10.156	0	0	0	0	0
56605734	Parp3	Q5U2U3	poly [ADP-ribose] polymerase 3	7.501	58870	10	0.1	1.01511	0	0	0	20	0.2	2.03241	10	0.1	1.01293	0	0	0	0	0	0	0	0	0	0	0	0	0	0	0	0	0	0	100	1	10.162	0	0	0	0	0	0	0	0	0	0	0
56605774	Nfkb2	Q5U2Z4	nuclear factor NF-kappa-B p100 subunit	5.87138	96739	6.66667	0.0666667	0.676788	10	0.1	1.01374	10	0.1	1.01662	0	0	0	0	0	0	0	0	1.26718	0	0	0	50	0.5	5.06872	0	0	0	50	0.5	5.0831	0	0	0	0	0	0	0	0	0	0	0	0	0	0
56605938	Erp44	Q5VLR5	endoplasmic reticulum resident protein 44 precursor	5	46879	36.6667	0.4	4.06299	20	0.2	2.03524	50	0.6	6.09502	40	0.4	4.05872	50	0.5	5.08906	0	0	1.27178	0	0	0	50	0.5	5.08713	0	0	0	50	0.5	5.10197	0	0	0	0	0	0	100	1	10.1874	100	1.5	15.1857	50	0.5
56606100	Twf1	Q5RJR2	twinfilin-1	6.2	40091	53.3333	0.566667	5.39842	80	0.9	8.10071	50	0.5	5.06127	30	0.3	3.03329	100	1	10.1175	100	1	7.59653	0	0	0	100	1	10.1295	100	1.5	10.1375	50	0.5	5.05862	50	0.5	5.05981	0	0	0	100	1	10.1251	50	0.5	5.06281	50	0.5
56606111	Aox3	Q5QE80	aldehyde oxidase 3	6.38941	146751	6.66667	0.0666667	0.674936	10	0.1	1.01379	10	0.1	1.01102	0	0	0	0	0	0	50	0.5	1.26723	0	0	0	0	0	0	0	0	0	0	0	0	50	0.5	5.05511	0	0	0	0	0	0	0	0	0	0	0
56676322	Gimap9	Q3ZAV4	GTPase, IMAP family member 9	5.43206	33172	3.33333	0.0333333	0.338697	10	0.1	1.01609	0	0	0	0	0	0	0	0	0	0	0	1.27011	0	0	0	50	0.5	5.08045	0	0	0	0	0	0	0	0	0	0	0	0	0	0	0	0	0	0	0	0
56676346	Lmcd1	Q6AYF2	LIM and cysteine-rich domains protein 1	7.89182	41086	3.33333	0.0333333	0.336896	0	0	0	10	0.1	1.01069	0	0	0	0	0	0	0	0	0	0	0	0	0	0	0	0	0	0	50	0.5	5.05344	0	0	0	0	0	0	0	0	0	0	0	0	0	0
56744249	Rcn3	I6L9G5	reticulocalbin 3, EF-hand calcium binding domain precursor	4.6	37942	20	0.2	2.0318	20	0.2	2.03445	10	0.1	1.01422	30	0.3	3.04673	50	0.5	5.07115	0	0	1.27527	0	0	0	0	0	0	50	0.5	5.10109	0	0	0	0	0	0	0	0	0	0	0	0	50	0.5	5.0711	100	1
56799412	Dnaja2	Q5M9H7	dnaJ homolog subfamily A member 2	6.0443	45746	26.6667	0.366667	2.70834	40	0.6	4.062	40	0.5	4.06302	0	0	0	0	0	0	50	0.5	5.0775	0	0	0	50	1	5.08757	100	1.5	10.1469	0	0	0	50	1	5.07173	50	0.5	5.06386	100	1	10.1795	0	0	0	0	0
56799436	Cbx3	Q5RJK5	chromobox homolog 3	5.1	20812	63.3333	0.833333	6.76898	80	1.2	9.12607	90	1.1	9.1486	20	0.2	2.03227	100	2	15.182	100	1.5	7.6121	100	1	10.1205	50	0.5	5.08569	50	1	5.08107	100	1	10.1828	100	1	10.1673	100	1.5	10.1597	100	1	10.1513	50	1	5.0819	0	0
57012336	Krt82	A0A0G2QC61	keratin, type II cuticular Hb2	5.3	54484	93.3333	2.3	9.46294	90	2.6	9.12712	100	2.3	10.1385	90	2	9.12314	100	2.5	10.1414	100	3	8.87356	50	1	5.06446	100	5	10.1576	100	1.5	10.1353	100	4	10.1408	100	2	10.1403	100	1	10.1267	100	2.5	10.15	100	2	10.1349	100	3.5
57012348	RT1-A3	Q9JHM2	RT1 class I, locus A3 precursor	7.16273	41718	3.33333	0.0333333	0.337999	0	0	0	0	0	0	10	0.1	1.014	0	0	0	0	0	0	0	0	0	0	0	0	0	0	0	0	0	0	0	0	0	0	0	0	0	0	0	0	0	0	0	0
57012352	Krt75	Q6IG05	keratin, type II cytoskeletal 75	7.6	62169	50	0.666667	5.39833	30	0.3	3.03532	60	0.8	7.07633	60	0.9	6.08333	0	0	0	0	0	3.79415	50	0.5	5.0687	50	0.5	5.0528	50	0.5	5.05511	100	1.5	15.1247	50	0.5	5.0524	50	1	5.07135	0	0	0	100	1	10.1332	50	1
57012358	Krt73	Q6IG03	keratin, type II cytoskeletal 73	7.86095	60388	33.3333	0.433333	4.04776	0	0	0	60	0.7	6.08616	40	0.6	6.0571	0	0	0	0	0	0	0	0	0	0	0	0	0	0	0	50	0.5	5.07264	0	0	0	100	1	10.1426	50	1	5.07653	100	1	10.1391	0	0
57012436	Krt10	Q6IFW6	keratin, type I cytoskeletal 10	4.95995	56506	30	0.466667	3.71376	10	0.1	1.01817	40	0.5	4.06356	40	0.8	6.05956	0	0	0	0	0	1.27271	0	0	0	50	0.5	5.09084	0	0	0	0	0	0	0	0	0	50	0.5	5.08001	100	1.5	10.1578	50	0.5	5.08001	0	0
57012446	Krt42	Q6IFU7	keratin, type I cytoskeletal 42	4.9	50214	43.3333	0.533333	4.72527	20	0.2	2.02736	60	0.7	7.08261	50	0.7	5.06584	50	0.5	5.0643	0	0	1.26812	0	0	0	0	0	0	50	0.5	5.07248	50	0.5	5.07083	100	1	10.1356	100	1	10.1412	0	0	0	50	1	10.0654	100	1
57114294	Slc39a7	Q6MGB4	solute carrier family 39 (zinc transporter), member 7 precursor	6.49291	49500	50	0.566667	5.08264	70	0.8	7.11943	60	0.7	6.10235	20	0.2	2.02615	50	0.5	5.10182	100	1.5	7.62383	0	0	0	100	1	10.2195	100	1	10.1288	50	0.5	5.10691	50	0.5	5.08476	100	1	10.1433	50	1	5.10032	50	0.5	5.07646	0	0
57114322	Spint5p	Q6IE45	serine peptidase inhibitor, Kunitz type 5 precursor	8.80154	18930	3.33333	0.0333333	0.336917	10	0.1	1.01075	0	0	0	0	0	0	0	0	0	50	0.5	1.26344	0	0	0	0	0	0	0	0	0	0	0	0	0	0	0	0	0	0	0	0	0	0	0	0	0	0
57163991	Capza2	Q3T1K5	F-actin-capping protein subunit alpha-2	5.5	32968	100	4.7	24.5308	100	5.7	27.2055	100	5.5	25.2033	100	2.9	21.1835	100	4.5	20.1995	100	5	28.957	100	3.5	15.1837	100	7	35.2093	100	8.5	45.2271	100	6	20.2126	100	7	30.1921	100	4.5	15.204	100	6	25.2099	100	4	35.198	100	2.5
57164017	Pdcd10	Q6NX65	programmed cell death protein 10	7.57748	24356	26.6667	0.433333	2.71742	40	0.5	4.08191	40	0.8	4.07034	0	0	0	50	0.5	5.07925	0	0	3.83258	0	0	0	100	1.5	10.1917	50	0.5	5.13866	100	1.5	10.1679	0	0	0	0	0	0	100	2.5	10.1838	0	0	0	0	0
57164095	Pir	Q5M827	pirin	6.23678	32179	3.33333	0.0333333	0.337853	0	0	0	10	0.1	1.01356	0	0	0	0	0	0	0	0	0	0	0	0	0	0	0	0	0	0	0	0	0	0	0	0	0	0	0	50	0.5	5.06779	0	0	0	0	0
57164143	Actr2	Q5M7U6	actin-related protein 2	6.3	44734	100	3.83333	28.5045	100	4	31.1693	100	3.8	30.1736	100	3.7	24.1706	100	5.5	35.172	100	3	30.1687	100	3.5	30.1749	100	4.5	40.166	100	3.5	25.1769	100	5	30.1668	100	3.5	35.1758	100	3.5	30.1659	100	3	20.1787	100	4	35.1807	100	3.5
57164151	Rps3	P62909	40S ribosomal protein S3	10.1	26675	100	9.13333	37.2238	100	11.4	44.2295	100	8.8	34.2304	100	7.2	33.2115	100	8.5	45.2192	100	10	43.982	100	8.5	40.2147	100	12	50.2396	100	18	50.247	100	7	25.2307	100	11	40.2349	100	6.5	30.2175	100	8.5	35.2408	100	11	40.2283	100	6
57526804	Sub1	Q63396	activated RNA polymerase II transcriptional coactivator p15	10.1	14442	80	1.36667	10.1057	70	1.2	8.09328	100	1.9	14.1286	70	1	8.09533	100	2.5	15.1446	0	0	6.33044	100	1.5	10.1309	50	0.5	5.06001	100	1.5	10.1308	100	1.5	15.1332	100	1.5	10.1143	100	1	10.1182	100	2.5	15.1381	100	3	20.139	100	1.5
57526927	Lars	Q5PPJ6	leucyl-tRNA synthetase, cytoplasmic	6.91824	134279	13.3333	0.133333	1.35275	30	0.3	3.04285	10	0.1	1.01539	0	0	0	100	1	10.1451	0	0	1.26729	0	0	0	0	0	0	50	0.5	5.06915	0	0	0	0	0	0	0	0	0	50	0.5	5.07695	0	0	0	0	0
57526937	Tppp3	Q5PPN5	tubulin polymerization-promoting protein family member 3	9.5	18980	100	1.63333	11.1493	100	1.7	11.144	100	1.6	12.1538	100	1.6	10.1501	100	1.5	10.1484	100	1	11.3929	100	2.5	15.1379	100	1.5	10.1418	100	2	10.1534	100	1.5	10.1443	100	2.5	20.1825	100	1	10.1412	100	1	10.1487	100	2	10.1525	100	2
57527135	Serpina6	P31211	corticosteroid-binding globulin precursor	4.7	44672	33.3333	0.466667	3.71901	70	1.1	8.11356	10	0.1	1.01506	20	0.2	2.02842	100	2.5	15.1746	0	0	6.3483	50	0.5	5.07005	100	1.5	10.1583	100	1	10.1648	0	0	0	50	0.5	5.0753	0	0	0	0	0	0	0	0	0	0	0
57527204	Etfa	P13803	electron transfer flavoprotein subunit alpha, mitochondrial	8.5	34952	100	6.1	33.8502	100	6.7	37.1911	100	7.3	37.1923	100	4.3	27.1671	100	7	45.1683	100	6.5	35.1968	100	2.5	20.1655	100	7.5	35.2092	100	10	45.2089	100	11	45.2171	100	8	40.2115	100	7	35.1718	100	5.5	40.182	100	5	25.1791	100	5.5
57527565	Arhgdib	Q5M860	rho GDP-dissociation inhibitor 2	4.8	22885	96.6667	3.5	23.5325	100	3.9	27.2172	100	4.4	28.2252	90	2.2	15.1551	100	4	25.2178	100	4.5	27.717	100	2	20.1735	100	4	30.2269	100	5	30.2487	100	5	30.2316	100	6.5	30.2241	100	5	35.222	100	3	25.2366	100	2.5	20.2117	100	1
57528164	Sar1b	Q5HZY2	GTP-binding protein SAR1b	5.70795	22411	6.66667	0.0666667	0.676082	20	0.2	2.02825	0	0	0	0	0	0	0	0	0	50	0.5	2.53531	0	0	0	0	0	0	50	0.5	5.06499	0	0	0	0	0	0	0	0	0	0	0	0	0	0	0	0	0
57528425	Srsf2	Q6PDU1	serine/arginine-rich splicing factor 2	12.4	25477	100	2.16667	10.2108	100	2.1	10.2059	100	2.4	10.2173	100	2	10.2092	100	1.5	10.2049	100	3	10.2062	100	2	10.188	100	1.5	10.2086	100	2.5	10.218	100	2	10.2049	100	3	10.2188	100	2.5	10.2135	100	3	10.2274	100	1.5	10.2216	100	1.5
58219062	Cndp2	Q6Q0N1	cytosolic non-specific dipeptidase	5.3	52694	90	2.03333	13.7989	100	1.7	11.1446	90	2.5	16.1393	80	1.9	14.1128	100	2.5	15.1621	100	1.5	10.1403	100	1.5	10.1366	100	1.5	10.1342	100	1.5	10.1395	100	3	20.1757	100	2.5	15.1498	50	1.5	15.0697	100	2.5	10.1454	100	3	20.1561	100	2
58865362	Serpinf2	Q68FT8	alpha-2-antiplasmin precursor	5.7	54894	13.3333	0.166667	1.35217	30	0.3	3.04075	0	0	0	10	0.2	1.01575	50	0.5	5.07863	0	0	2.53128	100	1	10.1251	0	0	0	0	0	0	0	0	0	0	0	0	0	0	0	0	0	0	0	0	0	0	0
58865380	Stat2	Q5XI26	signal transducer and activator of transcription 2	5.06644	96857	10	0.1	1.01256	10	0.1	1.01201	10	0.1	1.01338	10	0.1	1.01229	50	0.5	5.06007	0	0	0	0	0	0	0	0	0	0	0	0	50	0.5	5.06689	0	0	0	0	0	0	0	0	0	0	0	0	0	0
58865398	Lap3	Q68FS4	cytosol aminopeptidase	6.8	56151	56.6667	0.733333	7.41874	60	0.7	7.08718	60	0.8	8.09696	50	0.7	7.07208	50	0.5	5.05862	100	1.5	7.59432	0	0	0	50	0.5	5.06209	100	1	10.1712	50	0.5	5.0738	100	1	10.1682	0	0	0	100	1.5	15.1674	50	1	10.0754	50	0.5
58865400	Fermt2	Q5XI19	fermitin family homolog 2	6.3	77876	100	12.1	41.5518	100	12.2	41.22	100	12.4	41.2205	100	11.7	42.215	100	9.5	30.2481	100	13.5	43.963	100	8	25.2016	100	12	40.2184	100	18	60.2257	100	10.5	30.2207	100	13	55.2177	100	9	30.2138	100	14.5	40.223	100	15	50.2273	100	12.5
58865448	Ehd1	Q641Z6	EH domain-containing protein 1	6.4	60603	100	9.96667	55.5425	100	10.7	57.2188	100	9.7	51.2121	100	9.5	58.1967	100	14	75.2071	100	11.5	52.7217	100	9.5	55.2192	100	5.5	35.2238	100	13	70.2112	100	9.5	40.226	100	11.5	60.2114	100	7.5	45.2006	100	7	40.2126	100	13	70.2095	100	5
58865500	Stom	Q5XI04	erythrocyte band 7 integral membrane protein	6.6	31379	93.3333	3.83333	17.1581	100	5	19.1804	90	4.2	18.1529	90	2.3	14.1411	100	6	20.1776	100	4.5	18.9311	100	2	10.1666	100	5.5	20.1976	100	7	25.1888	100	5	20.1716	100	3	15.161	100	3.5	20.1595	100	7.5	25.1916	50	2	10.0808	100	3.5
58865556	Eif3e	Q641X8	eukaryotic translation initiation factor 3 subunit E	5.7	52221	53.3333	0.8	6.41324	60	0.7	6.08771	70	1.4	10.1093	30	0.3	3.04266	50	1	5.08164	50	0.5	6.33923	50	0.5	5.06622	50	0.5	5.07903	100	1	10.1478	100	3.5	20.1578	50	0.5	5.07003	50	0.5	5.07606	100	2	15.1701	50	0.5	5.07273	50	0.5
58865558	Tuba1c	Q6AYZ1	tubulin alpha-1C chain	4.82868	49938	86.6667	1.8	8.79217	90	2.1	9.1316	100	2.2	10.1468	70	1.1	7.09807	100	1	10.1261	100	3	8.88297	50	1	5.06798	100	1.5	10.163	100	4	10.153	100	1.5	10.1388	100	3	10.1349	100	1.5	10.1387	100	2.5	10.1702	100	2.5	10.1516	0	0
58865562	Tmod3	Q6AXW2	tropomodulin-3	4.6	39472	40	0.733333	5.74195	60	1.3	9.12379	50	0.8	7.08653	10	0.1	1.01552	0	0	0	100	2.5	11.4047	0	0	0	100	1	10.212	100	3	15.2	0	0	0	100	2	15.1976	50	1	10.07	50	0.5	5.10149	50	0.5	5.06351	0	0
58865656	Lcp1	Q5XI38	plastin-2	5	70123	100	2.96667	12.1491	100	3.5	13.1551	100	3.2	11.1459	100	2.2	12.1464	100	5	20.1931	100	4.5	11.3956	100	2	10.1408	100	1.5	10.1409	100	4.5	10.154	100	4	15.1486	100	3	10.1387	100	3	10.1407	100	3	10.1551	100	3	10.1466	100	2
58865692	Sae1	Q6AXQ0	SUMO-activating enzyme subunit 1	4.88892	38514	3.33333	0.0333333	0.337085	10	0.1	1.01125	0	0	0	0	0	0	0	0	0	0	0	1.26407	0	0	0	50	0.5	5.05627	0	0	0	0	0	0	0	0	0	0	0	0	0	0	0	0	0	0	0	0
58865872	Enah	Q5XHX3	protein enabled homolog	8.1	58792	10	0.1	1.01646	20	0.2	2.03411	10	0.1	1.01527	0	0	0	0	0	0	0	0	2.54263	0	0	0	0	0	0	100	1	10.1705	0	0	0	0	0	0	0	0	0	50	0.5	5.07636	0	0	0	0	0
58865912	Nap1l4	Q5U2Z3	nucleosome assembly protein 1-like 4	4.4306	43917	36.6667	0.633333	5.39713	50	0.9	7.08473	50	0.9	8.09184	10	0.1	1.01483	0	0	0	50	2	8.85591	0	0	0	100	1	10.1662	100	1.5	15.1661	50	0.5	5.10031	50	1	10.0636	0	0	0	100	2	15.2084	50	1	10.0869	0	0
59709467	Cap1	Q08163	adenylyl cyclase-associated protein 1	7.3	51590	50	2.63333	5.07667	40	2.4	4.06307	70	4.2	7.11011	40	1.3	4.05684	100	3	10.14	0	0	2.54384	0	0	0	100	9	10.1754	0	0	0	100	9	10.1672	100	6	10.1671	50	0.5	5.05965	100	5.5	10.1565	0	0	0	100	5
59803289	Gnai2	Q5EEY4	GTP-binding protein G-alpha-i2 splice variant a	5	35499	100	9.8	36.22	100	9	39.227	100	11.8	37.227	100	8.6	32.206	100	8.5	40.2236	100	11.5	38.9778	100	6.5	35.1858	100	8	40.2326	100	10.5	40.2522	100	10	35.21	100	12	40.2399	100	13	35.2058	100	11.5	35.2244	100	12.5	40.2551	100	8
61097908	Ppp3cc	Q6AYJ0	serine/threonine-protein phosphatase 2B catalytic subunit gamma isoform	6.99963	57802	3.33333	0.0333333	0.337087	10	0.1	1.01126	0	0	0	0	0	0	0	0	0	0	0	1.26408	0	0	0	50	0.5	5.0563	0	0	0	0	0	0	0	0	0	0	0	0	0	0	0	0	0	0	0	0
61097941	Ddx1	Q641Y8	ATP-dependent RNA helicase DDX1	6.8	82498	76.6667	1.06667	8.11669	80	1.2	8.12079	90	1.4	10.1442	60	0.6	6.08511	100	1.5	10.1451	100	1.5	7.61471	0	0	0	100	2	10.1699	100	1	10.1373	100	1.5	10.1761	100	2	15.1458	100	1	10.1464	100	2	10.1726	50	0.5	5.07984	100	1
61556789	Rab35	Q5U316	ras-related protein Rab-35	8.4	23026	6.66667	0.0666667	0.67591	0	0	0	0	0	0	20	0.2	2.02773	0	0	0	0	0	0	0	0	0	0	0	0	0	0	0	0	0	0	0	0	0	0	0	0	0	0	0	0	0	0	50	0.5
61556835	Thbs1	Q71SA3	thrombospondin 1 precursor	4.6	129672	50	4.5	21.4308	90	7.3	38.1751	40	3	14.0765	20	3.2	12.0409	50	0.5	5.06375	100	3	46.4529	100	22	90.2068	100	4.5	40.2314	100	6.5	25.207	0	0	0	100	1	10.1288	0	0	0	100	14	60.2536	0	0	0	0	0
61556900	Capg	Q6AYC4	macrophage-capping protein	6.10294	38800	3.33333	0.0333333	0.339371	10	0.1	1.01811	0	0	0	0	0	0	50	0.5	5.09056	0	0	0	0	0	0	0	0	0	0	0	0	0	0	0	0	0	0	0	0	0	0	0	0	0	0	0	0	0
61557085	Sptbn1	Q6XD99	spectrin beta chain, brain 1	5.4	273586	100	56.4	287.618	100	58.7	282.286	100	67.1	317.299	100	43.4	263.268	100	60.5	285.267	100	59	281.541	100	41.5	240.256	100	75.5	315.318	100	57	280.299	100	80.5	360.298	100	74	325.286	100	61	305.294	100	68	315.322	100	52	280.297	100	37.5
61557127	Nnt	Q5BJZ3	NAD(P) transhydrogenase, mitochondrial	7.77337	113870	3.33333	0.0333333	0.339332	10	0.1	1.018	0	0	0	0	0	0	0	0	0	50	0.5	1.2725	0	0	0	0	0	0	0	0	0	0	0	0	0	0	0	0	0	0	0	0	0	0	0	0	0	0
61557159	Wasf2	Q5FWU0	wiskott-Aldrich syndrome protein family member 2	5.23414	53977	3.33333	0.0333333	0.33678	0	0	0	10	0.1	1.01034	0	0	0	0	0	0	0	0	0	0	0	0	0	0	0	0	0	0	0	0	0	0	0	0	50	0.5	5.05171	0	0	0	0	0	0	0	0
61557370	Pea15	Q5U318	astrocytic phosphoprotein PEA-15	4.78371	15041	10	0.1	1.01375	0	0	0	20	0.2	2.02698	10	0.1	1.01427	0	0	0	0	0	0	0	0	0	0	0	0	0	0	0	50	0.5	5.06787	0	0	0	0	0	0	50	0.5	5.06705	0	0	0	50	0.5
61740635	Rras2	Q5BJU0	ras-related protein R-Ras2	5.7	23400	100	2.46667	10.1841	100	2.3	10.1812	100	2.7	10.1883	100	2.4	10.1829	100	2.5	10.1829	100	2	10.1807	100	2	10.1638	100	2.5	10.1812	100	2.5	10.1857	100	2.5	10.1896	100	3	10.1882	100	2	10.1881	100	2.5	10.1912	100	3.5	10.1846	100	2.5
61889101	Sec11a	Q6P9X2	signal peptidase complex catalytic subunit SEC11A	9.70815	20627	43.3333	0.533333	4.38781	40	0.6	4.05035	50	0.6	5.06451	40	0.4	4.04858	100	1.5	10.1323	0	0	2.52985	100	1.5	10.1194	0	0	0	0	0	0	100	1.5	10.1348	0	0	0	50	0.5	5.0629	0	0	0	100	1	10.1248	50	0.5
61889110	Ostf1	Q6P686	osteoclast-stimulating factor 1	5.3	23669	6.66667	0.0666667	0.675497	0	0	0	10	0.1	1.01311	10	0.1	1.01338	0	0	0	0	0	0	0	0	0	0	0	0	0	0	0	0	0	0	0	0	0	0	0	0	50	0.5	5.06557	0	0	0	50	0.5
61889112	Cdc42	Q8CFN2	cell division control protein 42 homolog precursor	6.2	21259	100	4.6	10.1566	100	4.4	10.1556	100	4.6	10.1597	100	4.8	10.1544	100	4.5	10.1622	100	4	10.154	100	4.5	10.1443	100	6	10.1699	100	3	10.1433	100	6	10.1729	100	3.5	10.1558	100	4	10.1538	100	5	10.1637	100	4.5	10.1522	100	6
62078447	Hba-a1	Q63910	globin, alpha	8.6	15526	46.6667	2	8.08557	100	5	18.1843	30	0.8	5.05307	10	0.2	1.01932	100	5	20.1921	100	5	17.6824	100	2	10.1581	100	7.5	20.2027	100	5.5	20.1913	0	0	0	50	0.5	5.07191	0	0	0	100	3.5	20.1934	0	0	0	0	0
62078455	Ptrh2	Q5XI86	peptidyl-tRNA hydrolase 2, mitochondrial	7.20054	19531	3.33333	0.0333333	0.33808	10	0.1	1.01424	0	0	0	0	0	0	0	0	0	0	0	1.2678	0	0	0	0	0	0	50	0.5	5.0712	0	0	0	0	0	0	0	0	0	0	0	0	0	0	0	0	0
62078513	Ces1d	Q68G49	carboxylesterase-like precursor	5.9	62154	100	9.56667	19.3305	100	9.5	20.0014	100	10.4	19.8005	100	8.8	18.1897	100	9.5	20.2039	100	8	19.9508	100	7	20.1813	100	13	15.209	100	10	20.2212	100	14	20.2032	100	9.5	25.1956	100	9.5	15.1927	100	11	15.2088	100	8	23.2022	100	10.5
62078699	Sccpdh	Q6AY30	saccharopine dehydrogenase-like oxidoreductase	9	47089	46.6667	0.833333	4.74737	50	0.9	5.08641	70	1.4	7.12976	20	0.2	2.02593	50	0.5	5.08455	50	0.5	5.08687	0	0	0	100	2	10.2009	50	1.5	5.08352	100	2	10.2071	50	1	5.08732	50	0.5	5.07882	100	2.5	10.1959	50	1	5.07964	50	0.5
62078769	Hnrnph2	Q6AY09	heterogeneous nuclear ribonucleoprotein H2	5.9	49294	43.3333	0.5	4.42772	60	0.8	6.12922	20	0.2	2.04541	50	0.5	5.10852	100	1.5	10.2397	0	0	5.1016	100	1.5	10.1715	100	1	10.2349	0	0	0	50	0.5	5.1122	0	0	0	0	0	0	0	0	0	50	0.5	5.11486	100	1
62078777	Trim5	Q6AYT1	tripartite motif-containing protein 5	5.90502	59060	10	0.133333	1.01334	10	0.1	1.01352	20	0.3	2.0265	0	0	0	0	0	0	0	0	1.26691	0	0	0	0	0	0	50	0.5	5.06762	50	1	5.06963	0	0	0	50	0.5	5.06288	0	0	0	0	0	0	0	0
62078893	Uba1	Q5U300	ubiquitin-like modifier-activating enzyme 1	5.3	117788	100	11.5667	66.2118	100	13.6	71.2179	100	12	70.2193	100	9.1	57.1981	100	12.5	75.2042	100	13	70.2213	100	9.5	70.1934	100	16	75.2167	100	17	70.242	100	11	75.2244	100	13	75.2209	100	8	45.1787	100	17	80.2556	100	11	75.217	100	7.5
62078935	Als2cr12	Q6AY08	amyotrophic lateral sclerosis 2 chromosomal region candidate gene 12 protein homolog	6.03758	48492	3.33333	0.0333333	0.337042	10	0.1	1.01113	0	0	0	0	0	0	0	0	0	50	0.5	1.26391	0	0	0	0	0	0	0	0	0	0	0	0	0	0	0	0	0	0	0	0	0	0	0	0	0	0
62078983	Dnajc28	Q6AYG2	dnaJ homolog subfamily C member 28	9.2	44508	36.6667	0.366667	3.71956	40	0.4	4.05733	30	0.3	3.04697	40	0.4	4.05438	50	0.5	5.07813	0	0	3.80213	100	1	10.1319	0	0	0	50	0.5	5.0766	0	0	0	0	0	0	100	1	10.1645	0	0	0	50	0.5	5.07035	50	0.5
62079055	Idh2	P56574	isocitrate dehydrogenase [NADP], mitochondrial precursor	8.8	50968	3.33333	0.0333333	0.337745	0	0	0	0	0	0	10	0.1	1.01324	0	0	0	0	0	0	0	0	0	0	0	0	0	0	0	0	0	0	0	0	0	0	0	0	0	0	0	0	0	0	0	0
62531004	Nckap1	Q562B3	Nckap1 protein, partial	5.3	53912	13.3333	0.133333	1.3553	20	0.2	2.03303	10	0.1	1.01763	10	0.1	1.01526	50	0.5	5.07934	0	0	1.27145	0	0	0	0	0	0	50	0.5	5.08579	50	0.5	5.08813	0	0	0	0	0	0	0	0	0	0	0	0	50	0.5
62543491	Dnajb11	Q6TUG0	dnaJ homolog subfamily B member 11 precursor	5.89487	40496	3.33333	0.0333333	0.337762	0	0	0	10	0.1	1.01329	0	0	0	0	0	0	0	0	0	0	0	0	0	0	0	0	0	0	0	0	0	0	0	0	50	0.5	5.06643	0	0	0	0	0	0	0	0
62638360	Hmgb2		PREDICTED: high mobility group protein B2-like	6.2	24002	3.33333	0.0333333	0.337849	0	0	0	10	0.1	1.01355	0	0	0	0	0	0	0	0	0	0	0	0	0	0	0	0	0	0	0	0	0	0	0	0	0	0	0	50	0.5	5.06773	0	0	0	0	0
62653000	Tpt1		PREDICTED: translationally-controlled tumor protein-like	4.95547	19538	3.33333	0.0333333	0.339545	10	0.1	1.01863	0	0	0	0	0	0	0	0	0	50	0.5	1.27329	0	0	0	0	0	0	0	0	0	0	0	0	0	0	0	0	0	0	0	0	0	0	0	0	0	0
62655115	rps2		PREDICTED: 40S ribosomal protein S2-like isoform 3	10.2	30873	86.6667	2.23333	8.81482	70	2.1	7.11903	100	3	10.1728	90	1.6	9.1526	50	1	5.08024	100	2.5	7.62872	0	0	0	100	3.5	10.1789	100	3.5	10.1745	100	3.5	10.1733	100	3	10.1782	100	1.5	10.1719	100	3.5	10.1736	100	3.5	10.1672	100	2
62657153	Eftud2		PREDICTED: 116 kDa U5 small nuclear ribonucleoprotein component isoform X3	4.7114	109478	36.6667	0.366667	3.71845	50	0.5	5.07288	50	0.5	5.07036	10	0.1	1.0121	0	0	0	50	0.5	6.3411	50	0.5	5.05341	100	1	10.1719	50	0.5	5.06252	50	0.5	5.06961	50	0.5	5.07027	50	0.5	5.05618	100	1	10.1558	0	0	0	0	0
62821815	Rps8	Q6TXJ0	ribosomal protein S8-like	10.4	26547	73.3333	1.03333	7.44318	80	0.9	8.12504	50	0.9	5.07672	90	1.3	9.12779	50	0.5	5.07927	100	1	8.88648	100	1.5	10.1404	100	1	10.1694	50	0.5	5.08121	0	0	0	100	2	10.1486	0	0	0	100	1.5	10.1592	50	1	5.07578	50	0.5
62945324	Lca5l	Q66H14	Lebercilin-like protein	9.48887	68306	3.33333	0.0333333	0.337039	0	0	0	10	0.1	1.01112	0	0	0	0	0	0	0	0	0	0	0	0	0	0	0	0	0	0	0	0	0	0	0	0	50	0.5	5.05559	0	0	0	0	0	0	0	0
62945366	Purb	Q68A21	transcriptional activator protein Pur-beta	5.18853	33419	16.6667	0.2	1.70328	30	0.4	3.06434	20	0.2	2.04549	0	0	0	50	0.5	5.09769	50	1	2.556	0	0	0	0	0	0	50	0.5	5.11001	0	0	0	50	0.5	5.12108	0	0	0	0	0	0	50	0.5	5.10638	0	0
62990183	Ywhaz	P63102	14-3-3 protein zeta/delta	4.6	27772	100	33.3	49.9446	100	33	54.2899	100	37	49.2969	100	29.9	46.2469	100	31	40.2487	100	31.5	57.8002	100	26.5	40.2342	100	41	70.3823	100	35	55.258	100	36	45.2546	100	37	50.363	100	32	40.2514	100	45.5	65.3678	100	34.5	45.2477	100	31
66730258	Arl8b	Q66HA6	ADP-ribosylation factor-like protein 8B	8.56324	21540	10	0.1	1.01333	0	0	0	10	0.1	1.01462	20	0.2	2.02536	0	0	0	0	0	0	0	0	0	0	0	0	0	0	0	0	0	0	0	0	0	0	0	0	0	0	0	50	0.5	5.07309	0	0
66730360	Map4	Q5M7W5	microtubule-associated protein 4	4.48518	110301	80	2.16667	18.4731	70	2.4	19.1316	100	2.8	23.1746	70	1.3	13.1131	50	1	10.0811	100	3	21.3942	0	0	0	100	2.5	25.1795	100	5.5	35.221	100	2	20.1357	100	1.5	15.1821	100	1.5	10.1552	100	5	40.2156	100	4	30.1845	0	0
66730413	Farsa	Q505J8	phenylalanine--tRNA ligase alpha subunit	8.52244	57720	33.3333	0.4	3.38316	50	0.7	5.07814	20	0.2	2.03203	30	0.3	3.03931	100	1	10.1399	100	2	3.8127	0	0	0	0	0	0	50	0.5	5.09506	0	0	0	0	0	0	50	0.5	5.07996	50	0.5	5.08017	0	0	0	0	0
66730475	Tpm2	P58775	tropomyosin beta chain	4.4793	32959	90	1.66667	9.11614	90	1.6	9.12251	100	2.3	10.1301	80	1.1	8.09583	100	1.5	10.1274	100	1.5	8.8713	50	1	5.05697	100	2	10.1323	100	2	10.1213	100	2.5	10.121	100	2	10.1347	100	2.5	10.1284	100	2.5	10.1403	100	2	10.126	50	0.5
66793366	Eprs	Q6TXE9	bifunctional aminoacyl-tRNA synthetase	7.23579	166781	20	0.2	2.02563	20	0.2	2.02545	20	0.2	2.02713	20	0.2	2.02432	50	0.5	5.06346	50	0.5	1.26595	0	0	0	0	0	0	0	0	0	0	0	0	0	0	0	0	0	0	100	1	10.1357	0	0	0	0	0
67078422	Tmx1	Q52KJ9	thioredoxin-related transmembrane protein 1 precursor	5.07851	31436	6.66667	0.0666667	0.673901	0	0	0	10	0.1	1.01017	10	0.1	1.01153	0	0	0	0	0	0	0	0	0	0	0	0	0	0	0	0	0	0	50	0.5	5.05087	0	0	0	0	0	0	0	0	0	0	0
67078438	Usp7	Q4VSI4	ubiquitin carboxyl-terminal hydrolase 7	5.20455	128431	3.33333	0.0333333	0.336679	10	0.1	1.01004	0	0	0	0	0	0	0	0	0	0	0	1.26255	0	0	0	0	0	0	50	0.5	5.05018	0	0	0	0	0	0	0	0	0	0	0	0	0	0	0	0	0
67078462	Sox18	Q4V7E4	transcription factor SOX-18	7.61913	40901	6.66667	0.0666667	0.675174	10	0.1	1.0129	10	0.1	1.01263	0	0	0	0	0	0	0	0	1.26612	0	0	0	0	0	0	50	0.5	5.06449	50	0.5	5.06313	0	0	0	0	0	0	0	0	0	0	0	0	0	0
67078526	Ugp2	Q4V8I9	UTP--glucose-1-phosphate uridylyltransferase	7.4	56988	13.3333	0.133333	1.35368	20	0.2	2.03201	20	0.2	2.02904	0	0	0	0	0	0	0	0	2.54001	0	0	0	0	0	0	100	1	10.1601	0	0	0	0	0	0	0	0	0	50	0.5	5.07562	50	0.5	5.06958	0	0
67514518	Acvr2b	P38445	activin receptor type-2B precursor	5.37929	57755	3.33333	0.0333333	0.338141	0	0	0	0	0	0	10	0.1	1.01442	0	0	0	0	0	0	0	0	0	0	0	0	0	0	0	0	0	0	0	0	0	0	0	0	0	0	0	0	0	0	50	0.5
67846036	Dnpep	Q4V8H5	aspartyl aminopeptidase	6.8	52556	93.3333	4.5	25.1722	90	4.5	24.1726	100	5.9	30.1962	90	3.1	21.1478	100	2.5	10.1646	100	5	27.6746	50	1	10.0686	100	5	35.2194	100	9	40.2152	100	4.5	20.2069	100	5.5	35.21	100	6	35.1757	100	7	30.2064	100	6.5	30.1819	100	3
67846074	Ehd2	Q4V8H8	EH domain-containing protein 2	6.1	61238	100	36.4	114.91	100	35.8	114.259	100	37.6	120.242	100	35.8	110.228	100	35.5	100.228	100	37.5	117.767	100	34	120.2	100	33.5	105.214	100	38.5	135.327	100	35.5	120.222	100	44.5	150.339	100	35.5	110.22	100	34.5	105.22	100	38	115.21	100	36
67846088		Q4V7D8	UPF0711 protein C18orf21 homolog	11.3	24203	3.33333	0.0333333	0.33669	0	0	0	0	0	0	10	0.1	1.01007	0	0	0	0	0	0	0	0	0	0	0	0	0	0	0	0	0	0	0	0	0	0	0	0	0	0	0	0	0	0	0	0
68341973	Wasf1	Q5BJU7	wiskott-Aldrich syndrome protein family member 1	5.92403	61516	3.33333	0.0333333	0.336817	0	0	0	10	0.1	1.01045	0	0	0	0	0	0	0	0	0	0	0	0	0	0	0	0	0	0	0	0	0	0	0	0	0	0	0	50	0.5	5.05226	0	0	0	0	0
68534953	Krt18	Q5BJY9	keratin, type I cytoskeletal 18	5	47762	100	4.23333	31.4018	100	4.6	29.5966	100	4.5	32.6142	100	3.6	31.9946	100	1.5	10.139	100	8	34.461	100	1.5	19.1603	100	2	24.1954	100	10	50.2539	100	6	40.2321	100	4	29.1828	100	3	20.209	100	4	34.2344	100	5.5	39.2127	100	2.5
70778952	Rad23b	Q4KMA2	UV excision repair protein RAD23 homolog B	4.60972	43497	40	0.633333	5.39325	50	0.8	6.07746	60	1	9.0895	10	0.1	1.0128	0	0	0	50	1	7.59682	0	0	0	100	1	10.1606	100	2	15.1571	50	0.5	5.07036	100	2.5	20.1583	0	0	0	100	1.5	15.1408	50	0.5	5.07806	0	0
70778983	Sfpq	Q4KM71	splicing factor, proline- and glutamine-rich	9.80119	75487	83.3333	1.16667	8.80802	60	0.9	6.10435	100	1.4	10.1678	90	1.2	10.1519	100	1	10.1711	100	2	5.08766	0	0	0	0	0	0	100	1.5	10.1824	100	1	10.1719	100	1.5	10.1768	100	1	10.1592	100	2.5	10.1846	100	1	10.1463	50	1
70794762	Hars	Q4QQV4	histidyl-tRNA synthetase, cytoplasmic	5.78422	57361	10	0.166667	1.02236	20	0.4	2.04293	10	0.1	1.02414	0	0	0	0	0	0	50	1	2.55366	0	0	0	0	0	0	50	1	5.11161	0	0	0	50	0.5	5.1207	0	0	0	0	0	0	0	0	0	0	0
70912366	Actr3	Q4V7C7	actin-related protein 3	5.5	47358	100	8.93333	25.2251	100	8.6	26.226	100	10.1	26.2289	100	8.1	23.2205	100	10.5	30.2334	100	6	25.2241	100	8.5	35.2135	100	10.5	25.2359	100	7.5	20.2365	100	13	25.2426	100	8	25.2225	100	7.5	25.2231	100	11	30.2289	100	11	25.2273	100	9
70912368	Chmp5	Q4QQV8	charged multivesicular body protein 5	4.49735	24577	46.6667	0.733333	4.74333	50	0.8	5.07798	70	1.2	7.12484	20	0.2	2.02717	100	2.5	10.1716	100	1	3.80456	0	0	0	0	0	0	50	0.5	5.08176	100	1.5	10.1673	50	0.5	5.07678	100	1.5	10.1582	100	2.5	10.222	0	0	0	0	0
71043604	Sec22b	Q4KM74	vesicle-trafficking protein SEC22b precursor	8.71801	24741	83.3333	1.46667	12.4108	100	2	15.9739	90	1.5	13.1551	60	0.9	8.10349	100	1.5	10.1676	100	2	17.4254	100	1.5	19.1467	100	2	15.1864	100	3	20.1988	100	2	15.1845	100	1.5	15.1677	100	2	15.1651	100	1.5	15.1704	50	0.5	5.08796	0	0
71043636	Vps4b	Q4KLL7	vacuolar protein sorting-associated protein 4B	6.72918	49452	6.66667	0.0666667	0.674036	0	0	0	0	0	0	20	0.2	2.02211	0	0	0	0	0	0	0	0	0	0	0	0	0	0	0	0	0	0	0	0	0	0	0	0	0	0	0	0	0	0	0	0
71043680	Tubb6	Q4QQV0	tubulin, beta 6 class V	4.63546	50060	33.3333	0.4	5.122	30	0.5	5.85291	40	0.4	5.66678	30	0.3	3.84631	50	0.5	9.09405	0	0	5.04262	0	0	0	100	2	20.1705	0	0	0	100	1	14.169	0	0	0	50	0.5	9.09295	0	0	0	50	0.5	5.07193	50	0.5
71043724	Psmb10	Q4KM35	proteasome subunit beta type-10	6.2	29039	50	0.7	5.09321	70	1	7.13476	70	1	7.13184	10	0.1	1.01304	100	1.5	10.186	100	1	6.37195	0	0	0	50	0.5	5.0996	100	2	10.1839	100	1.5	10.1876	100	1	10.1795	50	0.5	5.0795	100	2	10.2127	0	0	0	0	0
71043730	Vnn1	Q4KLZ0	pantetheinase precursor	5.20936	57014	3.33333	0.0333333	0.337721	0	0	0	10	0.1	1.01316	0	0	0	0	0	0	0	0	0	0	0	0	0	0	0	0	0	0	50	0.5	5.06581	0	0	0	0	0	0	0	0	0	0	0	0	0	0
71043752	Cmpk1	Q4KM73	UMP-CMP kinase	8.1	25834	96.6667	1.66667	11.5024	90	1.5	11.1551	100	2.1	13.1847	100	1.4	10.1674	100	1.5	10.1789	100	1.5	11.3991	100	1.5	15.15	50	1	10.0727	100	2	10.2096	100	2	15.2134	100	1.5	10.1711	100	2	10.1596	100	2.5	15.2097	100	2.5	15.1697	100	1.5
71043818	Poc5	Q4V891	centrosomal protein POC5	8.3	60996	20	0.233333	2.02177	10	0.2	1.01104	0	0	0	50	0.5	5.05428	0	0	0	50	1	1.26379	0	0	0	0	0	0	0	0	0	0	0	0	0	0	0	0	0	0	0	0	0	0	0	0	100	1
71043834	Rbmx	Q4V898	RNA-binding motif protein, X chromosome	10.3065	42259	63.3333	0.933333	6.42344	50	0.6	5.06762	100	1.7	10.1437	40	0.5	4.05901	0	0	0	100	1	6.33453	50	0.5	5.06347	0	0	0	100	1.5	10.1464	100	1.5	10.1511	100	1.5	10.1318	100	2	10.1441	100	1.5	10.1382	100	2	10.1533	0	0
71043862	Psmd14	Q4V8E2	26S proteasome non-ATPase regulatory subunit 14	6.06449	34578	3.33333	0.0333333	0.33867	10	0.1	1.01601	0	0	0	0	0	0	0	0	0	0	0	1.27001	0	0	0	0	0	0	50	0.5	5.08005	0	0	0	0	0	0	0	0	0	0	0	0	0	0	0	0	0
71534276	Gdi1	P50398	rab GDP dissociation inhibitor alpha	4.9	50537	100	18.1	61.2562	100	17.7	56.2541	100	19.7	66.2643	100	16.9	61.2502	100	15.5	60.2494	100	20.5	55.2553	100	7	40.2108	100	18.5	65.2741	100	27	65.2732	100	16.5	70.2475	100	23.5	85.2878	100	15.5	55.2425	100	23	55.28	100	20	65.2637	100	15
71795613	Rplp2	P02401	60S acidic ribosomal protein P2	4.2	11693	100	7.86667	31.859	100	8.6	33.1959	100	9	33.1944	100	6	29.1867	100	8	35.1763	100	7	32.7008	100	6.5	30.1573	100	13.5	40.2239	100	8	30.1924	100	9.5	30.1779	100	9	40.2198	100	8.5	35.1757	100	12	40.2229	100	6	20.1759	100	7
71795621	Lta4h	Q499P2	leukotriene A-4 hydrolase	5.8	69090	13.3333	0.133333	1.35214	20	0.2	2.02588	10	0.1	1.01492	10	0.1	1.01561	50	0.5	5.06422	0	0	1.26629	0	0	0	0	0	0	50	0.5	5.06517	0	0	0	0	0	0	0	0	0	0	0	0	50	0.5	5.07458	50	0.5
71795633	Csk	P32577	tyrosine-protein kinase CSK	6.6	50747	10	0.133333	1.01201	20	0.3	2.02198	0	0	0	10	0.1	1.01405	0	0	0	50	0.5	2.52748	0	0	0	0	0	0	50	1	5.05268	0	0	0	0	0	0	0	0	0	0	0	0	0	0	0	0	0
71894813	Plcb3	Q45QJ4	1-phosphatidylinositol 4,5-bisphosphate phosphodiesterase beta-3	5.6256	139669	3.33333	0.0333333	0.338354	0	0	0	10	0.1	1.01506	0	0	0	0	0	0	0	0	0	0	0	0	0	0	0	0	0	0	50	0.5	5.07532	0	0	0	0	0	0	0	0	0	0	0	0	0	0
72255509	Psmd2	Q4FZT9	26S proteasome non-ATPase regulatory subunit 2	4.945	100188	26.6667	0.433333	2.70458	20	0.6	2.03186	60	0.7	6.08188	0	0	0	0	0	0	0	0	2.53983	0	0	0	100	3	10.1593	0	0	0	100	1	10.144	100	1.5	10.1325	0	0	0	100	1	10.1329	0	0	0	0	0
72255511	Eif3b	Q4G061	eukaryotic translation initiation factor 3 subunit B	4.8	90911	40	0.6	4.3918	50	0.8	6.07511	60	0.9	6.08572	10	0.1	1.01459	50	0.5	5.07296	50	1	6.32564	0	0	0	50	1	5.07349	100	1.5	15.1436	100	2	10.1411	100	1.5	10.1327	0	0	0	50	0.5	5.08578	50	0.5	5.06898	0	0
72255515	Serpinb1a	Q4G075	leukocyte elastase inhibitor A	5.9	42728	13.3333	0.166667	1.68375	20	0.3	3.02943	10	0.1	1.01093	10	0.1	1.01088	50	1	10.0718	0	0	1.26884	0	0	0	50	0.5	5.07535	0	0	0	0	0	0	0	0	0	50	0.5	5.05467	0	0	0	0	0	0	0	0
72255521	Acp6	Q4FZU0	lysophosphatidic acid phosphatase type 6	7.65278	47281	3.33333	0.0333333	0.33893	0	0	0	10	0.1	1.01679	0	0	0	0	0	0	0	0	0	0	0	0	0	0	0	0	0	0	0	0	0	0	0	0	0	0	0	50	0.5	5.08395	0	0	0	0	0
72255531	Efhd2	Q4FZY0	EF-hand domain-containing protein D2	4.86286	26760	10	0.1	1.01161	0	0	0	10	0.1	1.01045	20	0.2	2.02438	0	0	0	0	0	0	0	0	0	0	0	0	0	0	0	50	0.5	5.05225	0	0	0	0	0	0	0	0	0	0	0	0	0	0
72255533	Anxa8	Q4FZU6	annexin A8	5.5	36707	90	1.66667	9.13805	100	1.9	10.1555	100	2	10.1545	70	1.1	7.10405	100	2	10.1622	100	2	10.1539	100	1.5	10.1152	100	2.5	10.1807	100	1.5	10.1746	100	2	10.1615	100	2.5	10.1593	100	1.5	10.1316	100	2.5	10.1629	100	1.5	10.1574	100	1
72679950	Itih2	Q498S9	LOC498793 protein, partial	7.82133	62906	13.3333	0.133333	1.35385	30	0.3	3.04619	0	0	0	10	0.1	1.01535	50	0.5	5.06486	50	0.5	2.54153	0	0	0	50	0.5	5.08547	0	0	0	0	0	0	0	0	0	0	0	0	0	0	0	0	0	0	0	0
73532768	Copg1	Q4AEF8	coatomer subunit gamma-1	5.1	97614	40	0.466667	4.72461	60	0.7	7.08874	30	0.4	4.04693	30	0.3	3.03816	0	0	0	100	1	8.86092	0	0	0	100	1	10.1565	100	1.5	15.1403	50	1	10.0753	0	0	0	0	0	0	50	0.5	5.09876	50	0.5	5.06059	50	0.5
75832033	Pecam1	Q3SWT0	platelet endothelial cell adhesion molecule precursor	6.3	76190	90	2.46667	14.171	90	2.1	13.1555	100	3.8	18.2205	80	1.5	11.137	100	3	20.1629	50	1	11.4037	100	1.5	10.1327	100	3	20.2461	100	2	10.1643	100	5	20.2484	100	5.5	25.2375	100	2.5	15.2117	100	5	20.2272	100	1	10.1777	100	2
75832132	Esyt1	Q9Z1X1	extended synaptotagmin-1	5.4	121178	96.6667	3.36667	22.1768	100	3.9	25.1991	100	3.8	24.191	90	2.4	17.1404	100	2.5	20.1631	100	4	26.4581	100	3	15.154	100	6.5	40.2413	100	3.5	20.2103	100	3.5	25.1788	100	4	20.2063	100	3.5	20.1667	100	4.5	30.2422	100	3.5	25.1612	100	2
75905809	Akap12	Q5QD51	A-kinase anchor protein 12 isoform alpha	4.19251	181110	70	1.2	9.45199	70	1.3	9.12072	90	1.8	14.1676	50	0.5	5.06767	50	0.5	5.07297	50	1.5	10.1327	50	1	10.0748	100	2	10.1854	100	1.5	10.1832	100	2	15.1975	50	1	5.0766	100	2	15.1932	100	2	15.2021	100	2	20.1686	50	0.5
75991707	Dstn	Q7M0E3	destrin	8.1	18534	100	8.9	31.5355	100	8	30.2022	100	10.5	33.2034	100	8.2	31.2009	100	8.5	30.1995	100	3	30.2028	100	9.5	30.1968	100	13	35.215	100	6	35.2082	100	13.5	30.2083	100	10.5	35.2084	100	11	30.1989	100	7	35.1965	100	10.5	35.2048	100	9.5
76096304	Eif5a	Q3T1J1	eukaryotic translation initiation factor 5A-1	4.9	16833	100	3.53333	18.604	100	3.4	18.2618	100	4.1	19.2923	100	3.1	18.2581	100	4	20.2461	100	4	17.7657	100	2.5	15.1871	100	2	15.271	100	4.5	20.3237	100	4	20.3076	100	5	20.3068	100	3.5	20.2719	100	5	20.344	100	3	15.2312	100	2
76096306	Vat1	Q3MIE4	synaptic vesicle membrane protein VAT-1 homolog	6.2	43119	100	4.6	17.8375	100	3.6	17.1704	100	5.6	19.1773	100	4.6	17.1649	100	3.5	20.178	100	2	16.4185	100	2.5	10.1537	100	5.5	25.1828	100	4.5	20.182	100	7.5	20.2002	100	4.5	15.164	100	5.5	20.169	100	5	20.1764	100	5.5	20.1769	100	6
76096352	Aldh16a1	Q3T1L0	aldehyde dehydrogenase family 16 member A1	5.7	85415	36.6667	0.4	4.05022	30	0.3	3.04003	50	0.6	6.0693	30	0.3	3.04133	0	0	0	100	1	3.80003	0	0	0	50	0.5	5.07105	0	0	0	50	0.5	5.07096	50	0.5	5.06723	50	0.5	5.06438	50	1	10.0766	50	0.5	5.0673	50	0.5
76253725	Cct6a	Q3MHS9	T-complex protein 1 subunit zeta	6.7	58018	100	8.9	20.2776	100	8.9	21.2767	100	10.4	22.2953	100	7.4	17.2609	100	8	20.2811	100	10	21.5257	100	5	15.2333	100	12	20.3168	100	9.5	25.2676	100	11.5	15.3149	100	11	25.298	100	8.5	20.2713	100	12	30.3102	100	9	20.2821	100	7.5
76496481	Ceacam1	P16573	carcinoembryonic antigen-related cell adhesion molecule 1 isoform 3 precursor	5.18351	50761	3.33333	0.0333333	0.338404	0	0	0	10	0.1	1.01521	0	0	0	0	0	0	0	0	0	0	0	0	0	0	0	0	0	0	0	0	0	0	0	0	0	0	0	0	0	0	50	0.5	5.07606	0	0
76559925	Calu	Q3MID6	calumenin isoform b precursor	4.3	37149	86.6667	1.93333	15.5201	60	1.1	9.13658	100	2.7	21.2247	100	2	16.1989	100	1.5	15.2057	0	0	7.61929	0	0	0	100	2	15.2404	100	2	15.2368	100	3	20.2362	100	2	15.2314	100	2	20.2006	100	2.5	20.2252	100	4	30.2302	100	3
76563930	Cttn	Q66HL2	cortactin isoform B	4.97309	56943	10	0.1	1.01259	0	0	0	20	0.2	2.0269	10	0.1	1.01089	0	0	0	0	0	0	0	0	0	0	0	0	0	0	0	0	0	0	0	0	0	50	0.5	5.05949	0	0	0	50	0.5	5.07499	0	0
76677905	Gimap4	Q8K3K9	GTPase IMAP family member 4	6.2	35876	100	3.1	19.8261	100	3.6	22.1637	100	3.1	19.1622	100	2.6	18.1526	100	3.5	20.1652	100	3	22.6633	100	4	25.1547	100	5	25.1676	100	2.5	15.1705	100	1.5	10.1532	100	1.5	10.1649	100	4	25.1596	100	3.5	20.1695	100	5	30.1637	100	2.5
77157795	Mal2	Q7TPB7	MAL2 proteolipid protein	6	19197	76.6667	1.86667	7.76553	50	0.7	5.06036	80	1.6	8.10159	100	3.3	10.1347	50	0.5	5.05629	0	0	5.06138	100	2	10.1315	50	0.5	5.05593	50	0.5	5.05812	100	2	10.1219	50	0.5	5.06002	100	1	10.1219	50	1	5.0714	100	3.5	10.1327	100	4
77404359	Mprip	Q9ERE6	myosin phosphatase Rho-interacting protein isoform 1	5.83955	117014	16.6667	0.166667	1.69752	10	0.1	1.01111	30	0.3	3.0671	10	0.1	1.01435	0	0	0	0	0	1.26389	0	0	0	50	0.5	5.05557	0	0	0	50	0.5	5.1111	50	0.5	5.11718	0	0	0	50	0.5	5.10723	0	0	0	0	0
77404375	Hyou1	Q6P136	hypoxia up-regulated protein 1 precursor	5	111220	90	4.3	23.1533	80	5.3	29.1633	100	5.3	29.1754	90	2.3	11.1212	100	5.5	30.1707	100	8	28.9115	0	0	0	100	4.5	30.1583	100	8.5	45.2566	100	6	30.1571	100	5	25.1865	100	3	25.1543	100	6.5	40.2392	100	6	25.14	100	2
77404395	Snd1	Q66X93	staphylococcal nuclease domain-containing protein 1	6.8	101952	83.3333	2.06667	17.1207	90	2.1	15.1361	100	2.5	22.1436	60	1.6	14.0825	100	3	20.1462	100	2	13.8836	50	1	10.0621	100	1.5	10.1573	100	3	20.1582	100	3.5	35.1415	100	2.5	20.146	100	2.5	20.145	100	2.5	20.1611	100	1.5	15.1244	100	3.5
77539442	Ephx1	P07687	epoxide hydrolase 1 precursor	8.7336	52582	36.6667	0.533333	4.72153	40	0.7	6.06603	40	0.6	5.05751	30	0.3	3.04103	0	0	0	100	2	7.58254	0	0	0	0	0	0	100	1.5	15.1645	50	0.5	5.09351	50	1.5	10.0894	50	0.5	5.05081	50	0.5	5.05383	0	0	0	0	0
77628000	Nit2	Q497B0	omega-amidase NIT2	7.06606	30702	3.33333	0.0333333	0.336993	0	0	0	0	0	0	10	0.1	1.01098	0	0	0	0	0	0	0	0	0	0	0	0	0	0	0	0	0	0	0	0	0	0	0	0	0	0	0	0	0	0	0	0
77628163	Ahnak	Q38PG1	AHNAK 1	5.1	58768	93.3333	1.5	11.1144	100	1.4	13.1205	90	1.5	10.1141	90	1.6	10.1085	100	2	15.1159	100	2	12.6216	100	1	10.1064	100	1	10.1217	100	1	10.1281	100	1.5	10.1229	100	2	15.1289	100	1	10.1147	50	0.5	5.07104	100	2.5	10.1327	100	1
77628167	Ahnak	Q38PF9	AHNAK 1	9.2	28132	90	2	9.1944	90	2.2	9.19659	80	1.5	8.1657	100	2.3	10.2209	100	3	10.2236	100	2.5	8.93984	100	1.5	10.1966	50	1	5.09108	100	3	10.2415	100	3.5	10.2394	100	1.5	10.203	0	0	0	100	1.5	10.2022	100	1	10.1838	100	1.5
77681960	Blmh	A1A5L1	bleomycin hydrolase	5.9	52453	30	0.366667	3.71707	0	0	0	50	0.7	7.08442	40	0.4	4.06679	0	0	0	0	0	0	0	0	0	0	0	0	0	0	0	50	0.5	5.09118	100	1	10.1548	0	0	0	0	0	0	100	2	20.1761	100	1
77695930	Stx12	G3V7P1	syntaxin-12	5.09389	31188	23.3333	0.266667	2.70247	30	0.3	3.04764	40	0.5	5.05976	0	0	0	0	0	0	50	0.5	3.80955	0	0	0	50	0.5	5.07269	50	0.5	5.08557	0	0	0	50	1	10.0705	50	0.5	5.06666	100	1	10.1617	0	0	0	0	0
77917572	Lipa	Q6IMY6	lysosomal acid lipase/cholesteryl ester hydrolase precursor	6.3	45079	70	1.3	7.43817	70	1.6	7.11064	100	1.7	11.1495	40	0.6	4.05439	100	2.5	10.155	50	1	6.34954	0	0	0	100	2	10.1737	100	2.5	10.1527	100	2.5	15.1646	100	1	10.1357	100	1.5	10.1491	100	2	10.1534	100	1.5	10.1446	100	1.5
77993368	Acsf2	Q499N5	acyl-CoA synthetase family member 2, mitochondrial precursor	8.01893	67887	6.66667	0.133333	0.678711	20	0.4	2.03613	0	0	0	0	0	0	0	0	0	0	0	2.54517	0	0	0	100	2	10.1807	0	0	0	0	0	0	0	0	0	0	0	0	0	0	0	0	0	0	0	0
78000190	Tpm1	P04692	tropomyosin alpha-1 chain isoform b	4.6	32709	100	14.9	49.5363	100	14.7	46.2054	100	16.4	53.2062	100	13.6	49.1973	100	12	35.198	100	14.5	48.9573	100	14.5	30.1698	100	14	60.2243	100	18.5	55.2177	100	12.5	40.1977	100	16.5	60.2103	100	18.5	55.207	100	19.5	65.2129	100	15	45.2033	100	13
78000194	Tpm1	Q63607	tropomyosin alpha-1 chain isoform d	4.6	32794	56.6667	0.966667	5.76145	90	1.4	9.14847	60	1.3	6.10341	20	0.2	2.03248	100	1.5	10.1562	50	0.5	8.89653	100	1.5	10.1421	100	1.5	10.1759	100	2	10.1732	50	1	5.09182	100	2.5	10.1592	100	2	10.1725	50	1	5.09354	0	0	0	0	0
78214309	Rpl8	P62919	60S ribosomal protein L8	11.5	28025	46.6667	0.866667	5.73348	30	0.7	4.04163	60	1.4	8.08627	50	0.5	5.07252	0	0	0	0	0	5.05204	0	0	0	100	3	15.1452	50	0.5	5.06301	50	1	5.077	0	0	0	50	0.5	5.06816	100	4	20.1475	100	1.5	10.1387	50	0.5
78214333	Tagln3	P37805	transgelin-3	7.156	22502	90	2.96667	9.14483	90	3.1	9.14366	100	3.5	10.1641	80	2.3	8.12668	100	1.5	10.1495	100	3.5	8.89218	50	1	5.07038	100	4	10.1654	100	5.5	10.1713	100	1.5	10.1587	100	5	10.1677	100	1.5	10.148	100	4	10.1778	100	5.5	10.1685	0	0
81294202	Psmc6	Q32PW9	Psmc6 protein	7.26388	43289	90	1.56667	9.80833	100	2.1	11.1669	90	1.6	10.1426	80	1	8.11555	100	1.5	10.1628	100	1	11.4179	100	1	10.1571	100	4	15.1736	100	3	10.1716	100	2	10.1616	100	2.5	15.1577	100	1	10.1415	100	2	10.1807	50	0.5	5.07155	50	0.5
81295343	Gapdh	Q498M9	uncharacterized protein LOC303448	6.34615	36156	3.33333	0.0666667	0.340134	10	0.2	1.0204	0	0	0	0	0	0	0	0	0	0	0	1.2755	0	0	0	50	1	5.10201	0	0	0	0	0	0	0	0	0	0	0	0	0	0	0	0	0	0	0	0
82524300	Rhog	Q32PX6	rho-related GTP-binding protein RhoG	8.05343	21309	36.6667	0.4	3.73245	50	0.5	5.0957	40	0.5	4.06943	20	0.2	2.03222	50	0.5	5.1016	100	1	5.09422	0	0	0	50	0.5	5.10517	50	0.5	5.09975	50	1	5.09275	50	0.5	5.09314	100	1	10.1612	0	0	0	0	0	0	0	0
82654218	Aimp2	Q32PX2	aminoacyl tRNA synthase complex-interacting multifunctional protein 2	8.3619	35444	26.6667	0.4	2.70872	30	0.4	3.04727	50	0.8	5.07889	0	0	0	0	0	0	0	0	3.80908	0	0	0	100	1.5	10.1594	50	0.5	5.07689	50	0.5	5.06835	50	1	5.07088	50	0.5	5.07445	100	2	10.1808	0	0	0	0	0
82654220	Rps19	P17074	40S ribosomal protein S19	10.8476	16086	70	1.56667	7.77228	90	2.3	10.1387	80	1.6	8.12089	40	0.8	5.05722	100	2.5	10.154	100	1.5	10.1349	50	1.5	5.07217	100	3.5	10.1639	100	2.5	15.1575	100	2.5	10.1505	100	2	10.1516	100	1	10.1402	100	2.5	10.1621	0	0	0	0	0
82830409	Slc6a14	Q334I2	sodium- and chloride-dependent neutral and basic amino acid transporter B(0+)	7.8	71844	50	0.566667	5.41415	30	0.4	4.04807	80	0.9	8.12889	40	0.4	4.06549	0	0	0	100	1	5.06009	0	0	0	50	1	10.1019	0	0	0	100	1	10.136	50	1	5.07314	100	1	10.1654	100	1	10.2	50	0.5	5.06987	50	0.5
83320109	p55	Q6F6B2	p55 protein	6	50861	13.3333	0.133333	1.35104	30	0.3	3.038	10	0.1	1.01512	0	0	0	0	0	0	100	1	3.7975	50	0.5	5.0504	0	0	0	0	0	0	0	0	0	0	0	0	0	0	0	50	0.5	5.0756	0	0	0	0	0
83977457	Hibadh	P29266	3-hydroxyisobutyrate dehydrogenase, mitochondrial precursor	8.5	35304	76.6667	1.33333	10.1309	80	1.3	10.1386	80	1.5	11.1366	70	1.2	9.11745	100	1.5	15.165	100	2.5	8.88193	50	0.5	5.0625	50	1	5.08819	100	1	10.1987	100	1	10.1765	100	3	15.1741	50	1	5.06551	50	1	10.097	100	1.5	15.1697	100	3.5
84781636	Nudt21	Q4KM65	cleavage and polyadenylation specificity factor subunit 5	9.17313	26241	33.3333	0.433333	3.72645	50	0.5	5.09287	50	0.8	6.08647	0	0	0	50	0.5	5.07918	0	0	5.0963	0	0	0	100	1	10.1973	100	1	10.1879	50	0.5	5.08352	50	0.5	5.09086	0	0	0	100	2.5	15.1891	50	0.5	5.06887	0	0
84781666	Rer1	Q498C8	protein RER1	9.81016	22989	13.3333	0.133333	1.35072	20	0.2	2.0252	10	0.1	1.01551	10	0.1	1.01146	0	0	0	50	0.5	2.5315	0	0	0	0	0	0	50	0.5	5.06898	0	0	0	0	0	0	50	0.5	5.07754	0	0	0	0	0	0	0	0
84781723	Trap1	Q5XHZ0	heat shock protein 75 kDa, mitochondrial precursor	6.6	80462	100	6.23333	10.1671	100	6.4	10.1692	100	6.6	10.1675	100	5.7	10.1644	100	6.5	10.1697	100	5.5	10.1691	100	6.5	10.1587	100	7	10.1791	100	6.5	10.1747	100	8	10.1676	100	6	10.163	100	6	10.1672	100	7	10.1724	100	6	10.1675	100	5
89573867	Rpl18	Q0QEW8	ribosomal protein L18	12.4	18871	100	2.93333	10.1869	100	2.5	10.1872	100	3	10.1873	100	3.3	10.1862	100	2.5	10.1903	100	2	10.1864	100	3.5	10.1842	100	3	10.1913	100	1.5	10.1856	100	3.5	10.186	100	3	10.1855	100	3.5	10.1866	100	1.5	10.1904	100	3.5	10.188	100	2.5
89573967	Idh1	Q0QER8	isocitrate dehydrogenase 1	5.9	42656	100	2.43333	13.5957	100	2.4	14.2634	100	2.6	13.2735	100	2.3	13.2501	100	2.5	10.2708	100	2.5	15.2616	100	1.5	10.2146	100	3	10.2828	100	2.5	20.2763	100	3	10.2791	100	2.5	15.2722	100	2.5	15.2635	100	2.5	15.281	100	2.5	10.2717	100	1.5
89574017	Atp5b	Q0QEP3	mitochondrial ATP synthase, H+ transporting F1 complex beta subunit	4.8	37252	100	53.9667	108.572	100	49.5	107.099	100	61	104.314	100	51.4	114.304	100	50.5	110.307	100	44	106.297	100	37	109.276	100	60	105.307	100	56	100.312	100	63.5	100.326	100	61.5	105.31	100	55.5	105.311	100	58	105.311	100	66.5	105.31	100	53
89574167	Sdha	Q0QF18	succinate dehydrogenase complex subunit A	6.02764	61069	30	0.333333	3.37835	50	0.5	5.07661	40	0.5	5.05843	0	0	0	50	0.5	5.06334	100	1	5.07993	0	0	0	50	0.5	5.08503	50	0.5	5.07801	100	1.5	15.1744	0	0	0	50	0.5	5.06602	0	0	0	50	0.5	5.05175	0	0
90296198	Tbcb	Q1W1V7	liver cancer-related protein	4.8	27183	3.33333	0.0333333	0.336683	0	0	0	0	0	0	10	0.1	1.01005	0	0	0	0	0	0	0	0	0	0	0	0	0	0	0	0	0	0	0	0	0	0	0	0	0	0	0	0	0	0	0	0
95102034	Eif3a	Q1JU68	ZH12	6.1	150220	86.6667	1.53333	12.8299	90	1.9	14.1707	90	1.6	14.1802	80	1.1	10.1386	100	2.5	20.1946	100	1	12.6648	50	1	10.0599	100	1.5	15.204	100	3.5	15.2269	100	2	20.2029	100	1.5	10.2012	50	1	10.0984	100	1	10.2197	100	2.5	20.1789	50	0.5
103485105	Lpcat1	Q1HAQ0	LPC acyltransferase	5.02084	54986	40	0.6	4.39706	40	0.6	4.07143	70	1.1	8.10702	10	0.1	1.01272	0	0	0	50	0.5	5.08928	0	0	0	100	1.5	10.2021	50	1	5.08048	100	1.5	10.1618	50	0.5	5.08064	50	1	10.0648	100	2	10.1602	50	0.5	5.06765	50	0.5
109458943	Uqcrbl		PREDICTED: cytochrome b-c1 complex subunit 7-like	9.51578	13547	20	0.233333	2.03149	40	0.5	4.06898	10	0.1	1.01295	10	0.1	1.01254	0	0	0	100	1	5.08622	0	0	0	0	0	0	100	1.5	10.1576	0	0	0	50	0.5	5.06477	0	0	0	0	0	0	0	0	0	0	0
109462194	Ticrr		PREDICTED: treslin-like isoform 1	7.76514	208054	20	0.233333	2.02428	30	0.4	3.03482	20	0.2	2.02548	10	0.1	1.01255	50	0.5	5.06188	50	0.5	2.52806	0	0	0	50	1	5.05403	0	0	0	0	0	0	0	0	0	0	0	0	100	1	10.1274	0	0	0	50	0.5
109462368	Vbp1		PREDICTED: prefoldin subunit 3-like isoform X1	5.44274	20930	16.6667	0.166667	1.69212	20	0.2	2.03042	30	0.3	3.04595	0	0	0	50	0.5	5.07507	0	0	1.26925	50	0.5	5.07701	0	0	0	0	0	0	50	0.5	5.0829	0	0	0	50	0.5	5.07284	0	0	0	50	0.5	5.074	0	0
109465265	Hist2h2aa3		PREDICTED: histone H2A type 2-A	11.4	14096	100	4.96667	10.6005	100	6.1	10.2541	100	6.2	10.3104	100	2.6	11.2371	100	5	10.315	100	3	10.2389	100	1	10.1564	100	20.5	10.3675	100	1	10.1543	100	8.5	10.3359	100	6	10.3336	100	3.5	10.2671	100	10.5	10.3602	100	2.5	10.2552	100	4
109465383	Rplp0		PREDICTED: 60S acidic ribosomal protein P0-like	7.20876	34109	73.3333	2.7	14.1712	100	4.3	21.2343	80	3	16.196	40	0.8	5.08332	100	4.5	20.2481	100	3.5	21.4809	100	4.5	25.2016	100	5	20.2535	100	4	20.2544	100	4	20.2424	100	4.5	20.2563	100	2.5	20.2271	100	4	20.2543	0	0	0	0	0
109466036	Pgk1		PREDICTED: phosphoglycerate kinase 1-like	6.1	43176	96.6667	4.76667	23.2197	100	4	26.2322	90	3.8	19.1994	100	6.5	24.2274	100	2.5	15.2194	100	4.5	28.9854	100	3.5	25.2478	100	3	25.2274	100	6.5	40.2254	100	2.5	25.2044	100	5	20.2043	50	1	10.1114	100	4	25.2449	100	6.5	15.2319	100	6.5
109467567	Npnt		PREDICTED: nephronectin isoformX1	8.08804	66606	30	0.7	3.37512	40	0.7	5.05321	20	0.9	2.03228	30	0.5	3.03987	50	0.5	5.06219	100	2.5	5.05097	0	0	0	50	0.5	5.06621	0	0	0	0	0	0	0	0	0	100	4.5	10.1614	0	0	0	0	0	0	0	0
109468388	Tnks1bp1		PREDICTED: 182 kDa tankyrase-1-binding protein isoform X6	4.57554	180013	30	0.333333	3.3837	50	0.5	5.08595	40	0.5	5.06516	0	0	0	50	0.5	5.09236	100	1	5.08434	50	0.5	5.06172	0	0	0	50	0.5	5.08719	0	0	0	100	1.5	15.1506	0	0	0	100	1	10.1752	0	0	0	0	0
109468597	rps25		PREDICTED: 40S ribosomal protein S25-like	10.6299	13999	3.33333	0.0333333	0.337021	10	0.1	1.01106	0	0	0	0	0	0	0	0	0	0	0	1.26383	0	0	0	50	0.5	5.05531	0	0	0	0	0	0	0	0	0	0	0	0	0	0	0	0	0	0	0	0
109471451	Tubb1	M0R8B6	PREDICTED: tubulin beta-1 chain isoform X1	4.9	50417	50	2.76667	14.7667	90	4.2	24.1731	40	2.7	13.0861	20	1.4	7.04097	50	0.5	5.06601	100	1	28.9499	100	11.5	50.2134	100	5	30.2127	100	3	25.1859	0	0	0	100	2	10.1644	0	0	0	100	11.5	55.2661	0	0	0	0	0
109475269	Best4	D3ZX44	PREDICTED: bestrophin-4-like isoform 2	5.50523	52230	10	0.1	1.01329	20	0.2	2.02637	10	0.1	1.0135	0	0	0	50	0.5	5.06411	50	0.5	1.26693	0	0	0	0	0	0	0	0	0	50	0.5	5.06752	0	0	0	0	0	0	0	0	0	0	0	0	0	0
109482941	Gm5414		PREDICTED: keratin, type II cytoskeletal 6A-like isoform 1	8.9437	59430	60	0.8	6.0685	70	0.9	7.07763	60	0.6	6.06891	50	0.9	5.05898	100	1	10.1062	50	1	6.3205	0	0	0	100	1.5	10.1165	100	1	10.1133	100	1	10.1136	50	0.5	5.05307	0	0	0	100	1	10.122	50	0.5	5.05592	0	0
109483879	Cfl1		PREDICTED: cofilin-1-like isoform 1	7.6	18438	100	6.96667	17.2808	100	8.4	16.2765	100	7.3	19.2824	100	5.2	16.2834	100	5.5	10.2325	100	8.5	17.7875	100	6	10.2128	100	10.5	20.328	100	11.5	20.3176	100	7	20.2574	100	9	20.3126	100	5.5	15.2275	100	9	20.326	100	6	20.2887	100	5
109486616	Plin3	M0RA08	PREDICTED: perilipin-3 isoform 1	5.40856	47344	10	0.133333	1.35497	20	0.3	3.0501	0	0	0	10	0.1	1.01482	0	0	0	0	0	3.81263	0	0	0	0	0	0	100	1.5	15.2505	0	0	0	0	0	0	0	0	0	0	0	0	0	0	0	0	0
109486899	Dpp3		PREDICTED: dipeptidyl peptidase 3-like	5.1	82939	43.3333	0.433333	4.40153	30	0.3	3.05151	50	0.5	5.08107	50	0.5	5.07202	0	0	0	0	0	3.81439	0	0	0	50	0.5	5.08379	100	1	10.1738	0	0	0	100	1	10.1646	50	0.5	5.07538	50	0.5	5.08722	50	0.5	5.07815	100	1
109488076	Cycs		PREDICTED: cytochrome c, somatic-like	10	11636	30	0.333333	3.04864	50	0.6	5.08379	30	0.3	3.04589	10	0.1	1.01623	100	1.5	10.1681	0	0	3.81271	50	0.5	5.07626	50	0.5	5.08816	50	0.5	5.08642	50	0.5	5.06654	0	0	0	100	1	10.1629	0	0	0	0	0	0	0	0
109488672	Slfn5	F1LX81	PREDICTED: schlafen family member 5	6.2105	101135	23.3333	0.3	2.6966	30	0.5	4.03787	40	0.4	4.05193	0	0	0	50	0.5	5.05684	50	1.5	3.78312	0	0	0	0	0	0	50	0.5	5.06031	0	0	0	50	0.5	5.06926	0	0	0	50	0.5	5.07936	100	1	10.111	0	0
109489115	Itga2b		PREDICTED: integrin alpha-IIb isoformX1	5.6	112921	6.66667	0.1	1.00971	10	0.2	2.01305	10	0.1	1.01607	0	0	0	0	0	0	0	0	2.51632	50	1	10.0653	0	0	0	0	0	0	0	0	0	0	0	0	0	0	0	50	0.5	5.08037	0	0	0	0	0
109490297	Abca3	A0A0G2K1Q8	PREDICTED: ATP-binding cassette sub-family A member 3 isoformX3	6.66969	191767	3.33333	0.0333333	0.336692	10	0.1	1.01008	0	0	0	0	0	0	0	0	0	0	0	1.2626	0	0	0	0	0	0	50	0.5	5.05038	0	0	0	0	0	0	0	0	0	0	0	0	0	0	0	0	0
109492762	Hspa8		PREDICTED: heat shock cognate 71 kDa protein-like isoform 1	5.2	70861	100	31.7	79.7108	100	30.7	80.8478	100	34.7	83.0524	100	29.7	75.2321	100	27.5	80.2494	100	28.5	80.9974	100	25	70.2241	100	37.5	88.2784	100	35	80.2566	100	32	90.2519	100	37	89.2419	100	27	70.2359	100	41.5	90.2874	100	36	75.2449	100	27.5
109503063	RGD1564899	M0RD54	PREDICTED: uncharacterized protein C10orf71-like isoform X2	5.8513	155408	16.6667	0.166667	1.69123	40	0.4	4.05714	10	0.1	1.01655	0	0	0	0	0	0	100	1	5.07143	0	0	0	50	0.5	5.07313	50	0.5	5.06373	0	0	0	0	0	0	0	0	0	50	0.5	5.08276	0	0	0	0	0
109504576	S100a11		PREDICTED: protein S100-A11-like	9.2	17744	100	10	10.2025	100	9.2	10.2	100	11.1	10.2047	100	9.7	10.2027	100	7.5	10.1968	100	8.5	10.2008	100	4	10.1893	100	13.5	10.2154	100	12.5	10.1976	100	12.5	10.2055	100	10.5	10.2058	100	8.5	10.1996	100	12.5	10.2104	100	11.5	10.2023	100	11
109505096	Nid1	F1LM84	PREDICTED: nidogen-1	5.1	137039	100	6.73333	47.4577	100	4.6	38.9874	100	8.1	55.1943	100	7.5	48.1913	100	4.5	45.1728	100	4	37.441	100	8	55.1862	100	4	34.1927	100	2.5	25.2021	100	8.5	60.1924	100	5.5	40.1783	100	13	70.2027	100	7	60.2044	100	6.5	45.1937	100	5
109506609	Metap2		PREDICTED: methionine aminopeptidase 2-like isoform 2	5.2053	52797	10	0.1	1.01611	30	0.3	3.04833	0	0	0	0	0	0	0	0	0	100	1	3.81042	0	0	0	50	0.5	5.09564	0	0	0	0	0	0	0	0	0	0	0	0	0	0	0	0	0	0	0	0
109509890	Pdxk		PREDICTED: pyridoxal kinase-like	6.9	34913	83.3333	1.2	9.1237	90	1.3	9.13212	100	1.5	11.1519	60	0.8	7.08709	100	1.5	10.1439	100	1	8.87917	50	0.5	5.06385	100	1.5	10.1616	100	2	10.1521	100	1.5	10.1546	100	1.5	15.1403	100	1.5	10.1491	100	2	10.1695	100	1	10.146	100	1
109509970	Snrpd3	M0R907	PREDICTED: small nuclear ribonucleoprotein Sm D3	10.7	13917	23.3333	0.233333	2.35954	20	0.2	2.02237	0	0	0	50	0.5	5.05625	100	1	10.1119	0	0	0	0	0	0	0	0	0	0	0	0	0	0	0	0	0	0	0	0	0	0	0	0	0	0	0	50	0.5
109511639	Kctd12b		PREDICTED: BTB/POZ domain-containing protein KCTD8-like	5.70646	23193	26.6667	0.266667	2.6962	30	0.3	3.03295	50	0.5	5.05565	0	0	0	0	0	0	0	0	3.79119	50	0.5	5.05109	100	1	10.1137	0	0	0	50	0.5	5.06167	50	0.5	5.05459	50	0.5	5.05255	50	0.5	5.05412	50	0.5	5.05531	0	0
110189666	Mtco2	P00406	cytochrome c oxidase subunit II (mitochondrion)	4.5	25943	26.6667	1.03333	2.71325	0	0	0	20	0.8	2.0328	60	2.3	6.10696	0	0	0	0	0	0	0	0	0	0	0	0	0	0	0	0	0	0	0	0	0	100	4	10.164	0	0	0	0	0	0	100	4
110189718	Mtco2	P00406	cytochrome c oxidase subunit II	4.45505	25929	73.3333	3.1	7.47697	100	4.5	10.1967	80	3	8.15702	40	1.8	4.07725	100	4.5	10.1911	100	3.5	10.198	100	3	10.1932	100	5	10.2058	100	6.5	10.1962	100	3.5	10.2063	100	4.5	10.1856	0	0	0	100	3	10.1945	100	4	10.1987	0	0
110349989	TSLC1	Q0WXX6	secretory isoform of TSLC1	4.8634	37171	3.33333	0.0333333	0.337896	0	0	0	10	0.1	1.01369	0	0	0	0	0	0	0	0	0	0	0	0	0	0	0	0	0	0	0	0	0	0	0	0	50	0.5	5.06844	0	0	0	0	0	0	0	0
112984124	Tuba1b	Q6P9V9	tubulin alpha-1B chain	4.8	50152	100	51	67.6011	100	53.4	69.2641	100	56.4	65.2714	100	43.2	68.2678	100	67	80.272	100	46.5	66.5121	100	54	80.2542	100	53.5	70.2717	100	46	60.2557	100	71	70.2792	100	46.5	60.26	100	64	70.2746	100	56	70.261	100	44.5	55.282	100	43
112984140	Atl3	Q0ZHH6	atlastin-3	5.24749	60250	20	0.266667	2.03337	30	0.5	3.05725	20	0.2	2.02959	10	0.1	1.01326	0	0	0	100	1	3.82156	0	0	0	0	0	0	50	1.5	5.104	0	0	0	50	0.5	5.06237	0	0	0	0	0	0	50	0.5	5.08561	0	0
112984344	Ap1m1	Q32Q06	AP-1 complex subunit mu-1	6.9	48558	3.33333	0.0333333	0.337065	0	0	0	0	0	0	10	0.1	1.0112	0	0	0	0	0	0	0	0	0	0	0	0	0	0	0	0	0	0	0	0	0	0	0	0	0	0	0	0	0	0	0	0
114145513	Krt7	Q6IG12	keratin, type II cytoskeletal 7	5.57893	50709	93.3333	2.66667	9.51266	100	3.3	10.1867	100	3	10.193	80	1.7	8.15828	100	4	10.2069	100	3.5	10.1817	100	2	10.1733	100	4	10.196	100	3	10.1919	100	3.5	10.2014	100	3	10.1774	100	3.5	10.2002	100	3	10.201	100	2	10.1848	50	0.5
114145722	RGD1304704	Q6QI16	uncharacterized protein LOC302247	8.98408	33825	26.6667	0.433333	2.71678	50	0.9	5.09727	30	0.4	3.05307	0	0	0	100	1	10.1721	50	1	3.82857	0	0	0	0	0	0	100	2.5	10.2075	0	0	0	100	1.5	10.1847	0	0	0	0	0	0	50	0.5	5.08064	0	0
114145746	Srsf3	Q0ZFS8	splicing factor, arginine/serine-rich 3	12.1397	19330	73.3333	1.23333	7.77637	70	1.2	8.11359	70	1.1	7.10624	80	1.4	8.10928	100	2	10.1682	100	2.5	7.59993	100	1	10.1321	50	0.5	5.08806	0	0	0	100	1.5	10.149	0	0	0	50	0.5	5.06854	100	1	10.1632	100	2.5	10.1505	50	1
114326303	Clec2d11	Q0H8B9	C-type lectin domain family 2 member D11	8.4152	23538	16.6667	0.166667	1.69172	0	0	0	30	0.3	3.04417	20	0.2	2.03098	0	0	0	0	0	0	0	0	0	0	0	0	0	0	0	50	0.5	5.07044	50	0.5	5.0716	0	0	0	0	0	0	50	0.5	5.07883	0	0
117558331	Psma7	A0JPK2	Psma7 protein	8.87171	19537	30	0.366667	3.05127	20	0.3	2.03776	50	0.6	5.08219	20	0.2	2.03386	0	0	0	0	0	2.54721	0	0	0	100	1.5	10.1888	0	0	0	0	0	0	0	0	0	100	1	10.15	100	1.5	10.1797	50	0.5	5.0812	0	0
117606182	Cnpy2	A0JN30	protein canopy homolog 2 precursor	4.876	20710	43.3333	0.7	5.40034	40	0.9	6.06797	40	0.5	4.06291	50	0.7	6.07013	0	0	0	100	3	7.58497	0	0	0	50	0.5	5.0883	50	1	5.08495	0	0	0	50	1	5.0774	50	0.5	5.07451	50	0.5	5.08614	50	0.5	5.07647	0	0
117606389	Rpl38	P63174	60S ribosomal protein L38	10.5566	8219	13.3333	0.166667	1.35654	20	0.3	2.03281	10	0.1	1.0186	10	0.1	1.01821	50	0.5	5.0745	0	0	1.27239	0	0	0	50	1	5.08955	0	0	0	0	0	0	0	0	0	0	0	0	50	0.5	5.09302	0	0	0	0	0
117676401	Myl1	P02600	myosin light chain 1/3, skeletal muscle isoform isoform 1f	4.84598	20680	10	0.1	1.01304	30	0.3	3.03913	0	0	0	0	0	0	0	0	0	50	0.5	3.79891	0	0	0	0	0	0	100	1	10.1298	0	0	0	0	0	0	0	0	0	0	0	0	0	0	0	0	0
117940015	Slc39a4	A0JPN2	zinc transporter ZIP4 precursor	5.05224	71122	3.33333	0.0333333	0.338349	10	0.1	1.01505	0	0	0	0	0	0	0	0	0	50	0.5	1.26881	0	0	0	0	0	0	0	0	0	0	0	0	0	0	0	0	0	0	0	0	0	0	0	0	0	0
118132765	Plcd1	A6Y857	phospholipase C delta 1 long form	5.78561	88446	6.66667	0.0666667	0.6756	0	0	0	20	0.2	2.0268	0	0	0	0	0	0	0	0	0	0	0	0	0	0	0	0	0	0	0	0	0	0	0	0	0	0	0	100	1	10.134	0	0	0	0	0
118142811	Vapa	Q9Z270	vesicle-associated membrane protein-associated protein A	8.54765	27842	40	0.566667	4.06181	50	0.8	5.07787	50	0.7	5.07989	20	0.2	2.02768	50	0.5	5.07341	50	0.5	5.07899	0	0	0	50	1	5.08243	100	2	10.1616	100	1.5	10.1653	50	0.5	5.07283	0	0	0	100	1.5	10.1613	0	0	0	50	0.5
119959830	actb	A1Z0K8	beta-actin	5.1	31748	100	130.7	81.9952	100	137	82.3306	100	140.9	84.3362	100	114.2	79.3188	100	127	85.3265	100	155.5	81.5817	100	105.5	80.3055	100	160.5	85.3542	100	136.5	75.3376	100	128.5	85.3479	100	150.5	80.3262	100	120.5	85.3317	100	165.5	85.335	100	139.5	85.3403	100	112
121582328	Gprc5a	A1A5R2	retinoic acid-induced protein 3	8.2	40452	96.6667	4.03333	18.1615	100	4	16.1667	100	4.3	20.1655	90	3.8	18.1522	100	5.5	15.1755	100	2	16.4144	100	3	15.1627	100	6	20.1777	100	3.5	20.1616	100	4	20.1709	100	3	20.1629	100	4.5	20.1681	100	6	20.1622	100	4	20.1636	100	2.5
121583768	Rab5b	A1L1J8	ras-related protein Rab-5B	8.2	23676	60	0.7	6.75848	60	0.6	6.09281	70	0.9	8.11224	50	0.6	6.07039	0	0	0	100	1	7.61601	50	0.5	5.06568	50	0.5	5.07346	100	1	10.1679	100	1	10.1755	100	2	15.1665	50	0.5	5.06789	50	0.5	5.08104	50	0.5	5.07018	50	0.5
121583776	Lmf2	A1L1J9	lipase maturation factor 2	10.3412	80254	3.33333	0.0333333	0.337357	10	0.1	1.01207	0	0	0	0	0	0	0	0	0	50	0.5	1.26509	0	0	0	0	0	0	0	0	0	0	0	0	0	0	0	0	0	0	0	0	0	0	0	0	0	0
124107592	Myo1c	Q63355	unconventional myosin-Ic	9.7	119812	100	20.9	85.8808	100	18.7	84.2133	100	27.3	94.2177	100	16.7	79.2114	100	20	90.2281	100	16.5	82.7096	100	16.5	80.1999	100	25	105.213	100	15.5	75.2212	100	35.5	105.214	100	28.5	105.236	100	28.5	85.2116	100	22.5	85.2179	100	21.5	90.2088	100	18.5
125630384	Zc3hav1	A2RRT6	zinc finger CCCH-type antiviral protein 1	7.9934	86820	3.33333	0.0333333	0.337514	0	0	0	10	0.1	1.01254	0	0	0	0	0	0	0	0	0	0	0	0	0	0	0	0	0	0	0	0	0	0	0	0	0	0	0	50	0.5	5.06271	0	0	0	0	0
125664309	Clic4	A3FM27	mitochondrial chloride intracellular channel 4	5.32268	28638	66.6667	1.03333	7.11834	60	0.7	6.10513	80	1.4	8.14645	60	1	7.10344	100	1	10.1618	0	0	5.09097	100	1	10.1655	50	0.5	5.09561	50	1	5.10274	100	2.5	10.1897	100	2	10.1674	50	0.5	5.08494	50	0.5	5.10517	100	1.5	10.185	50	0.5
126362051	Arhgef7	A3KMH4	Arhgef7 protein	6.40266	81795	3.33333	0.0333333	0.339913	10	0.1	1.01974	0	0	0	0	0	0	0	0	0	50	0.5	1.27467	0	0	0	0	0	0	0	0	0	0	0	0	0	0	0	0	0	0	0	0	0	0	0	0	0	0
126723582	Thop1	P24155	thimet oligopeptidase	5.56942	78386	10	0.1	1.01377	30	0.3	3.0413	0	0	0	0	0	0	0	0	0	50	0.5	3.80163	0	0	0	50	0.5	5.06958	50	0.5	5.07411	0	0	0	0	0	0	0	0	0	0	0	0	0	0	0	0	0
127139541	Trim21	D4ACF2	52 kDa Ro protein	6.24255	54127	20	0.2	2.03282	30	0.3	3.04834	30	0.3	3.05014	0	0	0	0	0	0	100	1	3.81042	0	0	0	0	0	0	50	0.5	5.07491	0	0	0	50	0.5	5.08482	0	0	0	100	1	10.1659	0	0	0	0	0
132626321	Slk	O08815	STE20-like serine/threonine-protein kinase	4.82003	137709	6.66667	0.0666667	0.674407	20	0.2	2.02322	0	0	0	0	0	0	50	0.5	5.06047	0	0	1.26391	0	0	0	0	0	0	50	0.5	5.05563	0	0	0	0	0	0	0	0	0	0	0	0	0	0	0	0	0
133777117	Serpina3n	A0A0H2UHI5	Serine (or cysteine) peptidase inhibitor, clade A, member 3N	5.18287	45482	3.33333	0.0333333	0.337058	10	0.1	1.01117	0	0	0	0	0	0	0	0	0	0	0	1.26397	50	0.5	5.05587	0	0	0	0	0	0	0	0	0	0	0	0	0	0	0	0	0	0	0	0	0	0	0
145275165	Gpx1	P04041	glutathione peroxidase 1	7.9	22156	93.3333	2.4	17.4937	90	3.2	21.1555	90	2.4	16.1578	100	1.6	15.1678	100	3.5	20.1786	100	4.5	21.3997	50	1	10.0658	100	2	20.1818	100	5	30.1778	100	2.5	15.1716	100	2.5	20.1724	50	1.5	10.088	100	2.5	15.1812	100	3	20.1759	100	1.5
145553986	Apoc2	G3V8D4	apolipoprotein C-II precursor	4.3	10696	13.3333	0.233333	1.35611	30	0.6	3.05255	0	0	0	10	0.1	1.01577	50	1	5.07128	0	0	2.54787	0	0	0	100	2	10.1915	0	0	0	0	0	0	0	0	0	0	0	0	0	0	0	0	0	0	0	0
145966774	Tubb3	Q4QRB4	tubulin beta-3 chain	4.7	50419	100	9.5	10.1736	100	9.7	10.1732	100	9.7	10.1729	100	9.1	10.1746	100	9.5	10.173	100	10	10.1733	100	10.5	10.1642	100	11.5	10.1825	100	7	10.1732	100	11.5	10.1787	100	8	10.1644	100	9	10.1706	100	11	10.1757	100	9	10.1752	100	9.5
148277635	Mpv17	Q5BK62	protein Mpv17	9.7	19628	23.3333	0.233333	2.36736	40	0.4	4.05924	20	0.2	2.02941	10	0.1	1.01342	100	1	10.133	0	0	2.5408	0	0	0	0	0	0	100	1	10.1632	50	0.5	5.07886	0	0	0	0	0	0	0	0	0	50	0.5	5.06818	0	0
148747414	Gda	Q9JKB7	guanine deaminase	5.4	50902	43.3333	0.466667	4.39507	30	0.3	3.04106	30	0.3	3.04171	70	0.8	7.10244	0	0	0	50	0.5	3.80132	0	0	0	100	1	10.1383	0	0	0	50	0.5	5.07216	0	0	0	50	0.5	5.06653	50	0.5	5.06984	0	0	0	100	1
149015650	Lama3		similar to Laminin alpha-3 chain precursor (Nicein alpha subunit), isoform CRA_a	6.53724	219233	6.66667	0.0666667	0.678594	0	0	0	10	0.1	1.0214	10	0.1	1.01438	0	0	0	0	0	0	0	0	0	0	0	0	0	0	0	0	0	0	0	0	0	50	0.5	5.10701	0	0	0	0	0	0	0	0
149015651	Lama3		similar to Laminin alpha-3 chain precursor (Nicein alpha subunit), isoform CRA_b	7.46212	190440	3.33333	0.0333333	0.339649	0	0	0	10	0.1	1.01895	0	0	0	0	0	0	0	0	0	0	0	0	0	0	0	0	0	0	0	0	0	0	0	0	50	0.5	5.09474	0	0	0	0	0	0	0	0
149015719	Appl1		rCG39172	5.31051	70368	10	0.1	1.01212	30	0.3	3.03637	0	0	0	0	0	0	50	0.5	5.05037	50	0.5	2.53288	0	0	0	50	0.5	5.06907	0	0	0	0	0	0	0	0	0	0	0	0	0	0	0	0	0	0	0	0
149015740	Anxa11		rCG39189, isoform CRA_b	8.2	48267	93.3333	2.56667	21.8047	90	2.2	19.1287	100	2.9	26.15	90	2.6	20.1353	100	3.5	30.143	100	2.5	16.3752	50	0.5	5.06091	100	2	15.1314	100	2.5	20.1556	100	2	20.1492	100	3.5	30.1619	100	3.5	30.1453	100	2	20.1394	100	3.5	30.1544	50	1
149015877	Cndp2		rCG20557, isoform CRA_a	6.1	34960	100	9.43333	34.87	100	10.5	34.2054	100	9.7	34.2113	100	8.1	36.1932	100	14.5	40.1984	100	11	32.7071	100	6.5	35.2051	100	9	30.2192	100	11.5	30.1939	100	14.5	40.2111	100	9	30.2082	100	6.5	40.2203	100	11.5	30.2268	100	7	30.1904	100	9.5
149016083	Tns1		rCG23701	9.7	74894	96.6667	4.23333	30.4892	100	4.7	34.1591	100	4.9	35.1639	90	3.1	22.1446	100	3.5	30.1674	100	5.5	35.1571	100	4	30.1464	100	4.5	35.1646	100	6	40.163	100	5.5	40.1675	100	5	30.1628	100	7	40.166	100	4.5	40.1723	100	2.5	25.1511	50	0.5
149016086	Tns1		rCG24037	8.6	24286	83.3333	1.5	11.1433	70	1.3	10.1276	90	1.5	12.1662	90	1.7	11.1361	100	1.5	10.1525	100	2.5	10.1213	100	1.5	15.1581	0	0	0	50	1	10.1142	100	1.5	15.1675	100	2	15.1957	100	2.5	15.1524	100	1	10.2345	50	0.5	5.08071	100	1
149016250	Rab18		rCG62892	5.1	23168	10	0.133333	1.34688	20	0.2	2.02575	10	0.2	2.01488	0	0	0	0	0	0	50	0.5	2.53218	0	0	0	50	0.5	5.06036	0	0	0	0	0	0	0	0	0	0	0	0	50	1	10.0744	0	0	0	0	0
149016262	Col4a2		procollagen, type IV, alpha 4, isoform CRA_a	7.69775	115805	16.6667	0.266667	2.35458	0	0	0	20	0.4	3.028	30	0.4	4.03575	0	0	0	0	0	0	0	0	0	0	0	0	0	0	0	0	0	0	0	0	0	100	2	15.14	0	0	0	0	0	0	0	0
149016346	ptma		rCG23986, isoform CRA_a	3.64831	11064	13.3333	0.2	2.01794	20	0.3	3.02844	10	0.2	2.014	10	0.1	1.01138	0	0	0	0	0	3.78556	0	0	0	100	1.5	15.1422	0	0	0	0	0	0	0	0	0	0	0	0	50	1	10.07	0	0	0	0	0
149016512	C7		complement component 7	6.45029	59997	6.66667	0.0666667	0.675867	10	0.1	1.01346	10	0.1	1.01414	0	0	0	0	0	0	0	0	1.26683	0	0	0	50	0.5	5.06732	0	0	0	0	0	0	0	0	0	0	0	0	50	0.5	5.07069	0	0	0	0	0
149016926	Tns3		rCG24495	6.0772	105034	3.33333	0.0333333	0.337502	0	0	0	0	0	0	10	0.1	1.01251	0	0	0	0	0	0	0	0	0	0	0	0	0	0	0	0	0	0	0	0	0	0	0	0	0	0	0	0	0	0	0	0
149017182	Brd8		bromodomain containing 8, isoform CRA_c	4.8	21366	3.33333	0.0333333	0.33667	0	0	0	0	0	0	10	0.1	1.01001	0	0	0	0	0	0	0	0	0	0	0	0	0	0	0	0	0	0	0	0	0	0	0	0	0	0	0	0	0	0	50	0.5
149017200	Hspa9		heat shock 70kDa protein 9A (predicted)	9.32961	11594	36.6667	0.4	4.04553	30	0.3	3.03618	50	0.6	6.0671	30	0.3	3.03332	50	0.5	5.06239	0	0	2.52963	50	0.5	5.05383	50	0.5	5.06467	0	0	0	100	1	10.1359	50	0.5	5.05966	0	0	0	100	1.5	15.14	0	0	0	0	0
149017236	Pura		rCG49429	5.18821	25277	93.3333	2.76667	19.5535	100	3.2	22.2507	100	3.1	21.2387	80	2	15.171	100	1.5	15.2419	100	3.5	24.0029	100	3	25.2269	100	2.5	15.2507	100	5.5	30.2834	100	2.5	20.2337	100	5.5	30.2522	100	2	15.2125	100	3.5	25.2609	100	2	15.2341	50	1
149017360	Diap1		diaphanous homolog 1 (Drosophila) (predicted), isoform CRA_b	4.9027	81386	3.33333	0.0333333	0.33866	0	0	0	10	0.1	1.01598	0	0	0	0	0	0	0	0	0	0	0	0	0	0	0	0	0	0	0	0	0	0	0	0	0	0	0	0	0	0	50	0.5	5.07989	0	0
149017428	Lars		leucyl-tRNA synthetase, isoform CRA_b	9.23145	47837	3.33333	0.0333333	0.337883	10	0.1	1.01365	0	0	0	0	0	0	0	0	0	0	0	1.26706	0	0	0	0	0	0	50	0.5	5.06824	0	0	0	0	0	0	0	0	0	0	0	0	0	0	0	0	0
149018240	Rpsa		rCG25653, isoform CRA_d	4	14001	50	0.566667	5.73764	50	0.5	5.07053	60	0.7	7.0872	40	0.5	5.0552	100	1	10.1476	0	0	3.80127	50	0.5	5.06468	50	0.5	5.06698	50	0.5	5.07341	100	1.5	15.1489	0	0	0	50	0.5	5.06849	100	1	10.1496	50	0.5	5.06902	100	1.5
149018241	Rpsa		rCG25653, isoform CRA_e	10	11782	100	8.1	29.2339	100	8.3	29.2327	100	8.4	30.2522	100	7.6	28.2168	100	7	30.2294	100	8	28.9835	100	7.5	30.2218	100	8.5	30.2564	100	10.5	30.2519	100	8	30.2561	100	9	30.2431	100	8	30.2385	100	8.5	30.2729	100	8.5	30.2504	100	7.5
149018243	Rpsa		rCG25653, isoform CRA_g	8	27936	16.6667	0.2	1.69273	0	0	0	30	0.3	3.04621	20	0.3	2.03199	0	0	0	0	0	0	0	0	0	0	0	0	0	0	0	0	0	0	100	1	10.1541	50	0.5	5.07696	0	0	0	0	0	0	50	1
149018286	Plcd1	G3V9D1	phospholipase C, delta 1	5.90075	85911	3.33333	0.0333333	0.337829	10	0.1	1.01349	0	0	0	0	0	0	0	0	0	50	0.5	1.26686	0	0	0	0	0	0	0	0	0	0	0	0	0	0	0	0	0	0	0	0	0	0	0	0	0	0
149018506	Prkar2a		protein kinase, cAMP-dependent, regulatory, type 2, alpha, isoform CRA_b	4.6	44112	86.6667	3.5	26.8463	80	3.1	24.1806	100	4.7	33.1969	80	2.7	23.1615	100	4.5	30.2086	100	3.5	22.6735	0	0	0	100	2	20.248	100	5.5	40.2455	100	6.5	40.2011	100	4	30.1756	100	3.5	35.1996	100	5	30.2318	100	4.5	30.1768	100	3
149018524	Qars		rCG25149, isoform CRA_b	7.06136	70017	30	0.366667	3.04413	50	0.6	5.07585	40	0.5	4.05655	0	0	0	100	1	10.133	100	1.5	3.81156	0	0	0	0	0	0	50	0.5	5.08109	100	1.5	10.1534	0	0	0	50	0.5	5.06361	50	0.5	5.06573	0	0	0	0	0
149018696	Col6a5		rCG26072	10	16814	36.6667	0.4	3.71063	30	0.3	3.0364	40	0.5	4.04859	40	0.4	4.0469	100	1	10.1242	0	0	1.26444	50	0.5	5.05777	0	0	0	0	0	0	0	0	0	0	0	0	100	1.5	10.1281	0	0	0	100	1	10.1148	100	1
149018697	Col6a5		rCG25374	4.9	41420	20	0.266667	2.02924	10	0.1	1.01461	40	0.6	4.05957	10	0.1	1.01355	0	0	0	50	0.5	1.26826	0	0	0	0	0	0	0	0	0	50	1	5.07171	0	0	0	100	1.5	10.1613	50	0.5	5.0649	0	0	0	50	0.5
149018699	Col6a6		rCG25821	5.2038	165987	73.3333	2.4	15.8313	70	1.7	10.1557	80	3.7	26.1726	70	1.8	11.1655	100	1.5	15.278	100	5	8.87516	100	1.5	15.1922	0	0	0	50	0.5	5.07856	100	3	25.2	100	2	20.2104	100	12	70.2377	50	0.5	5.08401	50	1	10.1311	50	1
149018700	Col6a6		rCG25616	10.3	31886	20	0.3	2.36564	0	0	0	50	0.8	6.08175	10	0.1	1.01517	0	0	0	0	0	0	0	0	0	0	0	0	0	0	0	50	0.5	5.09475	0	0	0	100	2.5	15.1598	50	0.5	5.08095	50	0.5	5.07322	50	0.5
149018773	Pccb		propionyl coenzyme A carboxylase, beta polypeptide, isoform CRA_a	5.66096	50481	3.33333	0.0333333	0.338333	0	0	0	10	0.1	1.015	0	0	0	0	0	0	0	0	0	0	0	0	0	0	0	0	0	0	0	0	0	50	0.5	5.07499	0	0	0	0	0	0	0	0	0	0	0
149018829			rCG25526	10.5712	6738	3.33333	0.0333333	0.337666	0	0	0	0	0	0	10	0.1	1.013	0	0	0	0	0	0	0	0	0	0	0	0	0	0	0	0	0	0	0	0	0	0	0	0	0	0	0	0	0	0	0	0
149018922	Ctsh		cathepsin H, isoform CRA_b	10.3118	30352	3.33333	0.0666667	0.337476	10	0.2	1.01243	0	0	0	0	0	0	0	0	0	50	1	1.26554	0	0	0	0	0	0	0	0	0	0	0	0	0	0	0	0	0	0	0	0	0	0	0	0	0	0
149019049	Myo6		similar to Myosin VI (predicted), isoform CRA_b	8.73777	136620	13.3333	0.133333	1.3505	20	0.2	2.02684	10	0.1	1.01337	10	0.1	1.0113	0	0	0	50	0.5	2.53355	0	0	0	50	0.5	5.06428	0	0	0	0	0	0	50	0.5	5.06684	0	0	0	0	0	0	0	0	0	0	0
149019071	Col12a1		procollagen, type XII, alpha 1, isoform CRA_c	5.3	188005	33.3333	0.4	3.71691	60	0.7	6.09284	30	0.4	4.04462	10	0.1	1.01326	0	0	0	100	1.5	7.61605	0	0	0	100	1	10.1632	100	1	10.1623	50	0.5	5.07664	0	0	0	50	1	10.0779	50	0.5	5.06856	0	0	0	0	0
149019078	Eef1a1		rCG25445, isoform CRA_a	9.8	17984	86.6667	3.4	8.83001	90	3.9	9.17245	90	2.6	9.16404	80	3.7	8.15354	100	4.5	10.1984	50	1	8.91598	100	3.5	10.1784	100	7.5	10.2078	100	3	10.1883	100	3	10.1725	100	2.5	10.1788	50	0.5	5.09056	100	4	10.188	100	3	10.1903	100	3.5
149019083	Eef1a1		rCG25445, isoform CRA_e	9.3	37766	100	6.9	10.2381	100	7.6	10.2446	100	7.3	10.2407	100	5.8	10.229	100	8	10.233	100	8.5	10.2476	100	5.5	10.2269	100	8.5	10.262	100	7.5	10.2737	100	7	10.2476	100	8	10.2386	100	6.5	10.2337	100	9	10.243	100	6	10.2407	100	5.5
149019084	Eef1a1		rCG25445, isoform CRA_f	9.6	31937	100	6.56667	25.8604	100	6.7	27.1959	100	6.7	25.1998	100	6.3	25.1855	100	5.5	30.1962	100	7.5	26.4458	100	4.5	20.178	100	9.5	30.2007	100	6.5	25.2038	100	4.5	20.1983	100	9.5	30.1983	100	2.5	15.1942	100	9	30.2058	100	8	30.2022	100	5
149019103	Gsta4		rCG25753, isoform CRA_b	5.99271	26837	43.3333	0.833333	5.73524	40	1.1	5.07313	50	1	8.08108	40	0.4	4.0515	0	0	0	100	3.5	6.34141	0	0	0	100	2	10.1719	0	0	0	0	0	0	100	2.5	20.1485	0	0	0	100	2	15.189	50	0.5	5.06795	0	0
149019717	Ppm1f		protein phosphatase 1F (PP2C domain containing), isoform CRA_a	5.5676	30928	26.6667	0.266667	2.70721	40	0.4	4.06321	20	0.2	2.02985	20	0.2	2.02856	0	0	0	100	1	5.07902	0	0	0	0	0	0	100	1	10.164	0	0	0	0	0	0	50	0.5	5.07165	0	0	0	50	0.5	5.07757	0	0
149019867	Eif4g1		rCG36786, isoform CRA_b	8.01263	109335	16.6667	0.166667	1.68609	20	0.2	2.02412	30	0.3	3.03416	0	0	0	0	0	0	0	0	2.53015	0	0	0	100	1	10.1206	0	0	0	100	1	10.1168	0	0	0	50	0.5	5.05404	0	0	0	0	0	0	0	0
149019916	Hrg	A0A0G2K3G0	rCG36700	7.5	60370	13.3333	0.133333	1.3567	20	0.2	2.03616	10	0.1	1.01491	10	0.1	1.01903	50	0.5	5.09418	50	0.5	1.27165	0	0	0	0	0	0	0	0	0	50	0.5	5.07456	0	0	0	0	0	0	0	0	0	0	0	0	0	0
149019920	Kng2		rCG36716, isoform CRA_a	5.969	47862	23.3333	0.3	2.37825	50	0.7	5.09725	10	0.1	1.01894	10	0.1	1.01856	100	1.5	10.1945	50	0.5	3.82295	0	0	0	0	0	0	100	1.5	10.1789	0	0	0	0	0	0	0	0	0	50	0.5	5.09469	0	0	0	0	0
149020426	Cnn1		calponin 1, isoform CRA_b	8.9	28039	86.6667	1.83333	13.5016	100	2	15.1863	100	2.8	18.2088	60	0.7	7.10965	100	1.5	10.1859	100	2	16.4364	100	1	10.1327	100	3	20.2057	100	2.5	15.2077	100	3	20.2236	100	3.5	25.182	100	2.5	10.2268	100	2.5	20.2175	100	2.5	15.1942	100	1.5
149020644	RGD1309534		similar to RIKEN cDNA 4931406C07, isoform CRA_b	6.11256	31311	10	0.133333	1.01172	30	0.4	3.03517	0	0	0	0	0	0	0	0	0	50	0.5	3.79396	0	0	0	0	0	0	100	1.5	10.1161	0	0	0	0	0	0	0	0	0	0	0	0	0	0	0	0	0
149021108	Rsu1		rCG55799, isoform CRA_b	8.8	29544	100	10.0667	28.2633	100	12.3	30.2619	100	11.6	29.2852	100	6.3	25.2429	100	10	30.2619	100	15.5	30.2619	100	9	30.2268	100	11	30.3062	100	16	30.3021	100	10.5	30.309	100	14	30.2491	100	10.5	30.2678	100	15	30.3035	100	8	25.2963	100	6.5
149021114	Vim	G3V8C3	vimentin, isoform CRA_b	4.9	53701	100	64	129.287	100	61.2	128.284	100	66.3	125.291	100	64.5	134.287	100	54.5	105.294	100	63	134.031	100	52.5	125.257	100	62.5	130.294	100	73.5	145.292	100	67.5	125.292	100	68.5	140.285	100	56.5	105.287	100	71.5	120.295	100	67.5	135.297	100	73
149021153	Nebl	A0A146J2K6	rCG55853, isoform CRA_b	8.31084	31144	83.3333	1.83333	13.158	90	2.2	15.1666	90	2	14.1749	70	1.3	10.1325	100	2.5	20.203	100	4.5	13.9075	50	1	10.0731	100	1	10.1694	100	2	15.1824	100	2	15.182	100	3	20.1869	100	1.5	15.1947	50	1	5.09109	100	2.5	15.22	50	0.5
149021475	Aga		aspartylglucosaminidase, isoform CRA_b	8.2	27065	50	0.5	5.06264	60	0.6	6.07582	60	0.6	6.07486	30	0.3	3.03724	50	0.5	5.06315	50	0.5	6.32898	0	0	0	100	1	10.13	100	1	10.1253	50	0.5	5.06241	50	0.5	5.0531	50	0.5	5.05941	100	1	10.1344	50	0.5	5.06498	50	0.5
149022104	Psmd14		rCG26455, isoform CRA_a	5.94059	33056	3.33333	0.0333333	0.338019	10	0.1	1.01406	0	0	0	0	0	0	0	0	0	0	0	1.26757	0	0	0	50	0.5	5.07029	0	0	0	0	0	0	0	0	0	0	0	0	0	0	0	0	0	0	0	0
149022111	Dpp4		dipeptidylpeptidase 4, isoform CRA_a	5.8	88086	100	6.26667	34.5138	100	6.1	30.1786	100	7.7	46.1831	100	5	27.1797	100	5	25.1825	100	7.5	31.4276	100	2.5	10.1647	100	8.5	45.1832	100	7	35.183	100	9.5	60.1845	100	9	55.1796	100	5	35.1811	100	8.5	45.1766	100	6.5	35.1937	100	4.5
149022239	Ola1		similar to RIKEN cDNA 2810409H07, isoform CRA_a	7.71494	43596	6.66667	0.1	0.678813	10	0.2	1.01798	10	0.1	1.01846	0	0	0	0	0	0	0	0	1.27247	0	0	0	0	0	0	50	1	5.08989	0	0	0	0	0	0	0	0	0	50	0.5	5.0923	0	0	0	0	0
149022594	Ndufs3		NADH dehydrogenase (ubiquinone) Fe-S protein 3 (predicted), isoform CRA_b	8.46337	34414	3.33333	0.0333333	0.33729	0	0	0	10	0.1	1.01187	0	0	0	0	0	0	0	0	0	0	0	0	0	0	0	0	0	0	0	0	0	0	0	0	50	0.5	5.05935	0	0	0	0	0	0	0	0
149022642	Arhgap1		Rho GTPase activating protein 1 (predicted), isoform CRA_b	8.1	32073	10	0.1	1.01389	10	0.1	1.01443	10	0.1	1.01378	10	0.1	1.01344	0	0	0	0	0	1.26804	0	0	0	50	0.5	5.07217	0	0	0	50	0.5	5.06891	0	0	0	0	0	0	0	0	0	0	0	0	0	0
149022645	Arhgap1		Rho GTPase activating protein 1 (predicted), isoform CRA_c	4.39684	12026	20	0.233333	2.03193	20	0.2	2.03219	30	0.3	3.05025	10	0.2	1.01334	0	0	0	50	0.5	2.54024	0	0	0	0	0	0	50	0.5	5.0763	0	0	0	100	1	10.1592	0	0	0	50	0.5	5.09208	0	0	0	0	0
149022823	Rcn1		reticulocalbin 1 (predicted), isoform CRA_b	7.2	21413	23.3333	0.366667	2.36857	30	0.4	3.04187	30	0.4	3.04862	10	0.3	1.01523	50	1	5.06253	0	0	2.53671	0	0	0	50	0.5	5.08251	50	0.5	5.06431	0	0	0	0	0	0	0	0	0	100	1.5	10.1648	50	0.5	5.07831	0	0
149022842			rCG27348	10.7984	4744	16.6667	0.233333	1.68707	10	0.1	1.01258	20	0.4	2.02445	20	0.2	2.02418	0	0	0	50	0.5	1.26572	0	0	0	0	0	0	0	0	0	0	0	0	0	0	0	100	2	10.1222	0	0	0	0	0	0	0	0
149022990	Ivd		isovaleryl coenzyme A dehydrogenase, isoform CRA_b	8.39127	28838	3.33333	0.0333333	0.338946	0	0	0	10	0.1	1.01684	0	0	0	0	0	0	0	0	0	0	0	0	0	0	0	0	0	0	0	0	0	0	0	0	0	0	0	0	0	0	50	0.5	5.08419	0	0
149023097	Pdia3		protein disulfide isomerase associated 3, isoform CRA_a	7.1	53588	100	29.9	90.1769	100	29.7	91.2515	100	33.8	92.24	100	26.2	87.0392	100	31	85.2481	100	30.5	92.7523	100	19	75.248	100	31.5	90.2617	100	36.5	100.236	100	30.5	95.2447	100	36.5	90.2389	100	30.5	80.2365	100	35.5	100.244	100	36	95.236	100	23
149023284	Nop56		rCG26515, isoform CRA_b	6.79263	29089	6.66667	0.0666667	0.677093	10	0.1	1.0182	10	0.1	1.01307	0	0	0	0	0	0	0	0	1.27275	0	0	0	50	0.5	5.09102	0	0	0	0	0	0	0	0	0	0	0	0	50	0.5	5.06537	0	0	0	0	0
149023315	Itpa		inosine triphosphatase (nucleoside triphosphate pyrophosphatase) (mapped), isoform CRA_c	5.4	6601	23.3333	0.233333	2.35916	10	0.1	1.01296	30	0.3	3.03286	30	0.3	3.03167	0	0	0	0	0	1.26619	0	0	0	0	0	0	50	0.5	5.06478	0	0	0	100	1	10.1102	0	0	0	0	0	0	50	0.5	5.05405	100	1
149023367	Cds2	G3V8W2	CDP-diacylglycerol synthase (phosphatidate cytidylyltransferase) 2	6.63049	51437	6.66667	0.0666667	0.677045	10	0.1	1.01569	10	0.1	1.01544	0	0	0	0	0	0	50	0.5	1.26961	0	0	0	0	0	0	0	0	0	50	0.5	5.07722	0	0	0	0	0	0	0	0	0	0	0	0	0	0
149023883	Macf1		similar to microfilament and actin filament cross-linker protein isoform b, isoform CRA_a	5.1	608642	83.3333	3.96667	26.1461	80	4.2	26.1463	90	5.8	37.1679	80	1.9	15.1241	100	3.5	30.176	100	6	25.1389	0	0	0	100	8.5	40.2072	100	3	20.1554	100	10	60.1975	100	6	35.1888	100	5	30.1751	100	7	50.2017	50	1	10.0765	100	4
149023903	Sf3a3		rCG30836, isoform CRA_a	5.0594	56904	3.33333	0.0333333	0.337954	0	0	0	10	0.1	1.01386	0	0	0	0	0	0	0	0	0	0	0	0	0	0	0	0	0	0	0	0	0	50	0.5	5.0693	0	0	0	0	0	0	0	0	0	0	0
149023974	Sfpq		splicing factor proline/glutamine rich (polypyrimidine tract binding protein associated)	6.3	40239	100	3.73333	17.5234	100	4.1	18.192	100	4.2	20.1999	100	2.9	14.1785	100	4	20.1856	100	4.5	17.6935	100	3	15.1626	100	3.5	15.2079	100	5.5	20.2159	100	3	15.1966	100	3.5	20.2117	100	4	20.1884	100	6.5	30.2149	100	4	15.188	100	2.5
149024119	Epb4.1		similar to erythrocyte membrane protein band 4.1 (elliptocytosis 1, RH-linked) isoform 1 (predicted)	5.1	113669	3.33333	0.0333333	0.338454	0	0	0	10	0.1	1.01536	0	0	0	0	0	0	0	0	0	0	0	0	0	0	0	0	0	0	0	0	0	0	0	0	0	0	0	50	0.5	5.07681	0	0	0	0	0
149024145	Dnajc8		DnaJ (Hsp40) homolog, subfamily C, member 8, isoform CRA_b	5.12893	15112	3.33333	0.0333333	0.338367	10	0.1	1.0151	0	0	0	0	0	0	0	0	0	0	0	1.26888	0	0	0	0	0	0	50	0.5	5.0755	0	0	0	0	0	0	0	0	0	0	0	0	0	0	0	0	0
149024209	Sh3bgrl3		SH3 domain binding glutamic acid-rich protein-like 3 (predicted), isoform CRA_a	10	10437	63.3333	0.866667	7.43929	70	0.8	7.12658	70	1.3	10.1178	50	0.5	5.0735	100	1.5	10.1895	50	0.5	6.36085	50	0.5	5.0872	100	1	10.1742	50	0.5	5.08629	100	1.5	10.1783	100	1	10.1583	0	0	0	50	1	10.0869	100	3	20.1655	100	1
149024253	Clic4	G3V8C4	chloride intracellular channel 4, isoform CRA_b	5.3	28670	10	0.1	1.01189	0	0	0	20	0.2	2.02366	10	0.1	1.012	0	0	0	0	0	0	0	0	0	0	0	0	0	0	0	0	0	0	0	0	0	0	0	0	0	0	0	100	1	10.1183	50	0.5
149024313	Hnrnpr		heterogeneous nuclear ribonucleoprotein R, isoform CRA_a	5.5	50662	76.6667	0.933333	7.77913	90	1.2	9.12741	80	0.9	8.12058	60	0.7	6.0894	100	1.5	10.1447	100	1.5	8.87308	100	1	10.1195	50	0.5	5.07636	100	1.5	10.1586	100	1	10.1491	100	1.5	10.1492	100	1	10.154	100	1	10.1506	0	0	0	100	1
149024343	Hspg2		rCG30666, isoform CRA_a	6.5	140277	100	6.03333	52.5865	100	4.5	42.9617	100	7.9	59.5869	100	5.7	55.211	100	6.5	59.185	100	5	38.9058	100	7	68.157	100	2	20.1533	100	2	24.1384	100	9	78.1809	100	6	54.1817	100	17	95.2206	100	4.5	40.1747	100	3	30.1766	100	4.5
149024373	Ddost		rCG30980, isoform CRA_a	9.29415	31855	20	0.233333	2.02751	0	0	0	30	0.3	3.04098	30	0.4	3.04154	0	0	0	0	0	0	0	0	0	0	0	0	0	0	0	50	0.5	5.07043	50	0.5	5.06808	50	0.5	5.06638	0	0	0	0	0	0	50	1
149024427	Ubr4		rCG30718	5.54667	287054	3.33333	0.0333333	0.338827	10	0.1	1.01648	0	0	0	0	0	0	0	0	0	0	0	1.2706	0	0	0	50	0.5	5.08241	0	0	0	0	0	0	0	0	0	0	0	0	0	0	0	0	0	0	0	0
149024529	Efhd2		EF hand domain containing 2, isoform CRA_a	6.3	20474	96.6667	2	14.7972	90	1.9	14.1235	100	2.4	17.1397	100	1.7	13.1284	100	2	10.1314	100	2.5	15.1216	50	0.5	5.06836	100	2	15.1402	100	2.5	20.146	100	2.5	15.1393	100	3	20.1461	100	2	15.1331	100	3	20.1481	100	1.5	15.132	100	1
149024867	Agrn		agrin	5.72237	206088	3.33333	0.0333333	0.341033	0	0	0	10	0.1	1.0231	0	0	0	0	0	0	0	0	0	0	0	0	0	0	0	0	0	0	50	0.5	5.11549	0	0	0	0	0	0	0	0	0	0	0	0	0	0
149025348	calm2		rCG20808, isoform CRA_b	4.2	14441	100	9.43333	10.2096	100	9.2	10.2108	100	9	10.2102	100	10.1	10.2078	100	6	10.1959	100	11.5	10.2145	100	6.5	10.19	100	10	10.2007	100	12	10.2437	100	5	10.2052	100	13.5	10.2319	100	5.5	10.1995	100	11	10.2073	100	10	10.207	100	8.5
149025591	Chia		rCG28919, isoform CRA_a	4.43999	43309	3.33333	0.0333333	0.337747	0	0	0	0	0	0	10	0.1	1.01324	0	0	0	0	0	0	0	0	0	0	0	0	0	0	0	0	0	0	0	0	0	0	0	0	0	0	0	0	0	0	0	0
149025651	Gstm5		glutathione S-transferase, mu 5, isoform CRA_b	8.79075	20260	3.33333	0.0333333	0.338026	0	0	0	10	0.1	1.01408	0	0	0	0	0	0	0	0	0	0	0	0	0	0	0	0	0	0	50	0.5	5.07038	0	0	0	0	0	0	0	0	0	0	0	0	0	0
149025662	Gstm2		rCG28943, isoform CRA_b	9.2	20934	100	7.8	20.5453	100	6.4	21.2071	100	9.8	20.0191	100	7.2	20.4098	100	9	20.2246	100	3	21.4527	100	6	19.1852	100	8	19.2265	100	6	23.2109	100	13	19.2266	100	9.5	23.2156	100	9.5	19.2125	100	7	19.2179	100	10	19.2228	100	8.5
149025848	Abcd3		ATP-binding cassette, sub-family D (ALD), member 3, isoform CRA_c	5.591	22584	3.33333	0.0333333	0.338219	0	0	0	10	0.1	1.01466	0	0	0	0	0	0	0	0	0	0	0	0	0	0	0	0	0	0	0	0	0	0	0	0	0	0	0	50	0.5	5.07329	0	0	0	0	0
149025864	Pde5a	G3V7V8	phosphodiesterase 5A, cGMP-specific, isoform CRA_c	5.64568	94430	6.66667	0.0666667	0.676142	10	0.1	1.01471	0	0	0	10	0.1	1.01371	0	0	0	0	0	1.26839	0	0	0	50	0.5	5.07357	0	0	0	0	0	0	0	0	0	0	0	0	0	0	0	0	0	0	0	0
149025945	Cfi		complement factor I	8.73382	31385	3.33333	0.0333333	0.338084	10	0.1	1.01425	0	0	0	0	0	0	0	0	0	0	0	1.26781	0	0	0	50	0.5	5.07126	0	0	0	0	0	0	0	0	0	0	0	0	0	0	0	0	0	0	0	0
149026247	Fubp1		far upstream element (FUSE) binding protein 1, isoform CRA_b	7.93829	41652	13.3333	0.133333	1.34951	40	0.4	4.04852	0	0	0	0	0	0	0	0	0	100	1	5.06065	0	0	0	100	1	10.1261	0	0	0	0	0	0	0	0	0	0	0	0	0	0	0	0	0	0	0	0
149026460	Basp1		brain abundant, membrane attached signal protein 1, isoform CRA_b	4.53848	14171	13.3333	0.133333	1.35792	30	0.3	3.05325	10	0.1	1.0205	0	0	0	0	0	0	50	0.5	3.81656	0	0	0	50	0.5	5.09074	50	0.5	5.08443	0	0	0	0	0	0	0	0	0	50	0.5	5.10252	0	0	0	0	0
149027155	Acaa2		acetyl-Coenzyme A acyltransferase 2 (mitochondrial 3-oxoacyl-Coenzyme A thiolase), isoform CRA_e	9.1	25189	23.3333	0.266667	2.36592	60	0.7	6.08235	10	0.1	1.01541	0	0	0	100	1.5	10.1489	50	0.5	5.06571	100	1	10.1314	0	0	0	50	0.5	5.06432	0	0	0	0	0	0	0	0	0	50	0.5	5.07703	0	0	0	0	0
149027157	Acaa2		acetyl-Coenzyme A acyltransferase 2 (mitochondrial 3-oxoacyl-Coenzyme A thiolase), isoform CRA_g	8.5	38436	96.6667	2.3	13.5092	100	3	16.2065	90	2.2	13.1635	100	1.7	11.1576	100	2.5	10.1694	100	4	17.7158	100	3.5	20.1973	100	2	10.161	100	3	20.2463	100	2	10.171	100	3	20.2442	100	2	10.1526	100	3.5	20.1713	50	0.5	5.07854	100	1.5
149027290	Pdzd2		PDZ domain containing 3, isoform CRA_b	8.02053	292562	3.33333	0.0333333	0.337781	0	0	0	0	0	0	10	0.1	1.01334	0	0	0	0	0	0	0	0	0	0	0	0	0	0	0	0	0	0	0	0	0	0	0	0	0	0	0	0	0	0	0	0
149027478	Plg		plasminogen, isoform CRA_d	6.8	58928	36.6667	0.533333	4.72318	70	1	9.10782	20	0.3	3.03259	20	0.3	2.02915	50	0.5	5.07827	100	1	10.1152	50	0.5	5.07041	100	2	15.1621	50	1	10.0766	0	0	0	0	0	0	0	0	0	100	1.5	15.1629	0	0	0	0	0
149027502	Qk		similar to quaking homolog, KH domain RNA binding isoform HQK-6, isoform CRA_b	5.86753	29499	3.33333	0.0333333	0.337416	0	0	0	10	0.1	1.01225	0	0	0	0	0	0	0	0	0	0	0	0	0	0	0	0	0	0	0	0	0	0	0	0	0	0	0	50	0.5	5.06123	0	0	0	0	0
149027693	Mllt4		rCG29130, isoform CRA_a	5.9	197588	16.6667	0.166667	1.69036	10	0.1	1.01254	20	0.2	2.02895	20	0.2	2.0296	0	0	0	0	0	1.26567	0	0	0	0	0	0	50	0.5	5.06269	0	0	0	100	1	10.1448	0	0	0	0	0	0	0	0	0	50	0.5
149027956	Agpat1		1-acylglycerol-3-phosphate O-acyltransferase 1, isoform CRA_b	9.38206	34246	13.3333	0.166667	1.35227	0	0	0	40	0.5	4.0568	0	0	0	0	0	0	0	0	0	0	0	0	0	0	0	0	0	0	100	1	10.1359	0	0	0	0	0	0	100	1.5	10.1481	0	0	0	0	0
149028030	Vars		rCG38382, isoform CRA_b	8.6	102129	43.3333	0.666667	4.40716	40	0.6	4.06841	70	1.2	7.12256	20	0.2	2.03051	50	0.5	5.06583	0	0	3.81905	0	0	0	100	2	10.2236	50	0.5	5.05259	100	3	10.2162	0	0	0	50	1	5.08724	100	1	10.1626	100	1	10.1467	100	1
149028151	Khsrp	M0R961	KH-type splicing regulatory protein, isoform CRA_b	6.51107	74213	43.3333	0.6	6.0777	70	0.9	9.12835	40	0.7	7.07092	20	0.2	2.03384	50	0.5	5.0882	50	1	10.1384	50	0.5	5.06679	100	1.5	15.1888	100	1	10.2018	0	0	0	100	1.5	15.163	0	0	0	100	2	20.1916	0	0	0	0	0
149028222	Hdgfrp2		hepatoma-derived growth factor, related protein 2, isoform CRA_b	7.42847	74338	13.3333	0.133333	1.35606	0	0	0	30	0.3	3.04946	10	0.1	1.01873	0	0	0	0	0	0	0	0	0	0	0	0	0	0	0	0	0	0	50	0.5	5.07257	0	0	0	0	0	0	100	1	10.1747	0	0
149028317	Snx9		rCG40753	7.64466	43833	3.33333	0.0333333	0.338386	0	0	0	10	0.1	1.01516	0	0	0	0	0	0	0	0	0	0	0	0	0	0	0	0	0	0	0	0	0	0	0	0	0	0	0	0	0	0	50	0.5	5.07579	0	0
149028666	Atp5i		ATP synthase, H+ transporting, mitochondrial F0 complex, subunit e, isoform CRA_a	9.16309	5888	6.66667	0.0666667	0.675585	0	0	0	20	0.2	2.02675	0	0	0	0	0	0	0	0	0	0	0	0	0	0	0	0	0	0	0	0	0	50	0.5	5.06493	0	0	0	0	0	0	50	0.5	5.06884	0	0
149028786	Nedd4		neural precursor cell expressed, developmentally down-regulated gene 4A, isoform CRA_b	5	83898	20	0.2	2.55889	20	0.2	2.02682	30	0.3	4.63645	10	0.1	1.0134	0	0	0	50	0.5	2.53352	0	0	0	50	0.5	5.07689	0	0	0	100	1	14.1179	0	0	0	50	0.5	9.06435	0	0	0	0	0	0	50	0.5
149028787	Nedd4		neural precursor cell expressed, developmentally down-regulated gene 4A, isoform CRA_c	5.43815	90783	6.66667	0.0666667	0.674302	10	0.1	1.01126	10	0.1	1.01165	0	0	0	0	0	0	0	0	1.26407	0	0	0	0	0	0	50	0.5	5.05628	0	0	0	0	0	0	0	0	0	0	0	0	50	0.5	5.05824	0	0
149028948	Vwa5a		loss of heterozygosity, 11, chromosomal region 2, gene A homolog (human), isoform CRA_b	6.34466	75766	13.3333	0.166667	1.68423	10	0.1	1.01882	10	0.2	2.0129	20	0.2	2.02095	0	0	0	0	0	1.27353	0	0	0	50	0.5	5.09412	0	0	0	50	1	10.0645	0	0	0	0	0	0	0	0	0	0	0	0	0	0
149029220	Hprt1		rCG47045, isoform CRA_b	9.02242	19805	13.3333	0.133333	1.3523	0	0	0	40	0.4	4.05689	0	0	0	0	0	0	0	0	0	0	0	0	0	0	0	0	0	0	100	1	10.144	50	0.5	5.0706	0	0	0	50	0.5	5.06983	0	0	0	0	0
149029221	Hprt1		rCG47045, isoform CRA_c	6.33505	23810	33.3333	0.333333	3.36971	30	0.3	3.03202	30	0.3	3.03191	40	0.4	4.04521	0	0	0	50	0.5	3.79002	0	0	0	50	0.5	5.05456	50	0.5	5.05008	0	0	0	0	0	0	0	0	0	50	0.5	5.05334	100	1	10.1062	0	0
149029482	Atp5a1		ATP synthase, H+ transporting, mitochondrial F1 complex, alpha subunit, isoform 1, isoform CRA_c	9.8	51853	100	5.43333	10.1963	100	5.1	10.1963	100	5.6	10.1976	100	5.6	10.195	100	5	10.1953	100	4	10.1965	100	5.5	10.1928	100	4.5	10.1995	100	6.5	10.2002	100	4	10.1948	100	6	10.1958	100	5	10.1955	100	5	10.2032	100	8	10.1989	100	5.5
149029483	Atp5a1		ATP synthase, H+ transporting, mitochondrial F1 complex, alpha subunit, isoform 1, isoform CRA_d	8.5	54552	100	6.93333	17.51	100	7.4	18.1771	100	7.2	17.1758	100	6.2	17.1772	100	6.5	20.1754	100	9	17.6775	100	6	20.1752	100	6.5	10.1827	100	9	20.1765	100	7.5	20.1732	100	9	20.1757	100	6.5	15.1718	100	6	10.1784	100	7	20.18	100	6
149029485	Atp5a1		ATP synthase, H+ transporting, mitochondrial F1 complex, alpha subunit, isoform 1, isoform CRA_f	9.4	49833	100	10.7333	35.1993	100	12.2	36.199	100	10.9	36.2023	100	9.1	33.1966	100	12.5	35.201	100	10	36.4486	100	12	40.1877	100	11.5	35.2023	100	15	40.209	100	12.5	45.2026	100	13	40.1958	100	8.5	30.1992	100	9	30.2077	100	11.5	35.2062	100	8
149029666	Pa2g4		proliferation-associated 2G4, isoform CRA_b	5.94999	35461	3.33333	0.0333333	0.33745	10	0.1	1.01235	0	0	0	0	0	0	0	0	0	0	0	1.26544	0	0	0	0	0	0	50	0.5	5.06175	0	0	0	0	0	0	0	0	0	0	0	0	0	0	0	0	0
149029697	Cs	G3V936	rCG42519, isoform CRA_a	8.5	51831	100	3.26667	10.2758	100	3.2	10.2726	100	3.6	10.2797	100	3	10.2751	100	3	10.2854	100	4	10.2694	100	2	10.2231	100	3.5	10.2809	100	3.5	10.2908	100	4	10.2907	100	3	10.2701	100	3.5	10.2764	100	4	10.2831	100	3.5	10.2784	100	3
149029718	Atp5b	G3V6D3	ATP synthase, H+ transporting, mitochondrial F1 complex, beta polypeptide, isoform CRA_a	5	56345	100	19.4	48.9106	100	21.1	47.2179	100	21.1	49.2844	100	16	50.2296	100	25	45.2175	100	17.5	47.718	100	16.5	45.1766	100	19	45.2662	100	27.5	50.2369	100	22	50.2952	100	26.5	50.3157	100	20	50.2686	100	20.5	45.2412	100	16.5	50.3012	100	18.5
149029725	Naca		nascent-polypeptide-associated complex alpha polypeptide (predicted), isoform CRA_c	4.7	15017	96.6667	2.96667	20.4931	100	3.1	20.1632	100	3.7	23.173	90	2.1	18.143	100	1.5	15.1614	100	6.5	21.4137	100	1	10.1237	100	3.5	20.1759	100	3	25.1834	100	2.5	20.165	100	6	30.1767	100	2	15.1722	100	4.5	30.1765	100	3.5	20.1745	100	1.5
149029797	mboat7		rCG56817, isoform CRA_b	8.75561	32612	6.66667	0.0666667	0.676697	20	0.2	2.03009	0	0	0	0	0	0	0	0	0	50	0.5	2.53761	0	0	0	0	0	0	50	0.5	5.08324	0	0	0	0	0	0	0	0	0	0	0	0	0	0	0	0	0
149029995	Gnal		rCG40874, isoform CRA_b	5.06773	33649	3.33333	0.0333333	0.337932	0	0	0	10	0.1	1.0138	0	0	0	0	0	0	0	0	0	0	0	0	0	0	0	0	0	0	0	0	0	0	0	0	0	0	0	0	0	0	50	0.5	5.06898	0	0
149030730	Selenbp1		selenium binding protein 2	5.9	50580	100	24.7	96.5709	100	22.2	94.2392	100	28.3	99.2468	100	23.6	96.2269	100	20.5	95.241	100	28.5	93.9887	100	16.5	85.2049	100	22.5	105.23	100	23	80.2603	100	25	80.2424	100	37.5	120.263	100	24.5	90.2398	100	30	125.256	100	24.5	80.2327	100	17.5
149030731	Psmb4		proteasome (prosome, macropain) subunit, beta type 4	5.55906	29229	13.3333	0.133333	1.36026	20	0.2	2.03828	0	0	0	20	0.2	2.04249	0	0	0	50	0.5	2.54786	50	0.5	5.06608	0	0	0	0	0	0	0	0	0	0	0	0	0	0	0	0	0	0	0	0	0	0	0
149030835	Rbm39		RNA-binding region (RNP1, RRM) containing 2, isoform CRA_g	6.11768	39819	13.3333	0.133333	1.35746	40	0.4	4.07238	0	0	0	0	0	0	0	0	0	100	1	5.09047	0	0	0	50	0.5	5.09552	50	0.5	5.10339	0	0	0	0	0	0	0	0	0	0	0	0	0	0	0	0	0
149030905	Dynlrb1		dynein, cytoplasmic, light chain 2A, isoform CRA_a	7.56989	7411	3.33333	0.0333333	0.337661	10	0.1	1.01298	0	0	0	0	0	0	0	0	0	50	0.5	1.26623	0	0	0	0	0	0	0	0	0	0	0	0	0	0	0	0	0	0	0	0	0	0	0	0	0	0
149031017	rps2		rCG37521	10.0889	27954	23.3333	0.233333	2.36826	20	0.2	2.02443	50	0.5	5.08033	0	0	0	0	0	0	50	0.5	2.53054	50	0.5	5.06048	0	0	0	0	0	0	50	0.5	5.07765	50	0.5	5.10405	0	0	0	50	0.5	5.08862	100	1	10.1313	0	0
149031111	Pygb		brain glycogen phosphorylase, isoform CRA_a	6.8	56430	93.3333	2.16667	16.8369	90	2	16.1679	100	2.5	18.1917	90	2	16.1512	100	3.5	25.198	50	1	13.9104	100	1	10.1617	100	1.5	15.1758	100	3	20.2066	100	3	20.2097	100	3	20.2037	100	3	20.1996	100	1.5	15.174	100	2	15.1714	100	3.5
149031185	Ces1d		rCG63121, isoform CRA_b	5.5	13901	100	9.66667	10.2137	100	9.7	10.2226	100	10.2	10.2227	100	9.1	10.1959	100	8.5	10.229	100	11	10.221	100	8.5	10.19	100	9.5	10.2046	100	11	10.2507	100	10.5	10.2685	100	14	10.2368	100	9	10.2099	100	9	10.2031	100	8.5	10.1954	100	7.5
149031250	Vcl		vinculin (predicted), isoform CRA_a	5.4	123633	100	73.3667	212.366	100	75.3	212.368	100	83.6	230.373	100	61.2	194.356	100	65.5	210.381	100	75	212.865	100	60.5	200.333	100	82	220.38	100	93.5	245.382	100	86.5	230.372	100	92.5	265.363	100	72	200.362	100	96	255.396	100	71	200.37	100	62.5
149031310	Smc1a		structural maintenance of chromosomes 1 like 1 (S. cerevisiae), isoform CRA_b	7.49064	143205	23.3333	0.3	2.36526	30	0.4	3.04237	40	0.5	4.05341	0	0	0	0	0	0	50	1	3.80296	0	0	0	0	0	0	100	1	10.1382	50	1	5.06876	50	0.5	5.05901	0	0	0	100	1	10.1393	0	0	0	0	0
149031663	Hnrnpm		rCG37572, isoform CRA_a	8.8	77817	16.6667	0.166667	1.6921	0	0	0	10	0.1	1.01098	40	0.4	4.06532	0	0	0	0	0	0	0	0	0	0	0	0	0	0	0	50	0.5	5.05489	0	0	0	0	0	0	0	0	0	0	0	0	100	1
149031664	Hnrnpm		rCG37572, isoform CRA_b	9.1	64550	100	6.06667	30.5337	100	7	31.2073	100	6.3	33.1971	100	4.9	27.1967	100	8.5	30.2019	100	9	31.4586	100	3.5	20.1997	100	6.5	35.2138	100	7.5	30.2096	100	5.5	35.1999	100	7.5	35.2004	100	5	30.1803	100	7.5	45.2069	100	6	20.1981	100	4.5
149031937	Pfdn5		prefoldin 5 (predicted), isoform CRA_c	8.1	21216	20	0.2	2.03051	30	0.3	3.04733	10	0.1	1.01592	20	0.2	2.02826	100	1	10.1548	0	0	1.27048	0	0	0	0	0	0	50	0.5	5.08192	50	0.5	5.07962	0	0	0	0	0	0	0	0	0	0	0	0	50	0.5
149031956	Krt8		rCG50668, isoform CRA_a	10.2	25549	100	2.56667	10.4993	100	2.1	10.1658	100	3.1	10.1675	100	2.5	11.1648	100	2	10.1642	100	2	10.1661	100	2.5	10.1547	100	1.5	10.1721	100	2.5	10.1728	100	4.5	10.1699	100	3.5	10.1667	100	2.5	10.1654	100	2.5	10.1706	100	2.5	10.1648	100	2.5
149031959	Krt8		rCG50668, isoform CRA_c	5	31095	100	11.0667	27.9191	100	11.2	26.2544	100	11.8	30.2631	100	10.2	27.2396	100	11	20.2575	100	14.5	27.7537	100	6.5	20.2237	100	11	30.2604	100	13	30.2777	100	15.5	30.2691	100	12.5	30.2578	100	10	30.2545	100	10.5	30.2712	100	10.5	30.2629	100	11
149031984	Krt7		keratin complex 2, basic, gene 7, isoform CRA_b	4.9	38603	100	7.53333	48.7693	100	7.8	51.295	100	7.2	49.3087	100	7.6	45.7041	100	6	48.3192	100	9.5	52.0389	100	7	58.2385	100	9	48.3044	100	7.5	43.3055	100	6.5	48.3054	100	8	48.3084	100	8	53.3116	100	6.5	48.3035	100	7	48.3149	100	8.5
149032015	Bin2		rCG50568	5.8	17295	26.6667	0.6	3.37255	40	0.6	5.05507	20	0.8	3.0329	20	0.4	2.02968	0	0	0	0	0	6.31883	50	1	10.0668	100	1.5	10.1441	50	0.5	5.06444	0	0	0	0	0	0	0	0	0	100	4	15.1645	0	0	0	0	0
149032043	Mettl7a		methyltransferase like 7A, isoform CRA_a	8.2	22481	100	10.0667	27.1988	100	9.5	26.1974	100	10.5	28.2014	100	10.2	27.1976	100	9.5	25.2013	100	10.5	26.4464	100	10.5	25.1645	100	7.5	25.1986	100	9.5	25.2032	100	11	25.1923	100	10.5	25.2056	100	10.5	35.2015	100	10	30.2038	100	10.5	25.2035	100	9.5
149032481	Tom1		target of myb1 homolog (chicken), isoform CRA_a	5.55831	55424	26.6667	0.3	2.69939	30	0.4	3.03855	20	0.2	2.02458	30	0.3	3.03505	100	1.5	10.1241	0	0	1.26717	0	0	0	0	0	0	50	0.5	5.06869	50	0.5	5.06776	0	0	0	0	0	0	0	0	0	50	0.5	5.05513	0	0
149032516	Rala		v-ral simian leukemia viral oncogene homolog A (ras related), isoform CRA_a	4.73351	20288	50	0.533333	5.07488	30	0.3	3.04689	90	1	9.13406	30	0.3	3.0437	50	0.5	5.08035	50	0.5	2.53852	0	0	0	0	0	0	50	0.5	5.08396	100	1.5	10.1406	100	1	10.1519	100	1	10.1506	100	1	10.1515	50	0.5	5.07572	0	0
149032557	Kif5b		rCG45287	6	109504	56.6667	0.666667	5.75153	60	0.8	6.0929	70	0.8	7.11128	40	0.4	4.05042	50	0.5	5.0794	100	1.5	6.34627	0	0	0	50	0.5	5.08978	100	1.5	10.1484	50	0.5	5.07843	50	0.5	5.08861	50	0.5	5.07836	100	1.5	10.1766	100	1	10.1344	100	1
149032605	Vps35		vacuolar protein sorting 35 (mapped), isoform CRA_a	5.4	28409	36.6667	0.5	4.06223	30	0.4	3.05612	40	0.7	5.07007	40	0.4	4.06048	0	0	0	100	1	3.82015	0	0	0	50	1	5.10106	0	0	0	50	0.5	5.06861	50	1	10.0801	0	0	0	100	2	10.2016	0	0	0	100	1
149032828	Pdcd6		programmed cell death 6 (predicted), isoform CRA_c	5.66608	14422	3.33333	0.0333333	0.336744	10	0.1	1.01023	0	0	0	0	0	0	0	0	0	0	0	1.26279	0	0	0	50	0.5	5.05116	0	0	0	0	0	0	0	0	0	0	0	0	0	0	0	0	0	0	0	0
149033294	Inmt		similar to indolethylamine N-methyltransferase, isoform CRA_b	4.80956	17780	6.66667	0.0666667	0.677473	20	0.2	2.03242	0	0	0	0	0	0	100	1	10.1621	0	0	0	0	0	0	0	0	0	0	0	0	0	0	0	0	0	0	0	0	0	0	0	0	0	0	0	0	0
149033487	Pdia4	G3V6T7	protein disulfide isomerase associated 4	4.8651	72749	93.3333	4	28.5092	100	4.2	31.1978	100	5.1	30.1918	80	2.7	24.1378	100	5	40.183	100	2.5	28.9515	100	3	15.1511	100	5	40.2008	100	5.5	40.2274	100	1.5	15.1521	100	7.5	35.2187	100	3.5	25.1626	100	6.5	35.2404	100	6.5	40.1855	50	0.5
149033508	Fermt2		rCG61183, isoform CRA_a	5.6	15488	93.3333	2.2	9.54445	80	1.5	8.17481	100	2.7	10.2359	100	2.4	10.2226	50	0.5	5.07374	100	2	8.95008	100	1.5	10.2173	50	0.5	5.11709	100	3	10.2404	100	2	10.2333	100	3.5	10.2353	100	3	10.2309	100	1.5	10.2477	100	3.5	10.2322	100	2
149033678	Rab2b		rCG61209, isoform CRA_b	5.9	18877	100	2.86667	17.4906	100	2.5	16.1558	100	3.3	17.1596	100	2.8	19.1563	100	3	15.1466	100	1.5	16.4081	100	2.5	20.1527	100	2.5	20.1648	100	3	15.1574	100	4	20.162	100	3.5	20.1488	100	2.5	10.1653	100	2.5	15.1476	100	4	20.1745	100	2.5
149033720	Igj	G3V6G1	immunoglobulin joining chain	5	17773	3.33333	0.0333333	0.338063	0	0	0	10	0.1	1.01419	0	0	0	0	0	0	0	0	0	0	0	0	0	0	0	0	0	0	0	0	0	0	0	0	0	0	0	50	0.5	5.07095	0	0	0	0	0
149034052	Psma7		rCG38543, isoform CRA_b	9.00256	26311	23.3333	0.266667	2.36786	30	0.4	3.04748	30	0.3	3.0435	10	0.1	1.01261	0	0	0	0	0	3.80935	0	0	0	50	0.5	5.07613	100	1.5	10.1613	0	0	0	100	1	10.1513	0	0	0	0	0	0	50	0.5	5.06622	0	0
149034120	Anxa8		annexin A8	4.9	28265	100	6.26667	35.8947	100	6	33.2259	100	7.8	41.2338	100	5	33.2244	100	7	35.2356	100	4	32.7235	100	7	30.2017	100	7.5	40.2464	100	4.5	30.2149	100	8	40.2373	100	9	50.2375	100	10.5	45.2221	100	5.5	30.2402	100	6	40.2317	100	5
149034209	Itih4		inter alpha-trypsin inhibitor, heavy chain 4, isoform CRA_b	5.9	78432	33.3333	0.766667	6.7178	70	1.6	15.1116	10	0.1	1.01033	20	0.6	4.03145	100	3.5	35.1691	100	2	10.0972	50	0.5	5.05571	100	2	15.1666	0	0	0	0	0	0	0	0	0	0	0	0	50	0.5	5.05167	0	0	0	0	0
149034223	Tkt		transketolase, isoform CRA_c	7.2	55781	100	25.2667	71.3008	100	27.4	71.3078	100	26.5	75.3105	100	21.9	67.2841	100	26	70.3024	100	28	71.5592	100	19.5	75.2747	100	29	65.3125	100	34.5	75.3358	100	22.5	65.3278	100	27	80.3023	100	24.5	75.2893	100	33	80.3181	100	25.5	75.3149	100	22
149034225	Tkt		transketolase, isoform CRA_e	8.8	15792	100	3.96667	10.2782	100	3	10.2504	100	5.7	10.3192	100	3.2	10.2649	100	4	10.2899	100	2	10.2406	100	1.5	10.1603	100	6.5	10.3533	100	1	10.2069	100	7	10.3483	100	6.5	10.3135	100	5	10.3165	100	7.5	10.3438	100	2.5	10.2738	100	2.5
149034301	Ighv7		rCG64219	7.93166	13852	3.33333	0.0333333	0.338174	0	0	0	0	0	0	10	0.1	1.01452	0	0	0	0	0	0	0	0	0	0	0	0	0	0	0	0	0	0	0	0	0	0	0	0	0	0	0	0	0	0	0	0
149034404	Gna11	G3V6Q6	guanine nucleotide binding protein, alpha 11	5.9	42045	86.6667	2.7	12.1468	80	3.1	13.1406	100	3.1	15.1712	80	1.9	8.12872	100	3	10.1673	100	4	13.8839	0	0	0	100	3	15.1916	100	5.5	20.1809	100	3	10.1882	100	2.5	15.1477	100	3	15.1651	100	4.5	20.1867	100	2.5	15.1682	100	1.5
149034408	Ncln		nicalin homolog (zebrafish), isoform CRA_a	5.94347	62068	16.6667	0.166667	1.69037	20	0.2	2.03009	30	0.3	3.04101	0	0	0	50	0.5	5.07682	0	0	1.26841	0	0	0	50	0.5	5.07362	0	0	0	50	0.5	5.06707	0	0	0	0	0	0	100	1	10.138	0	0	0	0	0
149034473	Lmnb2		similar to Lmnb2 protein (predicted)	5.2	56508	20	0.2	2.02347	20	0.2	2.02345	30	0.3	3.03406	10	0.1	1.0129	50	0.5	5.0576	0	0	1.26491	0	0	0	0	0	0	50	0.5	5.05965	50	0.5	5.05662	50	0.5	5.05475	0	0	0	0	0	0	50	0.5	5.05895	0	0
149034483	Lsm7		LSM7 homolog, U6 small nuclear RNA associated (S. cerevisiae) (predicted), isoform CRA_e	5.82096	15943	3.33333	0.0333333	0.33774	0	0	0	10	0.1	1.01322	0	0	0	0	0	0	0	0	0	0	0	0	0	0	0	0	0	0	50	0.5	5.0661	0	0	0	0	0	0	0	0	0	0	0	0	0	0
149034654	Palm		paralemmin, isoform CRA_b	4.71717	37021	3.33333	0.0333333	0.33721	10	0.1	1.01163	0	0	0	0	0	0	0	0	0	50	0.5	1.26454	0	0	0	0	0	0	0	0	0	0	0	0	0	0	0	0	0	0	0	0	0	0	0	0	0	0
149034885	Atp5j2		rCG42655, isoform CRA_b	10	13707	36.6667	0.5	4.7085	20	0.2	2.02244	30	0.5	4.03347	60	0.8	8.06959	0	0	0	0	0	2.52805	100	1	10.1122	0	0	0	0	0	0	100	1	10.1051	0	0	0	0	0	0	0	0	0	50	1.5	10.0623	50	1
149034971	Fscn2		rCG42612, isoform CRA_b	6.44869	54551	16.6667	0.2	1.69075	20	0.3	2.03121	30	0.3	3.04104	0	0	0	0	0	0	0	0	2.53901	0	0	0	50	1	5.07033	50	0.5	5.08571	50	0.5	5.06555	0	0	0	0	0	0	100	1	10.1397	0	0	0	0	0
149034975	Actb		actin, beta, isoform CRA_b	6.1	16527	100	9.33333	10.1557	100	9	10.1512	100	9.9	10.157	100	9.1	10.1589	100	10.5	10.1502	100	5	10.1515	100	11	10.1545	100	7	10.1512	100	11.5	10.1574	100	10	10.1553	100	11	10.1536	100	5	10.1564	100	8.5	10.1489	100	15	10.1708	100	6
149035166	Igfbp7	F1M9B2	insulin-like growth factor binding protein 7, isoform CRA_b	7.99105	28950	6.66667	0.0666667	0.675357	20	0.2	2.02607	0	0	0	0	0	0	0	0	0	50	0.5	2.53259	0	0	0	0	0	0	50	0.5	5.06758	0	0	0	0	0	0	0	0	0	0	0	0	0	0	0	0	0
149035180	Thegl		similar to testicular haploid expressed gene product isoform 2	4.37238	18466	3.33333	0.0333333	0.337077	0	0	0	10	0.1	1.01123	0	0	0	0	0	0	0	0	0	0	0	0	0	0	0	0	0	0	0	0	0	0	0	0	50	0.5	5.05616	0	0	0	0	0	0	0	0
149035328	Limch1		rCG56941	5.3	90999	96.6667	6	38.1955	100	6.9	42.2003	100	6.4	41.2098	90	4.7	31.1765	100	7.5	45.196	100	5.5	41.4513	100	5.5	35.1726	100	9	55.2248	100	7	40.2033	100	7	40.203	100	5	40.2121	100	5.5	40.2037	100	8	40.2234	100	6.5	45.2069	100	4
149035585	Akr1a1		aldo-keto reductase family 1, member A1, isoform CRA_b	6.1	33106	100	6.6	22.2181	100	6.3	21.2192	100	7.3	24.2181	100	6.2	21.217	100	6	20.222	100	6	21.4685	100	6	20.2209	100	7	25.2208	100	6.5	20.2192	100	7.5	25.221	100	8	25.2212	100	6.5	20.2149	100	7.5	30.2183	100	7	20.215	100	6.5
149035849	Pir		rCG49649	10.1	6915	60	1.16667	6.0794	60	1.5	6.08295	70	1.4	7.09332	50	0.6	5.06194	50	0.5	5.07126	100	2.5	6.33587	0	0	0	100	3.5	10.1408	50	1	5.06411	100	2	10.1344	50	0.5	5.06288	0	0	0	100	3	10.1366	100	1.5	10.1327	50	0.5
149036004	Homer3		homer homolog 3 (Drosophila), isoform CRA_c	4.65351	23531	13.3333	0.133333	1.34996	20	0.2	2.02662	10	0.1	1.01191	10	0.1	1.01134	50	0.5	5.06841	0	0	1.26617	0	0	0	50	0.5	5.06468	0	0	0	0	0	0	50	0.5	5.05956	0	0	0	0	0	0	0	0	0	0	0
149036005	Homer3		homer homolog 3 (Drosophila), isoform CRA_d	4.47492	17255	3.33333	0.0333333	0.337686	0	0	0	10	0.1	1.01306	0	0	0	0	0	0	0	0	0	0	0	0	0	0	0	0	0	0	0	0	0	50	0.5	5.0653	0	0	0	0	0	0	0	0	0	0	0
149036058	Lsm4		LSM4 homolog, U6 small nuclear RNA associated (S. cerevisiae) (predicted), isoform CRA_b	11.2	11256	53.3333	0.566667	5.39303	50	0.5	5.05918	50	0.5	5.05545	60	0.7	6.06446	50	0.5	5.05698	0	0	5.05973	50	0.5	5.05917	100	1	10.1205	50	0.5	5.05925	0	0	0	50	0.5	5.05056	100	1	10.1106	50	0.5	5.05953	50	0.5	5.05653	100	1
149036087	Rpl18a		rCG38662, isoform CRA_c	11.3315	17448	10	0.1	1.01407	0	0	0	0	0	0	30	0.3	3.04222	0	0	0	0	0	0	0	0	0	0	0	0	0	0	0	0	0	0	0	0	0	0	0	0	0	0	0	0	0	0	0	0
149036104	Pgls		6-phosphogluconolactonase (predicted), isoform CRA_a	6.6	38795	50	0.633333	5.76143	50	0.5	5.09569	50	0.8	7.10544	50	0.6	5.08317	50	0.5	5.11306	50	0.5	5.09135	0	0	0	50	0.5	5.07697	100	1	10.1864	50	0.5	5.06738	0	0	0	50	1	5.11698	100	2	20.2526	50	0.5	5.09027	50	0.5
149036210	Fam213a		similar to RIKEN cDNA 5730469M10, isoform CRA_a	9.67504	24487	3.33333	0.0333333	0.337202	0	0	0	10	0.1	1.01161	0	0	0	0	0	0	0	0	0	0	0	0	0	0	0	0	0	0	0	0	0	0	0	0	50	0.5	5.05804	0	0	0	0	0	0	0	0
149036390	Immt		inner membrane protein, mitochondrial, isoform CRA_a	5.6	85744	73.3333	1.16667	10.7874	60	1.4	12.1039	100	1.3	13.1636	60	0.8	7.09482	100	1.5	15.1549	50	2	11.3411	0	0	0	100	2	20.1878	50	1.5	10.0982	100	1	10.1649	100	1.5	15.1372	100	1	10.1674	100	1.5	15.1777	100	1.5	15.171	50	0.5
149036427	Capg		capping protein (actin filament), gelsolin-like, isoform CRA_b	5.33166	14365	16.6667	0.166667	1.69181	30	0.3	3.04946	10	0.1	1.01292	10	0.1	1.01306	0	0	0	50	0.5	3.81182	0	0	0	0	0	0	100	1	10.1475	0	0	0	0	0	0	0	0	0	0	0	0	50	0.5	5.06461	0	0
149036452	Ctnna2		catenin (cadherin associated protein), alpha 2 (predicted), isoform CRA_c	8.20553	39330	3.33333	0.0333333	0.338728	0	0	0	10	0.1	1.01618	0	0	0	0	0	0	0	0	0	0	0	0	0	0	0	0	0	0	0	0	0	0	0	0	0	0	0	50	0.5	5.08091	0	0	0	0	0
149036503	Mogs	A0A0G2K8S6	glucosidase 1	9.36828	91963	3.33333	0.0333333	0.33742	0	0	0	10	0.1	1.01226	0	0	0	0	0	0	0	0	0	0	0	0	0	0	0	0	0	0	0	0	0	0	0	0	0	0	0	0	0	0	50	0.5	5.0613	0	0
149036527	Dguok		deoxyguanosine kinase (predicted), isoform CRA_d	9.54121	27423	3.33333	0.0333333	0.337188	0	0	0	10	0.1	1.01156	0	0	0	0	0	0	0	0	0	0	0	0	0	0	0	0	0	0	0	0	0	50	0.5	5.05782	0	0	0	0	0	0	0	0	0	0	0
149036532	Actg2		actin, gamma 2, isoform CRA_b	5	33671	100	24.2667	44.9466	100	23.2	40.2758	100	25.9	51.2929	100	23.7	43.2713	100	19	25.2678	100	24.5	44.0277	100	17	35.2312	100	25.5	40.2627	100	30	50.3196	100	24.5	40.278	100	30	55.308	100	22.5	60.2829	100	28.5	65.3086	100	24	35.2868	100	25.5
149036609	Snrpgl2		rCG56468, isoform CRA_a	7.14671	7102	13.3333	0.133333	1.35197	10	0.1	1.01556	30	0.3	3.04035	0	0	0	0	0	0	50	0.5	1.26944	0	0	0	0	0	0	0	0	0	50	0.5	5.06779	50	0.5	5.06512	0	0	0	0	0	0	50	0.5	5.06882	0	0
149036615	Pcyox1		prenylcysteine oxidase 1, isoform CRA_b	5.93664	48734	3.33333	0.0333333	0.337655	0	0	0	10	0.1	1.01296	0	0	0	0	0	0	0	0	0	0	0	0	0	0	0	0	0	0	50	0.5	5.06482	0	0	0	0	0	0	0	0	0	0	0	0	0	0
149036616	Pcyox1		prenylcysteine oxidase 1, isoform CRA_c	5.20434	36103	16.6667	0.166667	1.68468	10	0.1	1.01101	20	0.2	2.0215	20	0.2	2.02152	0	0	0	0	0	1.26377	0	0	0	0	0	0	50	0.5	5.05507	0	0	0	0	0	0	0	0	0	50	0.5	5.05619	50	0.5	5.05133	0	0
149036630	Pcbp2		similar to Pol(yrC)-binding protein 1 (Alpha-CP1) (hnRNP-E1) (predicted)	7.10014	35513	6.66667	0.0666667	0.678967	20	0.2	2.0369	0	0	0	0	0	0	100	1	10.1845	0	0	0	0	0	0	0	0	0	0	0	0	0	0	0	0	0	0	0	0	0	0	0	0	0	0	0	0	0
149036646	Rpl22		rCG63207	7.17544	11169	13.3333	0.133333	1.34882	0	0	0	20	0.2	2.02215	20	0.2	2.02431	0	0	0	0	0	0	0	0	0	0	0	0	0	0	0	50	0.5	5.05457	0	0	0	50	0.5	5.05618	0	0	0	0	0	0	0	0
149036808	Arl6ip5		ADP-ribosylation factor-like 6 interacting protein 5, isoform CRA_b	9.59141	29340	13.3333	0.133333	1.3486	10	0.1	1.01139	30	0.3	3.03442	0	0	0	0	0	0	50	0.5	1.26424	0	0	0	0	0	0	0	0	0	0	0	0	50	0.5	5.05651	0	0	0	100	1	10.1156	0	0	0	0	0
149036876	Lmcd1		LIM and cysteine-rich domains 1 (predicted)	7.5	39506	33.3333	0.433333	4.38196	20	0.3	3.03444	50	0.6	6.07302	30	0.4	4.03843	0	0	0	0	0	3.79304	0	0	0	0	0	0	100	1.5	15.1722	50	0.5	5.07175	50	1	10.0727	50	0.5	5.07395	50	0.5	5.09302	50	0.5	5.05368	50	0.5
149037035	Ndnf		rCG55325	9.66479	59032	6.66667	0.0666667	0.674297	0	0	0	0	0	0	20	0.2	2.02289	0	0	0	0	0	0	0	0	0	0	0	0	0	0	0	0	0	0	0	0	0	0	0	0	0	0	0	0	0	0	0	0
149037139	Akap2		rCG31964, isoform CRA_d	5.4	94493	100	10.2	65.5838	100	10.3	63.2585	100	12.6	80.2637	100	7.7	53.2293	100	8.5	55.205	100	16	65.2718	100	8	55.2468	100	9.5	65.2987	100	9.5	60.2666	100	13.5	90.2716	100	17	95.2616	100	12	80.2575	100	11.5	70.2853	100	9	65.2427	100	5.5
149037258	Serpinb10	G3V6B2	serine (or cysteine) peptidase inhibitor, clade B (ovalbumin), member 10	6.1007	45315	3.33333	0.0333333	0.339901	10	0.1	1.0197	0	0	0	0	0	0	0	0	0	0	0	1.27463	0	0	0	0	0	0	50	0.5	5.09851	0	0	0	0	0	0	0	0	0	0	0	0	0	0	0	0	0
149037364	Ndufv2		NADH dehydrogenase (ubiquinone) flavoprotein 2, isoform CRA_b	8.23885	24862	10	0.1	1.01208	10	0.1	1.01346	0	0	0	20	0.2	2.02278	50	0.5	5.06732	0	0	0	0	0	0	0	0	0	0	0	0	0	0	0	0	0	0	0	0	0	0	0	0	0	0	0	50	0.5
149037492	Sept2		septin 2, isoform CRA_b	6.1	45034	100	6.26667	35.517	100	5.7	33.1893	100	6.7	39.1851	100	6.4	34.1765	100	3	25.2073	100	7.5	35.1848	100	3.5	25.1506	100	6.5	35.1908	100	8	35.1972	100	4.5	30.1793	100	8	45.1809	100	4.5	30.1829	100	7	45.1919	100	9.5	45.1905	100	5
149037497	Sept2		septin 2, isoform CRA_d	10.4167	6170	6.66667	0.0666667	0.680906	10	0.1	1.02292	10	0.1	1.0198	0	0	0	0	0	0	0	0	1.27865	0	0	0	0	0	0	50	0.5	5.1146	0	0	0	50	0.5	5.09899	0	0	0	0	0	0	0	0	0	0	0
149037498	Hdlbp		high density lipoprotein binding protein, isoform CRA_a	6.57291	143132	66.6667	0.9	9.12557	80	1.1	11.148	80	1.2	12.1498	40	0.4	4.07898	50	0.5	5.07092	100	2	12.6672	50	0.5	5.07528	100	1	10.2309	100	1.5	15.1917	100	1	10.1507	100	1.5	15.1685	50	0.5	5.10331	50	1	10.115	100	2	20.2112	0	0
149037520	Ppp1r7		protein phosphatase 1, regulatory (inhibitor) subunit 7, isoform CRA_b	4.85165	36720	3.33333	0.0333333	0.337563	10	0.1	1.01269	0	0	0	0	0	0	0	0	0	50	0.5	1.26586	0	0	0	0	0	0	0	0	0	0	0	0	0	0	0	0	0	0	0	0	0	0	0	0	0	0
149037614	Lrrfip2		similar to FLI-LRR associated protein-1, isoform CRA_f	5.81712	63760	3.33333	0.0333333	0.338227	10	0.1	1.01468	0	0	0	0	0	0	0	0	0	0	0	1.26835	0	0	0	50	0.5	5.07341	0	0	0	0	0	0	0	0	0	0	0	0	0	0	0	0	0	0	0	0
149037632	Col6a3		procollagen, type VI, alpha 3 (predicted), isoform CRA_d	5.2	233806	100	99.2	277.609	100	84.6	264.267	100	114.7	290.289	100	98.3	278.271	100	90.5	260.275	100	117	265.264	100	78.5	245.25	100	71	250.28	100	66	235.26	100	117.5	300.29	100	104.5	260.267	100	170.5	330.321	100	89.5	275.286	100	91.5	285.282	100	116.5
149037634	Col6a3		procollagen, type VI, alpha 3 (predicted), isoform CRA_e	6.1	245061	100	16	47.5576	100	14.8	43.226	100	18.8	52.2293	100	14.4	47.2175	100	17.5	40.2342	100	15.5	43.9739	100	19	40.2242	100	8	35.2293	100	14	50.2221	100	19	40.2331	100	17	60.2171	100	30.5	60.2304	100	14.5	45.2344	100	13	55.2317	100	15.5
149037637	Cops8		rCG55492, isoform CRA_b	8.53707	27671	16.6667	0.166667	1.69023	20	0.2	2.02964	20	0.2	2.02959	10	0.1	1.01147	0	0	0	0	0	2.53704	0	0	0	0	0	0	100	1	10.1482	100	1	10.148	0	0	0	0	0	0	0	0	0	0	0	0	0	0
149037813	Prdx2		rCG51106, isoform CRA_b	5.2	19796	100	15.7	29.2064	100	21.2	30.2137	100	14	30.2046	100	11.9	27.201	100	21.5	30.2123	100	21	30.2141	100	15.5	30.2017	100	27.5	30.2145	100	20.5	30.2152	100	15.5	30.2035	100	14	30.2063	100	10	30.1973	100	19.5	30.2147	100	11	30.2011	100	11.5
149037838	Calr		calreticulin, isoform CRA_b	5.3	24500	100	10.2	22.537	100	9.2	17.2072	100	11.6	25.2109	100	9.8	25.193	100	5.5	15.1817	100	12.5	17.7136	100	4	10.1454	100	9.5	20.2339	100	14.5	20.2429	100	7.5	25.1768	100	14	25.2259	100	9	25.1808	100	13.5	20.2475	100	14	30.2238	100	5.5
149037868	Mri1		similar to hypothetical protein MGC3207, isoform CRA_b	4.91103	19236	6.66667	0.0666667	0.678556	0	0	0	20	0.2	2.03567	0	0	0	0	0	0	0	0	0	0	0	0	0	0	0	0	0	0	50	0.5	5.09029	0	0	0	0	0	0	0	0	0	50	0.5	5.08805	0	0
149037913	Scoc		rCG51484, isoform CRA_a	4.46178	14064	36.6667	0.366667	3.73016	40	0.4	4.07338	70	0.7	7.11711	0	0	0	0	0	0	50	0.5	5.09172	50	0.5	5.07134	0	0	0	100	1	10.2054	100	1	10.1839	100	1	10.1669	100	1	10.1346	50	0.5	5.10007	0	0	0	0	0
149038061	Psmb10		proteasome (prosome, macropain) subunit, beta type 10, isoform CRA_a	5.48771	20486	10	0.1	1.01164	20	0.2	2.02416	10	0.1	1.01077	0	0	0	0	0	0	0	0	2.5302	0	0	0	0	0	0	100	1	10.1208	0	0	0	50	0.5	5.05387	0	0	0	0	0	0	0	0	0	0	0
149038093	Cdh1		cadherin 1, isoform CRA_b	4.06103	66364	83.3333	1.06667	8.78105	80	1.1	8.11252	90	1.3	10.1262	80	0.8	8.1044	100	1.5	10.134	100	1	7.60715	50	0.5	5.06464	50	0.5	5.07294	100	2	10.1421	100	1	10.1388	100	1.5	10.1472	100	2	15.1352	50	0.5	5.07483	100	1.5	10.1352	50	0.5
149038149	Ist1		similar to RIKEN cDNA 2400003C14, isoform CRA_b	4.51733	32013	3.33333	0.0333333	0.338228	0	0	0	0	0	0	10	0.1	1.01468	0	0	0	0	0	0	0	0	0	0	0	0	0	0	0	0	0	0	0	0	0	0	0	0	0	0	0	0	0	0	0	0
149038300	Hsbp1		heat shock factor binding protein 1, isoform CRA_a	4.04992	10019	20	0.233333	2.03228	20	0.2	2.0345	30	0.4	3.04971	10	0.1	1.01262	0	0	0	50	0.5	2.54313	0	0	0	50	0.5	5.074	0	0	0	0	0	0	50	0.5	5.08348	0	0	0	50	1	5.08499	50	0.5	5.08009	0	0
149038396	Aprt		adenine phosphoribosyl transferase (predicted), isoform CRA_a	6.4	19957	90	2.83333	12.8116	90	2.6	13.1497	90	3.1	13.1445	90	2.8	12.1407	100	5.5	15.1948	100	1	12.6384	50	2	10.0855	100	2	15.1622	100	2.5	15.1788	100	6.5	20.1842	100	1.5	10.1348	50	1	5.0745	100	3.5	10.1569	100	3	20.172	100	1.5
149038686	Vps26a		vacuolar protein sorting 26 (yeast), isoform CRA_c	9.57603	18980	3.33333	0.0333333	0.337753	0	0	0	10	0.1	1.01326	0	0	0	0	0	0	0	0	0	0	0	0	0	0	0	0	0	0	50	0.5	5.0663	0	0	0	0	0	0	0	0	0	0	0	0	0	0
149038730	Ppa1		pyrophosphatase (mapped), isoform CRA_b	5.0845	34029	80	1.6	12.8704	80	1.5	13.1972	100	2.2	16.2701	60	1.1	9.14405	50	0.5	5.05703	100	1.5	15.2322	50	0.5	5.13747	100	2.5	20.2732	100	2.5	20.2625	100	2.5	15.273	100	3	20.261	100	1.5	10.2655	100	2	20.2763	100	2	15.2746	50	0.5
149038927	Stom		rCG45489, isoform CRA_b	9.3	22404	13.3333	0.133333	1.35681	30	0.3	3.052	0	0	0	10	0.1	1.01844	0	0	0	100	1	3.815	0	0	0	0	0	0	50	0.5	5.09909	0	0	0	0	0	0	0	0	0	0	0	0	0	0	0	0	0
149038951	Hspa5		heat shock 70kDa protein 5 (glucose-regulated protein), isoform CRA_b	4.9	56302	100	18.4333	83.9278	100	20.5	86.2579	100	19.5	92.2632	100	15.3	73.2623	100	17	85.2663	100	22.5	86.5058	100	16	70.2649	100	21	85.2646	100	26	100.262	100	18.5	90.2658	100	23	110.256	100	14.5	75.2573	100	23.5	95.2649	100	18	90.2726	100	16.5
149039004	Ak1		adenylate kinase 1, isoform CRA_c	6.9	23219	100	4.13333	10.1446	100	5.2	10.1481	100	4.5	10.1486	100	2.7	10.1371	100	7	10.1513	100	4.5	10.1473	100	2	10.1309	100	6.5	10.1552	100	6	10.159	100	5.5	10.1485	100	4	10.1527	100	3.5	10.1374	100	5.5	10.1559	100	4	10.1487	100	4.5
149039380	Dpp7		dipeptidylpeptidase 7, isoform CRA_b	5	36179	36.6667	0.466667	3.70971	70	0.8	7.08026	20	0.4	2.02409	20	0.2	2.02477	0	0	0	100	1	8.85032	50	0.5	5.06142	100	1.5	10.1125	100	1	10.117	50	1	5.0531	0	0	0	0	0	0	50	1	5.06735	0	0	0	50	0.5
149039602	Abracl		rCG57402, isoform CRA_a	5.8	9986	3.33333	0.0333333	0.337059	10	0.1	1.01118	0	0	0	0	0	0	0	0	0	0	0	1.26397	50	0.5	5.05588	0	0	0	0	0	0	0	0	0	0	0	0	0	0	0	0	0	0	0	0	0	0	0
149039843	Ddx46		DEAD (Asp-Glu-Ala-Asp) box polypeptide 46	9.8281	107060	6.66667	0.0666667	0.673763	20	0.2	2.02129	0	0	0	0	0	0	0	0	0	0	0	2.52661	0	0	0	0	0	0	100	1	10.1064	0	0	0	0	0	0	0	0	0	0	0	0	0	0	0	0	0
149039849	Tmed9		transmembrane emp24 protein transport domain containing 9, isoform CRA_b	8.58343	17788	26.6667	0.3	2.69741	40	0.4	4.04879	10	0.1	1.01009	30	0.4	3.03335	50	0.5	5.05879	50	0.5	3.79629	0	0	0	100	1	10.1252	0	0	0	0	0	0	50	0.5	5.05046	0	0	0	0	0	0	0	0	0	50	0.5
149039920	Faf2		rCG24095, isoform CRA_a	5.04241	50220	10	0.1	1.01368	10	0.1	1.01396	20	0.2	2.02707	0	0	0	0	0	0	0	0	1.26744	0	0	0	0	0	0	50	0.5	5.06978	0	0	0	0	0	0	0	0	0	100	1	10.1354	0	0	0	0	0
149040216	Got1		glutamate oxaloacetate transaminase 1, isoform CRA_b	5.52969	12368	3.33333	0.0333333	0.337062	10	0.1	1.01119	0	0	0	0	0	0	0	0	0	50	0.5	1.26398	0	0	0	0	0	0	0	0	0	0	0	0	0	0	0	0	0	0	0	0	0	0	0	0	0	0
149040699	F11r		F11 receptor	7	35837	70	0.933333	7.11365	100	1.4	10.163	90	1.1	9.14745	20	0.3	2.03054	100	1.5	10.1571	100	2	10.1645	100	1	10.1266	100	1	10.1773	100	1.5	10.1796	100	1	10.1647	100	1.5	10.161	100	1	10.1598	100	1.5	10.1692	50	0.5	5.08251	0	0
149040720	Copa		rCG20221, isoform CRA_a	8.45173	25180	33.3333	0.433333	3.73158	20	0.3	2.04003	50	0.6	6.0982	30	0.4	3.0565	0	0	0	100	1.5	2.55004	0	0	0	0	0	0	0	0	0	0	0	0	100	1	10.1961	0	0	0	50	1	10.1145	100	1	10.1804	0	0
149040734	Pea15a		phosphoprotein enriched in astrocytes 15, isoform CRA_b	4.94222	12531	6.66667	0.0666667	0.678308	0	0	0	0	0	0	20	0.2	2.03492	0	0	0	0	0	0	0	0	0	0	0	0	0	0	0	0	0	0	0	0	0	0	0	0	0	0	0	0	0	0	50	0.5
149040735	Pea15a		phosphoprotein enriched in astrocytes 15, isoform CRA_c	4.58974	9474	13.3333	0.133333	1.35563	0	0	0	20	0.2	2.03506	20	0.2	2.03184	0	0	0	0	0	0	0	0	0	0	0	0	0	0	0	0	0	0	0	0	0	0	0	0	0	0	0	100	1	10.1753	0	0
149040761	Tagln2		transgelin 2, isoform CRA_b	8.8	29971	100	23.0333	47.553	100	20.9	44.2213	100	24.7	49.221	100	23.5	49.2168	100	18.5	40.2189	100	20.5	45.2219	100	16.5	40.2091	100	25	50.2299	100	24	45.2255	100	23	50.222	100	22.5	50.2195	100	20	45.2188	100	27.5	50.2224	100	30.5	50.2222	100	20.5
149040902	Lbr		rCG20089	9.7	70777	73.3333	0.866667	7.43548	90	1	9.12506	60	0.8	6.08581	70	0.8	7.09557	100	1.5	10.1445	100	1	8.87019	50	0.5	5.05351	100	1	10.1467	100	1	10.146	0	0	0	100	1.5	10.133	100	1.5	10.1455	50	0.5	5.07444	50	0.5	5.07608	50	0.5
149040965	Eprs		glutamyl-prolyl-tRNA synthetase, isoform CRA_c	7.14639	164063	16.6667	0.2	2.0238	20	0.2	2.02963	20	0.3	3.02953	10	0.1	1.01223	0	0	0	50	0.5	2.53704	0	0	0	50	0.5	5.07662	0	0	0	50	1	10.0788	0	0	0	0	0	0	50	0.5	5.06882	0	0	0	0	0
149041221	Sec23b		SEC23B (S. cerevisiae) (predicted), isoform CRA_a	8.44959	32836	3.33333	0.0333333	0.337866	10	0.1	1.0136	0	0	0	0	0	0	0	0	0	50	0.5	1.267	0	0	0	0	0	0	0	0	0	0	0	0	0	0	0	0	0	0	0	0	0	0	0	0	0	0
149041242	Snx5		sorting nexin 5 (predicted), isoform CRA_b	5.4	30299	20	0.2	2.02362	30	0.3	3.03448	20	0.2	2.02583	10	0.1	1.01053	0	0	0	100	1	3.7931	0	0	0	50	0.5	5.06688	0	0	0	0	0	0	50	0.5	5.05589	0	0	0	50	0.5	5.07327	0	0	0	50	0.5
149041246	Rrbp1		rCG27487, isoform CRA_a	10.6	26009	36.6667	0.366667	3.73698	40	0.4	4.07903	30	0.3	3.05716	40	0.4	4.07475	50	0.5	5.10161	50	0.5	3.82338	0	0	0	50	0.5	5.09962	50	0.5	5.09719	100	1	10.1938	0	0	0	0	0	0	50	0.5	5.09199	0	0	0	50	0.5
149041543	Tagln		rCG58175, isoform CRA_b	5.4	17665	100	8.33333	17.8204	100	7.9	17.1545	100	9.4	20.1544	100	7.7	16.1522	100	6	10.1502	100	9.5	18.9056	100	5.5	25.1461	100	7.5	20.161	100	11	20.1621	100	9.5	20.1536	100	11	15.1571	100	8	30.1491	100	8.5	20.1585	100	10	15.1538	100	10
149041555	Apoc3		apolipoprotein C-III, isoform CRA_b	4.5	7853	43.3333	1.1	4.42395	100	2.5	10.2101	10	0.1	1.01901	20	0.7	2.04276	100	3	10.2057	100	3	10.2112	100	2	10.185	100	2.5	10.2059	100	2	10.2363	0	0	0	0	0	0	0	0	0	50	0.5	5.09505	0	0	0	0	0
149041647	Ppp2r1b		protein phosphatase 2 (formerly 2A), regulatory subunit A (PR 65), beta isoform	5	73450	93.3333	1.7	10.4771	90	1.6	11.1417	90	1.6	9.14357	100	1.9	11.146	100	2	10.1661	100	1.5	11.3856	50	1	10.0783	100	1.5	10.1635	100	2	10.1702	100	1.5	10.1645	50	1	5.07496	100	2	10.1465	100	1.5	10.1721	100	2	10.1598	100	2
149041699	Idh3a	F1LNF7	isocitrate dehydrogenase 3 (NAD+) alpha, isoform CRA_a	6.5	41177	70	1.66667	11.7735	60	1.8	11.0976	90	2.4	16.1363	60	0.8	8.08657	50	0.5	5.07628	50	1	12.6029	0	0	0	100	5.5	20.1739	100	2	20.1641	100	4	20.1646	100	2.5	20.169	50	1	5.0678	100	2.5	20.1467	100	2	15.1333	50	1
149041832	Loxl1		rCG57920, isoform CRA_a	5	13178	23.3333	0.266667	2.36606	20	0.2	2.02276	30	0.3	3.0442	20	0.3	2.03121	0	0	0	50	0.5	2.52845	50	0.5	5.05837	0	0	0	0	0	0	50	0.5	5.07649	0	0	0	100	1	10.1445	0	0	0	0	0	0	100	1.5
149041833	Loxl1		rCG57920, isoform CRA_b	7.92525	70602	3.33333	0.0333333	0.336697	0	0	0	0	0	0	10	0.1	1.01009	0	0	0	0	0	0	0	0	0	0	0	0	0	0	0	0	0	0	0	0	0	0	0	0	0	0	0	0	0	0	0	0
149042185	Nono		rCG36231, isoform CRA_a	5.9	28537	90	1.8	12.1501	80	1.9	12.1226	100	2.3	15.1711	90	1.2	9.15672	100	1	10.1289	100	4	12.621	0	0	0	100	2	10.1606	100	2.5	20.1681	100	2.5	20.1692	100	3	15.1786	100	1.5	15.1627	100	3	15.1695	100	1.5	10.1754	50	0.5
149042187	Nono		rCG36231, isoform CRA_c	7.1	52431	83.3333	3.26667	11.8116	80	3.6	14.1453	100	4.5	13.181	70	1.7	8.10846	100	3	10.1747	100	4	15.138	0	0	0	100	8.5	20.2262	100	2.5	20.1613	100	6	15.2078	100	3	10.1608	100	3.5	10.1762	100	7.5	20.2066	100	2.5	10.1536	100	2.5
149042266	Msn	A0A096MK30	moesin, isoform CRA_a	6.1	67828	100	12.3	25.9153	100	12.2	24.2565	100	12.2	27.2492	100	12.5	26.2402	100	10	20.2516	100	16.5	25.2578	100	9	20.2305	100	10.5	20.2571	100	15	25.2877	100	12.5	30.2377	100	16	30.2507	100	9	25.2412	100	11	25.2707	100	12.5	25.2456	100	10.5
149042267	Msn		moesin, isoform CRA_b	9	45397	100	32.7	38.2294	100	32	37.2236	100	35.6	38.2428	100	30.5	39.2219	100	31.5	40.2304	100	36	36.4719	100	23	35.2057	100	34.5	40.2395	100	35	35.2329	100	31	35.2317	100	45	45.2584	100	30	30.2131	100	41	45.2497	100	31	35.261	100	29
149042269	Msn		moesin, isoform CRA_d	9.2	9107	100	4.26667	10.1547	100	4.1	10.1504	100	4.9	10.1572	100	3.8	10.1565	100	4	10.1524	100	4.5	10.1499	100	2	10.1237	100	5.5	10.1635	100	4.5	10.1605	100	6	10.1545	100	5	10.1575	100	5.5	10.1512	100	3.5	10.1641	100	4.5	10.1587	100	3.5
149042395	Prdx4		peroxiredoxin 4, isoform CRA_a	6.7	31985	56.6667	0.766667	6.7462	60	0.8	7.08432	80	1.1	10.1124	30	0.4	3.04185	50	0.5	5.06907	50	1	7.58813	0	0	0	100	1.5	10.1405	100	1	10.1421	50	0.5	5.06976	100	1.5	15.1427	50	0.5	5.0684	100	1.5	15.1402	100	1.5	10.141	50	0.5
149042842	Ptgis		rCG32231	6.36079	57147	70	1.8	12.0433	80	2.9	16.9363	80	2	14.1309	50	0.5	5.06254	100	1	10.1545	100	5	18.6317	0	0	0	100	3	20.1646	100	5.5	29.1863	100	2	15.1776	100	1.5	15.1494	50	1.5	10.0771	100	4	25.1892	50	1	5.06129	0	0
149042851	Znfx1		similar to Ab1-133	6.5	118388	3.33333	0.0333333	0.33727	0	0	0	10	0.1	1.01181	0	0	0	0	0	0	0	0	0	0	0	0	0	0	0	0	0	0	0	0	0	0	0	0	0	0	0	50	0.5	5.05905	0	0	0	0	0
149042913	Ctsa		rCG32401, isoform CRA_b	5.3	53933	26.6667	0.266667	2.72042	10	0.1	1.02311	30	0.3	3.05746	40	0.4	4.08071	50	0.5	5.11554	0	0	0	0	0	0	0	0	0	0	0	0	0	0	0	50	0.5	5.0933	100	1	10.194	0	0	0	0	0	0	50	0.5
149043085	Tgm2		transglutaminase 2, C polypeptide, isoform CRA_b	4.9	62563	100	28.7	70.2925	100	24.9	65.2931	100	34.1	77.2941	100	27.1	68.2902	100	21	70.2869	100	38	64.0447	100	19	55.2866	100	23	70.3018	100	23.5	60.2914	100	24.5	75.2913	100	33.5	75.2941	100	56.5	100.284	100	34.5	75.3041	100	21.5	60.2968	100	24.5
149043117	Rpn2		ribophorin II, isoform CRA_b	6.6	45903	76.6667	1.43333	11.5044	80	1.6	12.1883	100	2	15.2237	50	0.7	7.10127	100	1.5	15.2312	100	1	11.4276	0	0	0	100	2	15.2082	100	3.5	20.2716	100	1	10.2094	100	1.5	15.2028	100	1	10.2002	100	4	20.2744	100	2.5	20.2315	50	0.5
149043123	Samhd1		SAM domain and HD domain, 1 (predicted), isoform CRA_a	8.5	17307	36.6667	0.433333	3.72597	50	0.6	5.0819	50	0.6	5.08213	10	0.1	1.01388	100	1.5	10.1697	0	0	3.80996	0	0	0	100	1	10.1673	50	0.5	5.07253	50	1	5.09618	0	0	0	100	1	10.1521	100	1	10.1624	0	0	0	50	0.5
149043124	Samhd1		SAM domain and HD domain, 1 (predicted), isoform CRA_b	7.54992	44286	6.66667	0.0666667	0.675856	10	0.1	1.01485	10	0.1	1.01271	0	0	0	0	0	0	0	0	1.26857	0	0	0	50	0.5	5.07427	0	0	0	50	0.5	5.06357	0	0	0	0	0	0	0	0	0	0	0	0	0	0
149043399	Tapbp		TAP binding protein, isoform CRA_a	8.82204	51702	40	0.7	5.39936	60	1.3	9.09945	50	0.7	6.08391	10	0.1	1.01473	100	2	15.1624	50	0.5	7.58371	0	0	0	50	2	10.0894	100	2	15.1712	100	1.5	10.1645	0	0	0	50	0.5	5.06621	100	1.5	15.1889	0	0	0	0	0
149043586	Pdxk	G3V647	rCG61105	6.34252	34856	3.33333	0.0333333	0.338412	10	0.1	1.01524	0	0	0	0	0	0	0	0	0	50	0.5	1.26905	0	0	0	0	0	0	0	0	0	0	0	0	0	0	0	0	0	0	0	0	0	0	0	0	0	0
149043589	Cstb		cystatin B, isoform CRA_b	8.76276	10178	26.6667	0.266667	2.70548	0	0	0	40	0.4	4.06328	40	0.4	4.05315	0	0	0	0	0	0	0	0	0	0	0	0	0	0	0	50	0.5	5.07452	0	0	0	50	0.5	5.08575	50	0.5	5.06431	50	0.5	5.09181	0	0
149043615	Pfkl		phosphofructokinase, liver, B-type, isoform CRA_a	6.47187	78725	10	0.1	1.01325	0	0	0	10	0.1	1.01311	20	0.2	2.02664	0	0	0	0	0	0	0	0	0	0	0	0	0	0	0	0	0	0	0	0	0	50	0.5	5.06553	0	0	0	0	0	0	0	0
149043682	Col6a1		procollagen, type VI, alpha 1 (predicted), isoform CRA_a	4.9	75976	100	16.3	39.8783	100	12.4	35.2024	100	18.8	39.2174	100	17.7	45.2151	100	16	40.1997	100	15.5	33.9531	100	14	40.1944	100	7.5	25.1972	100	9	30.2037	100	15.5	40.2176	100	16	40.212	100	34.5	55.2146	100	11.5	30.2236	100	16.5	30.2191	100	18.5
149043796	Psma6		rCG60780	10.2734	16853	3.33333	0.0333333	0.336844	10	0.1	1.01053	0	0	0	0	0	0	0	0	0	0	0	1.26317	50	0.5	5.05267	0	0	0	0	0	0	0	0	0	0	0	0	0	0	0	0	0	0	0	0	0	0	0
149043995	Igh-6		rCG65896	6.34605	19506	6.66667	0.0666667	0.676591	20	0.2	2.02977	0	0	0	0	0	0	0	0	0	50	0.5	2.53722	0	0	0	50	0.5	5.05645	0	0	0	0	0	0	0	0	0	0	0	0	0	0	0	0	0	0	0	0
149044000	Ighg3		rCG27696	5.3	30268	6.66667	0.1	0.675616	0	0	0	0	0	0	20	0.3	2.02685	0	0	0	0	0	0	0	0	0	0	0	0	0	0	0	0	0	0	0	0	0	0	0	0	0	0	0	0	0	0	0	0
149044001	Igg-2a		rCG27656	7.50912	33129	10	0.166667	1.34537	20	0.4	3.02579	0	0	0	10	0.1	1.0103	0	0	0	100	2	15.129	0	0	0	0	0	0	0	0	0	0	0	0	0	0	0	0	0	0	0	0	0	0	0	0	0	0
149044003	Igh-1a		rCG27715	9.2	15045	16.6667	0.2	1.69627	20	0.3	2.03065	10	0.1	1.019	20	0.2	2.03915	0	0	0	100	1.5	10.1533	0	0	0	0	0	0	0	0	0	50	1	10.19	0	0	0	0	0	0	0	0	0	0	0	0	0	0
149044004	Igh-6		similar to immunoglobulin heavy chain	5	38437	3.33333	0.0333333	0.338071	0	0	0	10	0.1	1.01421	0	0	0	0	0	0	0	0	0	0	0	0	0	0	0	0	0	0	0	0	0	0	0	0	0	0	0	50	1	10.1421	0	0	0	0	0
149044015	Crip2		rCG27687, isoform CRA_d	8.3634	11327	83.3333	2.2	8.57912	90	2.6	9.27009	90	2.3	9.26887	70	1.7	7.19842	50	2	10.3033	100	1.5	10.2705	100	3.5	10.2951	100	3	10.3159	100	4	10.3172	100	2.5	10.2916	100	3.5	10.2937	50	1	10.281	100	2	10.3177	100	3	10.3009	0	0
149044127	Dync1h1		rCG27764, isoform CRA_b	5.8	463896	100	18	114.554	100	19.9	116.235	100	23.1	143.229	100	11	84.1991	100	20.5	140.218	100	16.5	95.2416	100	6	50.1985	100	29	145.26	100	27.5	150.256	100	26	140.242	100	20.5	140.217	100	14	95.2253	100	35.5	200.244	100	19.5	140.217	100	13.5
149044186	Eml2		echinoderm microtubule associated protein like 1, isoform CRA_a	6.21467	69660	3.33333	0.0333333	0.336972	0	0	0	10	0.1	1.01092	0	0	0	0	0	0	0	0	0	0	0	0	0	0	0	0	0	0	0	0	0	0	0	0	0	0	0	50	1	10.1092	0	0	0	0	0
149044317	Med14		similar to cofactor required for Sp1 transcriptional activation, subunit 2, 150kDa (predicted), isoform CRA_b	7.4	47872	3.33333	0.0333333	0.33728	0	0	0	10	0.1	1.01184	0	0	0	0	0	0	0	0	0	0	0	0	0	0	0	0	0	0	0	0	0	0	0	0	0	0	0	50	1	10.1184	0	0	0	0	0
149044483	Mtap		rCG53488	7.51115	24748	40	0.4	4.07281	20	0.2	2.03636	70	0.7	7.12787	30	0.3	3.05421	50	1	10.174	0	0	0	0	0	0	0	0	0	50	1	10.1897	100	1	10.1722	100	1	10.1642	50	1	10.1788	0	0	0	100	1	10.2135	0	0
149044744	Actr2		ARP2 actin-related protein 2 homolog (yeast), isoform CRA_a	10.2	10219	16.6667	0.166667	1.68966	0	0	0	30	0.3	3.04315	20	0.2	2.02582	0	0	0	0	0	0	0	0	0	0	0	0	0	0	0	50	1	10.1492	0	0	0	0	0	0	50	1	10.1469	50	1	10.1354	50	1
149044834	Efemp1		rCG23275	6.11224	19968	10	0.166667	1.01704	0	0	0	30	0.5	3.05112	0	0	0	0	0	0	0	0	0	0	0	0	0	0	0	0	0	0	50	1	10.1594	0	0	0	100	2	10.1759	0	0	0	0	0	0	0	0
149044856	Sptbn1		spectrin beta 2, isoform CRA_a	5.30538	274063	86.6667	1.96667	11.5226	90	2.2	14.202	90	2.2	11.1988	80	1.5	9.16708	100	2	10.2308	100	3	20.2263	50	2	20.1937	100	1.5	10.2167	100	3.5	20.2393	100	2.5	15.2039	100	3	10.2159	50	1	10.2039	100	1.5	10.2328	100	3.5	15.2397	50	1
149045209	Eci2		rCG44212, isoform CRA_a	8.73168	39309	23.3333	0.233333	2.36026	50	0.5	5.0576	20	0.2	2.02318	0	0	0	100	1	10.1122	50	1	10.1045	0	0	0	50	1	10.1124	50	1	10.1347	50	1	10.111	0	0	0	0	0	0	50	1	10.1208	0	0	0	0	0
149045285	Uqcrfs1		ubiquinol-cytochrome c reductase, Rieske iron-sulfur polypeptide 1, isoform CRA_a	9.82671	13600	10	0.1	1.01755	30	0.3	3.05266	0	0	0	0	0	0	0	0	0	0	0	0	0	0	0	100	1	10.1561	50	1	10.2144	0	0	0	0	0	0	0	0	0	0	0	0	0	0	0	0	0
149045287	Uqcrfs1		ubiquinol-cytochrome c reductase, Rieske iron-sulfur polypeptide 1, isoform CRA_c	8.61857	27600	23.3333	0.233333	2.37348	40	0.4	4.06769	30	0.3	3.05274	0	0	0	100	1	10.1783	0	0	0	100	1	10.1602	0	0	0	0	0	0	0	0	0	50	1	10.1627	0	0	0	100	1	10.1824	0	0	0	0	0
149045627	Aco1	G3V6S2	rCG55067	7	98193	76.6667	1.3	7.80862	80	1.4	8.14941	80	1.5	8.152	70	1	7.12446	100	1.5	10.1915	100	2	10.163	0	0	0	100	1	10.195	100	2.5	10.1976	100	1.5	10.2069	50	2	10.1862	50	2	10.1674	100	2.5	10.1959	100	1.5	10.1804	100	1.5
149045716	Vcp		valosin-containing protein, isoform CRA_a	5.4	76220	100	14.4667	60.2526	100	16.9	65.2542	100	15.7	64.254	100	10.8	51.2495	100	13	55.2339	100	17.5	70.2683	100	8.5	70.2227	100	25	75.281	100	20.5	55.2651	100	17.5	70.2459	100	18	75.2552	100	9.5	55.2424	100	19.5	65.2688	100	14	55.2577	100	13.5
149045748	Tpm1		similar to tropomyosin 1, embryonic fibroblast - rat, isoform CRA_a	4.7	22684	100	4.46667	13.0692	100	4.9	13.9469	100	4.9	12.1317	100	3.6	13.1289	100	5	10.126	100	3.5	19.1954	100	5	10.123	100	6.5	10.1349	100	4.5	20.1552	100	4.5	10.1252	100	5	20.1519	100	5	10.1237	100	6	10.1322	100	4	10.1254	100	5
149045749	Tpm2		similar to tropomyosin 1, embryonic fibroblast - rat, isoform CRA_b	4.5	32801	86.6667	1.96667	8.80442	90	1.8	9.14045	100	2.8	10.1661	70	1.3	7.10668	50	1	10.157	100	1.5	10.1561	100	3	10.1474	100	2	10.1532	100	2	10.1672	100	3	10.165	100	3.5	10.1767	100	3.5	10.1628	100	1	10.1683	100	3	10.1579	100	1
149045969	Idh1		isocitrate dehydrogenase 1 (NADP+), soluble, isoform CRA_b	5.2	13393	50	0.533333	5.08105	60	0.7	6.09842	60	0.6	6.09487	30	0.3	3.04987	100	1.5	10.1762	0	0	0	50	1	10.1392	50	1	10.1699	100	1	10.1613	100	1	10.1516	50	1	10.1268	0	0	0	100	1	10.1711	50	1	10.1764	50	1
149046197	Myo1b		myosin Ib	10.2605	76055	6.66667	0.0666667	0.674525	20	0.2	2.02357	0	0	0	0	0	0	0	0	0	50	1	10.115	0	0	0	0	0	0	50	1	10.1208	0	0	0	0	0	0	0	0	0	0	0	0	0	0	0	0	0
149046394	Uggt1		UDP-glucose ceramide glucosyltransferase-like 1, isoform CRA_b	5.38773	167452	16.6667	0.233333	1.68892	30	0.4	3.03961	20	0.3	2.02716	0	0	0	0	0	0	50	1	10.1154	0	0	0	50	1	10.1514	50	2	10.1293	0	0	0	0	0	0	0	0	0	100	1.5	10.1358	0	0	0	0	0
149046588	Psmc2	G3V7L6	proteasome (prosome, macropain) 26S subunit, ATPase 2, isoform CRA_d	5.61546	48635	13.3333	0.133333	1.35106	40	0.4	4.05318	0	0	0	0	0	0	0	0	0	50	1	10.1229	0	0	0	100	1	10.1387	50	1	10.1314	0	0	0	0	0	0	0	0	0	0	0	0	0	0	0	0	0
149046813	Hnrpdl		heterogeneous nuclear ribonucleoprotein D-like, isoform CRA_b	6.42316	33479	3.33333	0.0333333	0.337033	0	0	0	10	0.1	1.0111	0	0	0	0	0	0	0	0	0	0	0	0	0	0	0	0	0	0	0	0	0	0	0	0	0	0	0	0	0	0	50	1	10.111	0	0
149046960	SNX3	B0BMY2	rCG58553, isoform CRA_c	9.7	15208	30	0.366667	3.04209	40	0.5	4.05465	40	0.5	4.05839	10	0.1	1.01322	0	0	0	0	0	0	50	1	10.1216	50	1	10.1367	100	1.5	10.1441	50	2	10.138	50	1	10.1343	0	0	0	50	1	10.1538	50	1	10.1578	0	0
149047117	Phf10		PHD finger protein 10	6.35491	50956	10	0.1	1.01075	10	0.1	1.01016	20	0.2	2.02209	0	0	0	0	0	0	0	0	0	0	0	0	50	1	10.1016	0	0	0	50	1	10.1151	0	0	0	50	1	10.1058	0	0	0	0	0	0	0	0
149047324	Wdr1		WD repeat protein 1	6.2	66132	100	4.1	23.211	100	3.7	22.2015	100	4.9	24.2212	100	3.7	23.2102	100	2.5	20.2066	100	4	25.1585	100	2	15.1924	100	5	20.2146	100	5	30.2354	100	4.5	20.2413	100	5	30.2142	100	4.5	20.2249	100	5.5	25.2062	100	5	25.2196	100	4.5
149047465	Ywhah		tyrosine 3-monooxygenase/tryptophan 5-monooxygenase activation protein, eta polypeptide, isoform CRA_a	4.48037	20234	33.3333	0.766667	4.07609	50	1.4	7.11849	50	0.9	5.10976	0	0	0	0	0	0	100	3	10.2656	0	0	0	50	2	10.1347	100	3	20.2595	0	0	0	50	3	10.2694	0	0	0	100	2	10.2685	100	1	10.1456	0	0
149047591	Ap1b1		adaptor protein complex AP-1, beta 1 subunit, isoform CRA_c	4.77389	97472	3.33333	0.0333333	0.337643	10	0.1	1.01293	0	0	0	0	0	0	50	1	10.1293	0	0	0	0	0	0	0	0	0	0	0	0	0	0	0	0	0	0	0	0	0	0	0	0	0	0	0	0	0
149047673	Ogdh		similar to oxoglutarate dehydrogenase (lipoamide), isoform CRA_d	6.5	117596	93.3333	1.86667	12.498	90	1.6	10.1593	90	1.8	13.1578	100	2.2	14.1768	100	2	10.1774	100	1.5	10.1849	100	2	10.1576	50	1	10.1753	100	2	15.1887	50	2	10.1828	100	2	20.1754	100	1	10.1621	100	2	10.1769	100	3	20.1834	100	1
149047683	CYCA		rCG35781, isoform CRA_a	6.16639	19666	10	0.133333	1.01965	20	0.3	2.0456	0	0	0	10	0.1	1.01335	0	0	0	100	1.5	10.228	0	0	0	0	0	0	0	0	0	0	0	0	0	0	0	0	0	0	0	0	0	0	0	0	0	0
149047685	Ppia		rCG35781, isoform CRA_c	9.3	13253	100	6.66667	12.4868	100	7.1	14.1526	100	6.7	12.1575	100	6.2	11.1504	100	5.5	10.151	100	8	20.1582	100	5	10.1459	100	8	10.1497	100	9	20.1582	100	6	10.1547	100	7	20.154	100	7.5	10.1589	100	7	10.1514	100	6	10.1687	100	5
149047959	S100a9	P50116	S100 calcium binding protein A9 (calgranulin B)	7.3	13146	80	1.83333	8.1258	80	1.9	8.12734	80	1.5	8.12565	80	2.1	8.1244	100	3	10.1573	100	2	10.1504	0	0	0	100	3.5	10.1802	100	1	10.1488	100	1.5	10.1644	100	2.5	10.1577	0	0	0	100	1.5	10.1539	100	2	10.1522	100	4
149047990	Ilf2		rCG62739, isoform CRA_b	8.5846	18251	3.33333	0.0333333	0.338735	10	0.1	1.0162	0	0	0	0	0	0	0	0	0	0	0	0	0	0	0	0	0	0	50	1	10.162	0	0	0	0	0	0	0	0	0	0	0	0	0	0	0	0	0
149048293	Ppid		rCG62684, isoform CRA_b	9.70121	12803	46.6667	0.566667	4.72301	50	0.5	5.06332	60	0.7	6.07118	30	0.5	3.03453	50	1	10.1314	50	1	10.119	0	0	0	50	1	10.13	100	1	10.1264	50	1	10.118	100	1.5	10.1201	50	1	10.1054	100	1	10.1241	0	0	0	0	0
149048447	Impa1		Inositol (myo)-1(or 4)-monophosphatase 1, isoform CRA_a	4.8	26463	53.3333	0.6	5.41371	60	0.6	6.08959	60	0.6	6.08843	40	0.6	4.06311	50	1	10.1577	0	0	0	50	1	10.1264	100	1	10.1404	100	1	10.1654	50	1	10.1287	50	1	10.1294	50	1	10.1608	50	1	10.1548	100	1	10.1553	50	1
149048453	Fabp4		rCG41639, isoform CRA_b	9.23637	10896	3.33333	0.0333333	0.33786	0	0	0	10	0.1	1.01358	0	0	0	0	0	0	0	0	0	0	0	0	0	0	0	0	0	0	0	0	0	0	0	0	50	1	10.1358	0	0	0	0	0	0	0	0
149048659	Actl6a		rCG41530, isoform CRA_b	5.3	45814	20	0.233333	2.02282	10	0.1	1.01183	40	0.5	4.04571	10	0.1	1.01093	50	1	10.1183	0	0	0	0	0	0	0	0	0	0	0	0	50	2	10.1133	0	0	0	100	1	10.1123	0	0	0	50	1	10.1193	50	1
149048730	Arse		rCG41494, isoform CRA_a	5.32503	19338	3.33333	0.0333333	0.338125	10	0.1	1.01438	0	0	0	0	0	0	0	0	0	50	1	10.1438	0	0	0	0	0	0	0	0	0	0	0	0	0	0	0	0	0	0	0	0	0	0	0	0	0	0
149048804	Pgrmc2		progesterone receptor membrane component 2, isoform CRA_c	10.1918	17300	3.33333	0.0333333	0.337175	0	0	0	0	0	0	10	0.1	1.01153	0	0	0	0	0	0	0	0	0	0	0	0	0	0	0	0	0	0	0	0	0	0	0	0	0	0	0	0	0	0	0	0
149048977	Tuba3a		rCG30111, isoform CRA_a	5.4	48100	86.6667	3.1	8.80005	80	3.2	8.12797	100	3.5	10.1548	80	2.6	8.11738	100	4.5	10.1703	0	0	0	100	5	10.1585	100	4.5	10.1641	100	2	10.1471	100	4	10.1685	100	1.5	10.1311	100	5	10.1602	100	3.5	10.1542	100	3.5	10.1599	100	4.5
149049045	Golt1b		golgi transport 1 homolog B (S. cerevisiae) (predicted), isoform CRA_a	11.8871	13116	3.33333	0.0333333	0.340267	0	0	0	10	0.1	1.0208	0	0	0	0	0	0	0	0	0	0	0	0	0	0	0	0	0	0	0	0	0	0	0	0	0	0	0	50	1	10.208	0	0	0	0	0
149049120	Mgst1		microsomal glutathione S-transferase 1, isoform CRA_a	9.72449	9543	83.3333	1.16667	8.44906	70	0.8	7.09505	100	1.7	10.1445	80	1	8.10759	100	1	10.139	0	0	0	100	1.5	10.1268	50	1	10.1476	100	1	10.1356	100	2	10.1443	100	2	10.1359	100	2	10.1496	100	1	10.1434	100	1.5	10.1495	0	0
149049388	Vwf		rCG29742	5.24461	308995	23.3333	0.366667	3.03495	40	0.7	6.06091	30	0.4	3.04394	0	0	0	50	1	10.1398	0	0	0	100	2.5	20.1582	0	0	0	50	1	10.1529	0	0	0	0	0	0	100	1.5	10.1426	50	1	10.1543	0	0	0	0	0
149049391	Cd9		rCG30290, isoform CRA_b	6.07325	17783	3.33333	0.0333333	0.337867	10	0.1	1.0136	0	0	0	0	0	0	0	0	0	50	1	10.136	0	0	0	0	0	0	0	0	0	0	0	0	0	0	0	0	0	0	0	0	0	0	0	0	0	0
149049454			parathymosin, isoform CRA_a	12.7172	11894	10	0.1	1.0128	20	0.2	2.02551	10	0.1	1.0129	0	0	0	0	0	0	50	1	10.1276	0	0	0	50	1	10.1275	0	0	0	0	0	0	0	0	0	50	1	10.129	0	0	0	0	0	0	0	0
149049491	Ptpn6	A0A0G2K064	protein tyrosine phosphatase, non-receptor type 6, isoform CRA_b	7.63537	67621	26.6667	0.333333	2.70541	30	0.4	3.04264	40	0.5	4.06094	10	0.1	1.01267	50	1	10.1298	0	0	0	0	0	0	100	1.5	10.1483	0	0	0	100	1.5	10.1647	0	0	0	0	0	0	100	1	10.14	0	0	0	0	0
149049492	Phb2		prohibitin 2	10.1382	32299	83.3333	2.06667	16.1424	90	2.5	18.1682	100	2.3	19.1581	60	1.4	11.1008	100	1	10.1164	100	3.5	25.2215	50	1	10.1419	100	2.5	15.1929	100	5	35.2393	100	2	10.1374	100	3.5	30.1723	100	1.5	15.1453	100	3	25.1753	100	1.5	15.1604	50	1
149049669	Alox5		arachidonate 5-lipoxygenase	5.68745	60952	6.66667	0.0666667	0.673455	10	0.1	1.01027	10	0.1	1.01009	0	0	0	50	1	10.1027	0	0	0	0	0	0	0	0	0	0	0	0	0	0	0	0	0	0	0	0	0	0	0	0	50	1	10.1009	0	0
149049964	Lcp1		rCG36987	5.2	53967	100	10.6333	41.5139	100	12	42.1838	100	12.1	44.186	100	7.8	38.1718	100	12.5	50.1924	100	13	40.1749	100	6	30.1692	100	14.5	40.1937	100	14	50.1888	100	15	45.1962	100	10.5	40.1818	100	10.5	45.183	100	13	40.1881	100	11.5	50.1809	100	11
149049978	Tpt1		rCG37103, isoform CRA_d	4.6	11608	86.6667	1.4	8.83855	70	1.3	7.14562	100	1.5	10.2034	90	1.4	9.16667	50	1	10.2041	100	2	10.2127	0	0	0	100	1.5	10.2006	100	2.5	10.2128	100	1.5	10.1803	100	1.5	10.2179	100	1.5	10.1858	100	1	10.219	100	2	10.2138	100	2
149049991			rCG37105	8.45728	12651	3.33333	0.0333333	0.336929	0	0	0	10	0.1	1.01079	0	0	0	0	0	0	0	0	0	0	0	0	0	0	0	0	0	0	50	1	10.1079	0	0	0	0	0	0	0	0	0	0	0	0	0	0
149050118	Lmo7		rCG36856	6.16319	187502	20	0.2	2.04391	0	0	0	30	0.3	3.06928	30	0.3	3.06246	0	0	0	0	0	0	0	0	0	0	0	0	0	0	0	50	1	10.2329	50	1	10.2096	0	0	0	50	1	10.2502	0	0	0	0	0
149050232	Ipo5		rCG36992	4.7	75384	66.6667	1.06667	8.43015	70	0.8	8.09983	70	1.6	11.104	60	0.8	6.08661	100	1	10.1539	0	0	0	50	1	10.1298	100	1	10.128	100	1.5	15.1523	100	3.5	20.1491	0	0	0	50	1	10.1339	100	3	20.1525	100	1	10.1515	100	1.5
149050240	Stk24		rCG37191, isoform CRA_b	5.5	36957	43.3333	0.533333	4.73266	60	0.8	7.09061	60	0.7	6.09315	10	0.1	1.01424	50	1	10.1379	100	1.5	10.1363	0	0	0	50	1	10.1779	100	1.5	15.1589	100	1	10.1556	50	1	10.1528	50	1	10.1261	100	1.5	10.1706	0	0	0	0	0
149050263	Pcca		rCG36968, isoform CRA_b	6.66723	79855	3.33333	0.0333333	0.336977	10	0.1	1.01093	0	0	0	0	0	0	0	0	0	0	0	0	0	0	0	0	0	0	50	1	10.1093	0	0	0	0	0	0	0	0	0	0	0	0	0	0	0	0	0
149050467	Calm1		calmodulin 2, isoform CRA_b	4	12877	93.3333	4.96667	12.1821	100	6.3	12.2085	100	5.7	14.1973	80	2.9	10.1406	100	6.5	10.2147	100	7.5	15.2009	100	4	10.1666	100	8	10.2496	100	5.5	15.2109	100	8.5	20.2188	100	6.5	20.2045	100	2	10.1477	100	7.5	10.2384	100	4	10.1771	100	2.5
149050517	Lrpprc	F1LM33	leucine-rich PPR-motif containing, isoform CRA_b	6.17814	156680	3.33333	0.0333333	0.337488	0	0	0	10	0.1	1.01247	0	0	0	0	0	0	0	0	0	0	0	0	0	0	0	0	0	0	50	1	10.1247	0	0	0	0	0	0	0	0	0	0	0	0	0	0
149050678	Xdh	F1LQS6	rCG61833	6.9	146171	3.33333	0.0333333	0.33781	0	0	0	10	0.1	1.01343	0	0	0	0	0	0	0	0	0	0	0	0	0	0	0	0	0	0	0	0	0	0	0	0	0	0	0	50	1	10.1343	0	0	0	0	0
149050867	Itsn2		similar to Intersectin-2 (SH3 domain-containing protein 1B) (SH3P18) (SH3P18-like WASP-associated protein), isoform CRA_c	7.3	136208	30	0.466667	3.03997	0	0	0	20	0.5	2.02756	70	0.9	7.09234	0	0	0	0	0	0	0	0	0	0	0	0	0	0	0	0	0	0	0	0	0	0	0	0	0	0	0	100	2.5	10.1378	100	1.5
149050942	Ddx1		DEAD (Asp-Glu-Ala-Asp) box polypeptide 1, isoform CRA_b	5.46261	14467	3.33333	0.0333333	0.337572	0	0	0	0	0	0	10	0.1	1.01271	0	0	0	0	0	0	0	0	0	0	0	0	0	0	0	0	0	0	0	0	0	0	0	0	0	0	0	0	0	0	0	0
149051074	Lamb1		laminin, beta 1 (predicted)	5.09635	112024	13.3333	0.166667	1.35326	10	0.1	1.01489	10	0.2	1.01654	20	0.2	2.02836	0	0	0	50	1	10.1489	0	0	0	0	0	0	0	0	0	0	0	0	0	0	0	50	2	10.1654	0	0	0	0	0	0	0	0
149051105	Sypl1		synaptophysin-like protein, isoform CRA_c	8	26435	93.3333	1.93333	9.78228	90	1.2	9.10261	90	2	9.11398	100	2.6	11.1302	100	2	10.1202	50	1	10.1134	100	1	10.1054	100	1.5	10.1165	100	1	10.1143	100	3.5	10.1295	100	1.5	10.1161	100	2.5	10.1314	50	1	10.1281	100	2	10.1288	100	3.5
149051372	Pygl		liver glycogen phosphorylase, isoform CRA_c	8.02149	81160	6.66667	0.0666667	0.676942	0	0	0	20	0.2	2.03083	0	0	0	0	0	0	0	0	0	0	0	0	0	0	0	0	0	0	0	0	0	0	0	0	0	0	0	100	1	10.1541	0	0	0	0	0
149051424	Dhrs7		rCG62350	8.24046	38285	3.33333	0.0333333	0.339646	10	0.1	1.01894	0	0	0	0	0	0	0	0	0	50	1	10.1894	0	0	0	0	0	0	0	0	0	0	0	0	0	0	0	0	0	0	0	0	0	0	0	0	0	0
149051484	Akap5		A kinase (PRKA) anchor protein 5	4.6	76778	76.6667	1.8	16.1396	90	2.6	22.1706	80	2	18.1522	60	0.8	8.09593	100	2	20.1788	100	4	30.1879	50	1	10.1415	100	2.5	20.1851	100	4	35.2306	50	1	10.1661	100	3	30.1899	100	1	10.1665	100	3	25.2258	50	5	40.1913	100	1.5
149052156	Wdr90		similar to mKIAA1924 protein (predicted), isoform CRA_a	6.87113	109998	26.6667	0.266667	2.69648	20	0.2	2.02183	40	0.4	4.04557	20	0.2	2.02204	0	0	0	50	1	10.1055	50	1	10.1129	0	0	0	0	0	0	0	0	0	100	1	10.1108	50	1	10.1186	50	1	10.1154	0	0	0	0	0
149052278	Rars		arginyl-tRNA synthetase (predicted), isoform CRA_a	6.33099	67458	6.66667	0.0666667	0.674635	0	0	0	10	0.1	1.01302	10	0.1	1.01088	0	0	0	0	0	0	0	0	0	0	0	0	0	0	0	50	1	10.1302	0	0	0	0	0	0	0	0	0	0	0	0	0	0
149052377	Gnb2l1		rCG34190, isoform CRA_b	6.5617	25140	70	1	7.43784	70	1.2	8.11256	80	1	8.11604	60	0.8	6.0849	50	1	10.1542	100	2.5	10.1501	50	1	10.1124	50	1	10.148	100	2	15.2054	100	1	10.136	100	1.5	10.1492	50	2	10.1482	50	1	10.1575	100	1	10.1422	0	0
149052456	Hnrnph1	A0A0G2JTG7	heterogeneous nuclear ribonucleoprotein H1, isoform CRA_b	5.9	49200	100	7.9	31.5482	100	8.4	29.2212	100	8.9	33.2174	100	6.4	32.2058	100	6	25.2134	100	12	40.2304	100	5.5	20.1958	100	8	25.2257	100	10.5	35.2405	100	7	25.2137	100	11.5	40.2171	100	7	35.2021	100	10.5	35.231	100	8.5	30.2234	100	5
149052492	Clk4		CDC like kinase 4, isoform CRA_e	6.88833	30709	33.3333	0.366667	3.36925	50	0.6	5.05278	40	0.4	4.04494	10	0.1	1.01003	100	1.5	10.1079	50	1	10.1006	0	0	0	50	1	10.1014	50	1	10.1101	50	1	10.1109	0	0	0	0	0	0	100	1	10.1144	50	1	10.1097	0	0
149052556	Hspa4		heat shock protein 4, isoform CRA_b	8.4	50448	93.3333	3.3	22.1598	100	4.4	30.1705	100	3.4	23.1764	80	2.1	13.1326	100	3	20.1692	100	5	30.1726	100	1	10.1182	100	5.5	45.1897	100	7.5	45.203	100	2	20.1897	100	6.5	35.178	100	1.5	10.1508	100	4	30.1925	100	3	20.1709	50	2
149052558	Hspa4		heat shock protein 4, isoform CRA_c	4.84887	14439	16.6667	0.166667	1.69212	10	0.1	1.01486	20	0.2	2.03049	20	0.2	2.03102	0	0	0	0	0	0	0	0	0	50	1	10.1486	0	0	0	0	0	0	0	0	0	0	0	0	50	1	10.171	50	1	10.1339	0	0
149052642	Anxa6		rCG33456, isoform CRA_c	5.3	74389	93.3333	2.76667	12.8603	90	2.5	13.1883	100	3	14.2135	90	2.8	11.1791	100	3	10.2242	100	4	15.1955	50	1	10.1927	100	2.5	20.2079	100	2.5	15.2176	100	3	10.2041	100	3	10.1974	100	1.5	10.2223	100	3.5	25.2306	100	4	15.213	100	2
149052668	G3bp1		Ras-GTPase-activating protein SH3-domain binding protein	5.35943	32813	6.66667	0.0666667	0.676067	10	0.1	1.01445	10	0.1	1.01375	0	0	0	0	0	0	0	0	0	50	1	10.1445	0	0	0	0	0	0	50	1	10.1375	0	0	0	0	0	0	0	0	0	0	0	0	0	0
149052681	Fam114a2		similar to RIKEN cDNA 9030624B09 (predicted), isoform CRA_a	5.17037	20424	3.33333	0.0333333	0.337562	10	0.1	1.01269	0	0	0	0	0	0	0	0	0	50	1	10.1269	0	0	0	0	0	0	0	0	0	0	0	0	0	0	0	0	0	0	0	0	0	0	0	0	0	0
149052845	Shmt1		rCG34423	6.71935	37934	10	0.133333	1.34758	30	0.4	4.04275	0	0	0	0	0	0	0	0	0	50	1	10.1505	0	0	0	50	1	10.1352	50	2	20.1418	0	0	0	0	0	0	0	0	0	0	0	0	0	0	0	0	0
149052863	Aldh3a2		rCG33224, isoform CRA_b	10.3904	19541	43.3333	0.466667	4.39914	40	0.4	4.06063	70	0.8	7.10809	20	0.2	2.02869	100	1	10.1438	50	1	10.1385	0	0	0	50	1	10.1803	0	0	0	100	1	10.166	50	2	10.1594	50	1	10.138	100	1	10.1584	50	1	10.1348	50	1
149052949	Dnah9		rCG34055	5.4	304562	86.6667	3.9	8.79832	100	4.4	10.1488	90	4.5	9.13873	70	2.8	7.10744	100	6	10.1594	100	1.5	10.1308	100	4	10.1428	100	4.5	10.146	100	6	10.165	100	6.5	10.1432	50	3	10.1715	100	4.5	10.1493	100	5	10.1522	100	5	10.1632	100	4.5
149052998	Myh10		myosin, heavy polypeptide 10, non-muscle, isoform CRA_a	4.9	115175	100	17.3	106.143	100	17	99.0895	100	19.4	117.289	100	15.5	102.051	100	16.5	85.2873	100	27	135.324	100	11.5	84.2337	100	12	80.3101	100	18	110.292	100	17	105.294	100	24	135.283	100	20.5	125.274	100	17	95.3274	100	18.5	125.265	100	11
149052999	Myh10	G3V9Y1	myosin, heavy polypeptide 10, non-muscle, isoform CRA_b	5.3	228998	100	11.9	56.9096	100	12.3	60.2379	100	13.9	65.2488	100	9.5	45.2421	100	14.5	60.2418	100	15	70.2528	100	12.5	50.2224	100	11	60.2418	100	8.5	60.2306	100	17	70.2514	100	14	70.2336	100	17.5	80.2463	100	10	55.2407	100	11	50.2717	100	9
149053041	Chd3		chromodomain helicase DNA binding protein 3	6.39133	206467	20	0.233333	2.0249	10	0.1	1.01332	40	0.5	4.04984	10	0.1	1.01155	0	0	0	50	1	10.1332	0	0	0	0	0	0	0	0	0	50	1	10.1293	0	0	0	100	1	10.113	0	0	0	50	2	10.1431	0	0
149053083	Tmem256		similar to novel protein of unknown function (DUF423) family member (predicted), isoform CRA_e	9.82981	9330	3.33333	0.0333333	0.340465	10	0.1	1.0214	0	0	0	0	0	0	0	0	0	0	0	0	0	0	0	0	0	0	50	1	10.214	0	0	0	0	0	0	0	0	0	0	0	0	0	0	0	0	0
149053211	Slc25a11		solute carrier family 25 (mitochondrial carrier	10.6822	22990	23.3333	0.233333	2.36733	50	0.5	5.07065	20	0.2	2.03135	0	0	0	0	0	0	100	1	10.1358	0	0	0	50	1	10.1104	100	1	10.1623	50	1	10.1661	0	0	0	0	0	0	0	0	0	50	1	10.1474	0	0
149053322	Tax1bp3		Tax1 (human T-cell leukemia virus type I) binding protein 3, isoform CRA_b	5.03216	10619	16.6667	0.166667	1.6887	20	0.2	2.02785	30	0.3	3.03824	0	0	0	0	0	0	50	1	10.1277	0	0	0	50	1	10.1508	0	0	0	0	0	0	50	1	10.1096	0	0	0	50	1	10.1468	50	1	10.1259	0	0
149053370	Pafah1b1		platelet-activating factor acetylhydrolase, isoform Ib, alpha subunit 45kDa, isoform CRA_b	8	27116	66.6667	0.766667	6.74884	70	0.8	7.0877	70	0.9	7.08642	60	0.6	6.07242	100	1.5	10.114	100	1	10.1342	0	0	0	100	1	10.1255	50	1	10.1297	50	2	10.1493	50	2	10.1218	100	1	10.108	50	1	10.1338	100	1	10.1216	100	1
149053390	Serpinf1		serine (or cysteine) peptidase inhibitor, clade F, member 1, isoform CRA_a	8.49082	30832	3.33333	0.0333333	0.337698	10	0.1	1.0131	0	0	0	0	0	0	0	0	0	50	1	10.131	0	0	0	0	0	0	0	0	0	0	0	0	0	0	0	0	0	0	0	0	0	0	0	0	0	0
149053391	Serpinf1		serine (or cysteine) peptidase inhibitor, clade F, member 1, isoform CRA_b	4.55151	26917	10	0.1	1.01677	20	0.2	2.0352	10	0.1	1.01512	0	0	0	0	0	0	0	0	0	0	0	0	50	1	10.1958	50	1	10.1562	0	0	0	0	0	0	0	0	0	50	1	10.1512	0	0	0	0	0
149053424	Ywhae		tyrosine 3-monooxygenase/tryptophan 5-monooxygenase activation protein, epsilon polypeptide, isoform CRA_d	4.9	10915	100	4.33333	11.1869	100	4.8	12.1874	100	4.6	11.1899	100	3.6	10.1833	100	4.5	10.1931	100	7	20.1874	100	5.5	10.1832	100	3.5	10.1835	100	3.5	10.1896	100	8	10.1867	100	4	15.191	100	4	10.1906	100	3.5	10.1882	100	3.5	10.193	100	4.5
149053425	Ywhae		tyrosine 3-monooxygenase/tryptophan 5-monooxygenase activation protein, epsilon polypeptide, isoform CRA_e	4.5	21269	100	17.3	47.9332	100	19	50.2885	100	19	52.2793	100	13.9	41.2319	100	17	40.2326	100	21	55.3531	100	10	35.2215	100	28	60.3878	100	19	60.2474	100	16.5	45.2328	100	19	55.3349	100	11	40.2234	100	27.5	60.3747	100	21	60.2306	100	11
149053439	Glod4		similar to RIKEN cDNA 2700085E05, isoform CRA_a	4.5	26711	86.6667	1.7	12.7913	80	1.9	12.1158	100	2.2	18.1513	80	1	8.10667	100	1	10.1206	100	3	15.1337	0	0	0	100	3	20.1557	100	2.5	15.1691	100	2	20.1527	100	2.5	20.1464	100	3	20.1425	100	2	15.1651	100	1.5	15.15	100	1
149053663	Ap2b1		adaptor-related protein complex 2, beta 1 subunit, isoform CRA_c	4.9	96903	83.3333	4.56667	22.8615	80	4.1	23.1944	90	6.4	29.2278	80	3.2	16.1622	100	7.5	30.2166	0	0	0	100	3	20.2132	100	2.5	20.2973	100	7.5	45.2448	100	8.5	30.2315	50	4	30.2574	100	6	30.2064	100	6	30.2995	100	9.5	40.2728	100	4
149053720	Car4	A0A0H2UHB3	carbonic anhydrase 4	6.3	35580	43.3333	0.966667	5.73071	50	1.2	5.07509	50	1.4	9.07351	30	0.3	3.04353	0	0	0	50	3	10.154	0	0	0	100	1	10.1498	100	3.5	10.1487	0	0	0	100	4.5	20.1605	0	0	0	100	2	20.1489	50	1	10.1162	50	1
149053756	Cltc		clathrin, heavy polypeptide (Hc), isoform CRA_a	5.4	180932	100	33.2	172.628	100	31.5	158.299	100	38.6	197.302	100	29.5	162.282	100	36.5	180.321	100	21.5	140.271	100	26.5	140.276	100	41	180.306	100	32	150.322	100	48	210.31	100	27	175.282	100	37	205.303	100	39.5	185.307	100	41.5	210.306	100	30
149053872	Nme2		rCG34286, isoform CRA_b	7.2	13383	70	1.23333	7.11309	90	1.8	9.14657	70	1.3	7.11418	50	0.6	5.07853	100	2.5	10.149	100	1.5	10.167	50	2	10.1471	100	2	10.1553	100	2	10.188	100	2.5	10.1724	100	1.5	10.161	50	3	10.1538	0	0	0	100	1	10.1606	100	1.5
149053894	Acsf2		hypothetical protein LOC619561, isoform CRA_a	8.02993	58664	20	0.2	2.02928	10	0.1	1.014	20	0.2	2.03199	30	0.3	3.04184	50	1	10.14	0	0	0	0	0	0	0	0	0	0	0	0	50	1	10.1843	0	0	0	0	0	0	0	0	0	50	1	10.1356	0	0
149053895	Acsf2		hypothetical protein LOC619561, isoform CRA_b	8.17391	57411	13.3333	0.133333	1.35294	10	0.1	1.01471	30	0.3	3.04412	0	0	0	50	1	10.1471	0	0	0	0	0	0	0	0	0	0	0	0	0	0	0	100	1	10.1477	0	0	0	50	1	10.1458	0	0	0	0	0
149053922	Itga3		integrin alpha 3 (predicted)	7.17448	71817	86.6667	1.96667	12.1698	70	1.3	9.13637	100	3	14.2254	90	1.6	13.1476	50	2	10.1628	50	2	10.2086	50	1	10.1223	100	2	10.2405	100	2	20.1945	100	3	15.2448	100	3.5	15.2262	100	4	20.2255	100	1.5	10.2293	100	3	10.2012	50	1
149053946	Phb		rCG35301, isoform CRA_b	4.8	23738	90	2.23333	14.1386	90	2.2	13.1324	100	3	18.1615	80	1.5	11.1219	100	2	10.1172	100	2	15.1745	50	1	10.1032	100	2.5	15.1531	100	4	20.1655	100	1.5	15.1318	100	5.5	30.1983	100	1.5	10.1418	100	2.5	15.1658	100	4	20.1699	100	2
149054035	Npepps		aminopeptidase puromycin sensitive	5.12167	92790	10	0.1	1.01955	10	0.1	1.02157	20	0.2	2.03708	0	0	0	0	0	0	0	0	0	0	0	0	0	0	0	50	1	10.2157	0	0	0	50	1	10.1715	0	0	0	50	1	10.1993	0	0	0	0	0
149054058	Psmb3		rCG33987, isoform CRA_b	10.1971	12675	60	0.866667	7.75192	60	0.9	8.08598	90	1.2	11.1283	30	0.5	4.04152	0	0	0	100	1.5	15.1374	0	0	0	100	1.5	10.1376	100	1.5	15.1549	100	1.5	10.1455	100	1	10.1429	50	1	10.128	100	1.5	15.1462	100	1.5	15.1428	0	0
149054072	Lasp1		LIM and SH3 protein 1, isoform CRA_b	6.1	25778	23.3333	0.233333	2.35831	10	0.1	1.01059	30	0.3	3.03234	30	0.3	3.03199	50	1	10.1059	0	0	0	0	0	0	0	0	0	0	0	0	50	1	10.1047	0	0	0	100	1	10.1094	0	0	0	0	0	0	50	1
149054201	Krt19		keratin complex 1, acidic, gene 19, isoform CRA_b	5.5	32427	66.6667	0.966667	8.46511	80	1.3	10.164	80	1.2	11.1608	40	0.4	4.07057	50	2	20.2146	100	2	10.2066	50	1	10.1574	100	1.5	10.1828	100	1.5	15.2444	50	2	20.198	100	2	15.1913	50	1	10.18	100	1	10.2102	100	1.5	15.2135	50	1
149054202	Krt19		keratin complex 1, acidic, gene 19, isoform CRA_c	6.4	25563	100	12.1333	33.2929	100	14.2	40.2913	100	12.6	31.3031	100	9.6	28.2844	100	11.5	25.2914	100	14	40.2895	100	11.5	40.2361	100	16.5	50.3178	100	17.5	45.3216	100	12	25.3004	100	17.5	40.304	100	8	20.3023	100	13.5	40.3014	100	12	30.3072	100	8
149054217	Jup		junction plakoglobin, isoform CRA_b	5.5	71672	100	3.9	20.8712	100	3.9	21.204	100	4.2	21.2134	100	3.6	20.1961	100	3	20.1939	100	4.5	20.2003	100	2.5	15.1783	100	4.5	25.2218	100	5	25.226	100	2.5	20.2155	100	4.5	20.2338	100	4	25.2004	100	6.5	25.2163	100	3.5	15.2013	100	3.5
149054245	Rab5c		rCG32615, isoform CRA_b	8.7	13987	66.6667	1.03333	7.43376	80	1.4	10.123	70	1	7.10625	50	0.7	5.07199	50	1	10.1315	100	3	20.1661	50	1	10.1263	100	1	10.1626	100	2	10.1576	0	0	0	100	2	10.1578	100	1.5	10.1328	100	1	10.1694	50	1	10.1424	50	1
149054316	Vat1		vesicle amine transport protein 1 homolog (T californica), isoform CRA_b	4.9	33034	100	14.1333	46.9424	100	15.7	50.2785	100	16.2	48.2815	100	10.5	42.267	100	15	50.291	100	18	55.2686	100	11.5	45.2526	100	15.5	50.2898	100	18.5	50.2907	100	20.5	50.301	100	14.5	50.2548	100	13	50.2789	100	19.5	50.2992	100	13.5	40.2737	100	11.5
149054345	Dusp3		similar to Dual specificity protein phosphatase 3 (T-DSP11) (predicted), isoform CRA_a	8.96271	9943	10	0.1	1.0123	10	0.1	1.01266	20	0.2	2.02425	0	0	0	0	0	0	0	0	0	0	0	0	50	1	10.1266	0	0	0	0	0	0	100	1	10.1212	0	0	0	0	0	0	0	0	0	0	0
149054470	Nsf		N-ethylmaleimide sensitive fusion protein, isoform CRA_a	6.03031	80092	3.33333	0.0333333	0.336911	0	0	0	10	0.1	1.01073	0	0	0	0	0	0	0	0	0	0	0	0	0	0	0	0	0	0	0	0	0	50	1	10.1073	0	0	0	0	0	0	0	0	0	0	0
149054551	Ccdc47		similar to adipocyte-specific protein 4	4.59039	55685	3.33333	0.0333333	0.337621	10	0.1	1.01286	0	0	0	0	0	0	0	0	0	0	0	0	0	0	0	0	0	0	50	1	10.1286	0	0	0	0	0	0	0	0	0	0	0	0	0	0	0	0	0
149054559	Psmc5		peptidase (prosome, macropain) 26S subunit, ATPase 5, isoform CRA_e	7.4	29995	36.6667	0.366667	3.72662	30	0.3	3.04597	30	0.3	3.04817	50	0.5	5.08571	50	1	10.1619	50	1	10.1258	0	0	0	0	0	0	50	1	10.172	0	0	0	0	0	0	50	1	10.1192	50	1	10.1672	50	1	10.1953	100	1
149054589	Pecam1		platelet/endothelial cell adhesion molecule, isoform CRA_c	6.49932	51570	50	0.733333	6.75947	20	0.2	2.04401	70	0.8	8.13696	60	1.2	10.0974	0	0	0	0	0	0	0	0	0	100	1	10.22	0	0	0	100	1	10.2175	100	1.5	15.1806	100	1	10.1668	50	1	10.2399	0	0	0	50	2
149054595	Ddx5		ddx5 gene, isoform CRA_a	8.3	46074	76.6667	1.06667	8.77599	80	1.1	9.11446	70	0.8	7.10278	80	1.3	10.1107	50	2	10.1518	50	2	10.1493	100	1	10.1408	100	1.5	15.1476	100	1	10.1333	100	1	10.1456	50	1	10.1452	0	0	0	100	1	10.1489	100	1.5	10.1468	100	1.5
149054616	Psmd12		rCG33416	5.4	23612	86.6667	1.56667	9.79011	90	1.9	11.13	100	2	11.1452	70	0.8	7.09517	100	1.5	10.1399	100	3	10.1444	50	1	10.1273	100	2.5	10.1551	100	2	20.1467	100	1.5	10.1453	100	2	10.1416	100	1	10.135	100	3	10.1516	100	2.5	15.1525	100	1.5
149054644	Gna13		guanine nucleotide binding protein, alpha 13	6.20548	33237	16.6667	0.166667	1.68483	30	0.3	3.03125	20	0.2	2.02325	0	0	0	50	1	10.1071	50	1	10.1048	0	0	0	0	0	0	50	1	10.1006	50	1	10.1143	0	0	0	0	0	0	0	0	0	50	1	10.1182	0	0
149054664	Abca8a		rCG35339	7.65748	90181	6.66667	0.133333	1.0117	10	0.2	1.01813	10	0.2	2.01697	0	0	0	50	2	10.1813	0	0	0	0	0	0	0	0	0	0	0	0	0	0	0	0	0	0	50	2	20.1697	0	0	0	0	0	0	0	0
149054764	Atp5hl1		rCG33654, isoform CRA_d	5.3	16341	90	1.43333	9.83857	100	1.4	10.1928	80	1.1	9.15561	90	1.8	10.1673	100	1.5	10.2006	100	1.5	10.1959	100	1.5	10.1793	100	1	10.1893	100	1.5	10.1988	100	1	10.1931	100	1.5	10.2018	0	0	0	100	1.5	15.193	100	1.5	10.1902	100	2.5
149054826	Wbp2	G3V721	WW domain binding protein 2, isoform CRA_b	6.3735	28160	3.33333	0.0333333	0.336974	10	0.1	1.01092	0	0	0	0	0	0	0	0	0	50	1	10.1092	0	0	0	0	0	0	0	0	0	0	0	0	0	0	0	0	0	0	0	0	0	0	0	0	0	0
149054902	Sept9		septin 9, isoform CRA_e	7.8	38666	73.3333	1.4	9.45827	50	0.5	5.05811	100	2.7	15.196	70	1	8.12069	50	1	10.1072	0	0	0	0	0	0	100	1	10.1209	100	1	10.1161	100	3.5	20.2399	100	3	15.2161	100	1.5	15.1199	100	3	15.1765	100	2.5	10.2277	50	2
149055026	Mrpl12		ribosomal protein, mitochondrial, L12	9.57784	21714	3.33333	0.0333333	0.338261	10	0.1	1.01478	0	0	0	0	0	0	0	0	0	0	0	0	0	0	0	50	1	10.1478	0	0	0	0	0	0	0	0	0	0	0	0	0	0	0	0	0	0	0	0
149055819	Ldha		rCG53940, isoform CRA_b	8.5	28857	100	8.26667	20.7315	100	7.6	21.2027	100	10.8	24.0032	100	6.4	16.9887	100	6.5	20.1963	100	3.5	10.1805	100	6	15.1961	100	12	30.2216	100	10	30.2192	100	12	20.2131	100	11	30.1893	100	8.5	19.1986	100	13	30.2153	100	9.5	20.1996	100	9
149055856	Kdelr1		KDEL (Lys-Asp-Glu-Leu) endoplasmic reticulum protein retention receptor 1, isoform CRA_a	9	24546	6.66667	0.0666667	0.674398	0	0	0	10	0.1	1.01179	10	0.1	1.0114	0	0	0	0	0	0	0	0	0	0	0	0	0	0	0	50	1	10.1179	0	0	0	0	0	0	0	0	0	0	0	0	50	1
149056034	Myh14		myosin, heavy polypeptide 14	5.4	211581	100	25.5	157.645	100	25	157.317	100	29.8	176.331	100	21.7	139.288	100	23.5	155.262	100	35	210.393	100	15.5	110.185	100	25	165.385	100	26	145.361	100	30.5	190.294	100	35.5	200.361	100	25.5	170.298	100	33.5	175.404	100	24	145.296	100	20
149056215	Gpi		glucose phosphate isomerase	8	57637	100	7.73333	23.5877	100	8.6	25.2655	100	9.8	27.2693	100	4.8	18.2285	100	8.5	30.2504	100	10.5	20.293	100	3	20.1709	100	10	25.3078	100	11	30.3053	100	7	20.2556	100	12	35.2866	100	11.5	30.2276	100	10.5	20.3064	100	8	30.2703	100	2
149056391	4932431P20Rik		rCG54054	6.57633	153342	3.33333	0.0333333	0.336848	0	0	0	10	0.1	1.01054	0	0	0	0	0	0	0	0	0	0	0	0	0	0	0	0	0	0	0	0	0	0	0	0	0	0	0	50	1	10.1054	0	0	0	0	0
149056432	Actn4		rCG54533, isoform CRA_b	5	77873	100	15.5667	69.9582	100	13.5	65.2873	100	18.3	73.3055	100	14.9	71.2818	100	13.5	70.3126	100	12	60.2298	100	5.5	30.2588	100	19.5	80.3207	100	17	85.3148	100	15.5	70.3183	100	19.5	75.2703	100	18	60.3085	100	18.5	75.3138	100	20	85.3166	100	12.5
149056470	Rps16		rCG54255, isoform CRA_b	10.6	14420	86.6667	1.2	8.78709	90	1.3	9.12485	80	1.1	8.11187	90	1.2	9.12456	100	1	10.1398	50	1	10.1376	100	2	10.1282	100	1	10.1449	100	2	10.1426	100	1.5	10.1483	100	1.5	10.1363	100	1.5	10.1373	50	1	10.1305	50	1	10.1445	50	1
149056483	Fbl		fibrillarin, isoform CRA_a	10.5857	33634	6.66667	0.0666667	0.676608	0	0	0	10	0.1	1.01385	10	0.1	1.01597	0	0	0	0	0	0	0	0	0	0	0	0	0	0	0	0	0	0	0	0	0	0	0	0	0	0	0	50	1	10.1385	0	0
149056525	Blvrb		biliverdin reductase B (flavin reductase (NADPH)) (predicted), isoform CRA_a	6.82179	13399	76.6667	2.66667	7.8663	100	4.5	10.2797	70	1.8	7.182	60	1.7	6.13723	100	5.5	10.2923	100	5.5	10.2854	100	2.5	10.2336	100	4.5	10.2902	100	4.5	10.2969	100	1	10.2511	100	3.5	10.2613	50	2	10.2356	100	3.5	10.2799	0	0	0	50	1
149056527	Blvrb		biliverdin reductase B (flavin reductase (NADPH)) (predicted), isoform CRA_c	6	19082	100	5.53333	16.9292	100	7.6	20.3109	100	5.1	18.2697	100	3.9	12.207	100	6.5	20.3155	100	9	20.3072	100	6	20.2643	100	9.5	20.3323	100	7	20.3352	100	4	20.2684	100	7	20.2906	100	3.5	10.214	100	7.5	20.3266	100	3.5	20.2488	100	2
149056706	Bcam		basal cell adhesion molecule, isoform CRA_a	5.6	70533	100	11.1667	57.221	100	9.9	55.2227	100	13.9	64.2213	100	9.7	52.2189	100	13.5	70.2168	100	10	55.2311	100	7.5	50.2228	100	10.5	50.2182	100	8	50.2246	100	14	65.2203	100	11.5	60.2257	100	19.5	85.2181	100	12	50.216	100	12.5	60.2267	100	11.5
149056789	Vasp		vasodilator-stimulated phosphoprotein (predicted), isoform CRA_e	9.31007	38245	76.6667	1.23333	8.80698	60	1	6.11932	100	1.6	13.1833	70	1.1	7.11831	50	1	10.1744	50	1	10.1645	0	0	0	100	2.5	10.2174	100	1.5	10.2098	100	1	10.1731	100	2	20.1631	100	1	10.1907	100	2.5	15.2175	100	1.5	10.1721	50	2
149056897	Sae1		rCG53983, isoform CRA_b	5.61759	29999	23.3333	0.233333	2.38072	20	0.2	2.04285	40	0.4	4.08189	10	0.1	1.01742	50	1	10.1994	0	0	0	0	0	0	0	0	0	50	1	10.229	50	1	10.218	0	0	0	0	0	0	50	1	10.1937	100	1	10.2036	0	0
149057097	Snrpa1		rCG24640, isoform CRA_e	9.07337	17674	6.66667	0.0666667	0.676781	0	0	0	20	0.2	2.03034	0	0	0	0	0	0	0	0	0	0	0	0	0	0	0	0	0	0	50	1	10.1538	0	0	0	0	0	0	50	1	10.1496	0	0	0	0	0
149057284	Idh2		similar to NADP+-specific isocitrate dehydrogenase, isoform CRA_a	9.8	12090	53.3333	0.733333	5.4174	40	0.7	4.06559	50	0.6	5.07934	70	0.9	7.10728	100	2	10.1702	0	0	0	0	0	0	100	1.5	10.1578	0	0	0	100	1.5	10.1608	0	0	0	100	1	10.172	0	0	0	50	1	10.1278	100	2
149057286	Idh2		similar to NADP+-specific isocitrate dehydrogenase, isoform CRA_c	7.2	17419	100	3.3	18.8586	100	2.5	17.1953	100	4.3	22.2019	100	3.1	17.1785	100	1.5	15.1955	100	2.5	15.2123	100	2.5	15.1632	100	3.5	20.1982	100	2.5	20.2071	100	4	20.2228	100	4.5	25.203	100	4.5	25.1957	100	4	25.1978	100	4.5	15.1902	100	3.5
149057356	rps17		rCG24688, isoform CRA_a	10.5	3365	66.6667	1.6	6.78435	100	2.4	10.1787	80	1.9	8.13965	20	0.5	2.03472	100	2	10.1725	100	1.5	10.1725	100	2	10.1665	100	3	10.19	100	3.5	10.1919	100	2	10.173	100	2	10.1721	100	2	10.1653	100	3.5	10.1879	0	0	0	0	0
149057535	Ezr		rCG43375	9.8	17199	53.3333	0.933333	5.41168	0	0	0	60	1.4	6.09345	100	1.4	10.1416	0	0	0	0	0	0	0	0	0	0	0	0	0	0	0	0	0	0	100	2.5	10.1459	100	2.5	10.1573	0	0	0	100	2	10.164	100	1
149057578	Col4a2		procollagen, type IV, alpha 2 (predicted)	8.27421	165977	73.3333	1.5	8.77351	90	1.6	10.116	80	2.1	11.1273	50	0.8	5.07725	100	1.5	10.1088	100	3	15.1482	100	2	10.1159	100	1	10.139	50	1	10.1365	50	1	10.1497	100	3.5	15.1683	100	4	20.1758	100	2	10.1541	50	1	10.1265	0	0
149057897	Ppp2cb		protein phosphatase 2 (formerly 2A), catalytic subunit, beta isoform	5.36872	28031	13.3333	0.166667	1.6881	20	0.3	3.04005	0	0	0	20	0.2	2.02426	0	0	0	0	0	0	50	1	10.1127	0	0	0	50	2	20.2877	0	0	0	0	0	0	0	0	0	0	0	0	0	0	0	0	0
149058126	Aldh9a1		aldehyde dehydrogenase family 9, subfamily A1	6.9	56470	86.6667	1.86667	16.1282	80	1.4	13.1098	100	3	23.1531	80	1.2	12.1216	50	1	10.1094	100	1	10.1081	50	1	10.1352	100	2.5	25.162	100	2.5	20.1569	100	5.5	25.1602	100	2	20.1458	100	3	25.1334	100	1.5	15.1514	100	3	30.1745	100	2
149058268	Serpinc1		rCG45963	5.70454	49126	3.33333	0.0333333	0.336674	10	0.1	1.01002	0	0	0	0	0	0	0	0	0	0	0	0	50	1	10.1002	0	0	0	0	0	0	0	0	0	0	0	0	0	0	0	0	0	0	0	0	0	0	0
149058340	Tor1aip1		torsin A interacting protein 1, isoform CRA_a	6.2011	61312	6.66667	0.0666667	0.675748	20	0.2	2.02725	0	0	0	0	0	0	50	1	10.1402	0	0	0	0	0	0	50	1	10.1322	0	0	0	0	0	0	0	0	0	0	0	0	0	0	0	0	0	0	0	0
149058392	Lamc1		laminin, gamma 1	5	170645	100	21.2	100.25	100	20.8	103.252	100	23.8	104.256	100	19	93.2416	100	21	90.2756	100	29	140.253	100	22	105.233	100	18.5	95.2614	100	13.5	85.2354	100	20.5	85.2733	100	20.5	115.219	100	37.5	120.281	100	22.5	110.267	100	18	90.2389	100	15
149058393	Lamc2		lamimin, gamma 2	7.13966	101760	33.3333	0.4	3.71127	30	0.3	3.04444	30	0.5	4.04012	40	0.4	4.04924	100	1	10.138	50	1	10.1684	0	0	0	0	0	0	0	0	0	0	0	0	50	1	10.1207	50	3	20.1351	50	1	10.1454	0	0	0	0	0
149058400	Arpc5		rCG46443	10.2436	10843	30	0.3	3.04331	30	0.3	3.04435	10	0.1	1.01405	50	0.5	5.07154	0	0	0	0	0	0	100	1	10.1415	0	0	0	50	1	10.1605	0	0	0	0	0	0	0	0	0	0	0	0	50	1	10.1405	0	0
149058518	Tnnt2		troponin T2, cardiac, isoform CRA_a	10.3367	26203	10	0.133333	1.01733	20	0.2	2.03212	10	0.2	1.01986	0	0	0	0	0	0	0	0	0	100	1	10.1606	0	0	0	0	0	0	0	0	0	0	0	0	50	2	10.1986	0	0	0	0	0	0	0	0
149058529	Csrp1		cysteine and glycine-rich protein 1, isoform CRA_b	8.8	11840	56.6667	1.3	5.73247	70	1.9	7.08176	60	1.3	6.07135	40	0.7	4.04432	50	1	10.1203	50	1	10.1093	50	1	10.1017	100	3	10.1213	100	5	10.1218	100	1.5	10.1172	50	2	10.1199	0	0	0	100	2.5	10.1212	50	3	10.1166	50	1
149058530	Csrp1		cysteine and glycine-rich protein 1, isoform CRA_c	8.1	18053	100	7	17.5331	100	6.4	15.1846	100	8.3	18.2054	100	6.3	19.2092	100	4.5	10.1427	100	7	15.2184	100	3.5	10.1229	100	5.5	20.2185	100	11.5	20.2207	100	5.5	10.1411	100	11.5	20.2199	100	5	20.2176	100	10	20.2273	100	9.5	20.2211	100	5.5
149058544	Rnpep	G3V6V1	arginyl aminopeptidase (aminopeptidase B)	5.31553	72689	3.33333	0.0333333	0.338207	10	0.1	1.01462	0	0	0	0	0	0	50	1	10.1462	0	0	0	0	0	0	0	0	0	0	0	0	0	0	0	0	0	0	0	0	0	0	0	0	0	0	0	0	0
149058889	Erap1	A0A0G2K2Y3	type 1 tumor necrosis factor receptor shedding aminopeptidase regulator, isoform CRA_a	5.93771	100746	3.33333	0.0333333	0.336792	10	0.1	1.01038	0	0	0	0	0	0	50	1	10.1038	0	0	0	0	0	0	0	0	0	0	0	0	0	0	0	0	0	0	0	0	0	0	0	0	0	0	0	0	0
149059384	Itga1		integrin alpha 1, isoform CRA_a	5.8	103594	80	1.1	10.1615	70	0.9	8.13419	90	1.3	12.1898	80	1.1	10.1604	50	2	20.2082	100	1	10.1604	100	1.5	10.1937	0	0	0	100	1	10.2127	100	1.5	15.2219	100	1	10.2088	50	3	20.2303	100	1.5	15.205	100	1	10.1985	100	1.5
149059404	Nnt		nicotinamide nucleotide transhydrogenase (mapped), isoform CRA_a	8.8951	80760	6.66667	0.0666667	0.676331	20	0.2	2.02899	0	0	0	0	0	0	50	1	10.1312	0	0	0	0	0	0	0	0	0	50	1	10.1587	0	0	0	0	0	0	0	0	0	0	0	0	0	0	0	0	0
149059851	Gart		phosphoribosylglycinamide formyltransferase, isoform CRA_b	5.54528	61392	13.3333	0.133333	1.35526	20	0.2	2.03401	10	0.1	1.01877	10	0.1	1.01301	0	0	0	0	0	0	0	0	0	50	1	10.1673	50	1	10.1727	0	0	0	0	0	0	0	0	0	50	1	10.1877	0	0	0	0	0
149060050	Lamp2		lysosomal membrane glycoprotein 2, isoform CRA_d	8.11015	40278	6.66667	0.1	0.677025	0	0	0	20	0.3	2.03107	0	0	0	0	0	0	0	0	0	0	0	0	0	0	0	0	0	0	100	1.5	10.1554	0	0	0	0	0	0	0	0	0	0	0	0	0	0
149060379	Cd47		CD47 antigen (Rh-related antigen, integrin-associated signal transducer), isoform CRA_b	8.2	32591	80	1.8	8.14299	100	2.3	10.1796	90	2.3	9.16295	50	0.8	5.08639	100	2.5	10.1858	100	2.5	10.1713	100	3	10.1549	100	1	10.1905	100	2.5	10.1958	100	2.5	10.1864	100	3	10.1635	100	3.5	10.1955	100	2	10.1965	50	1	10.1458	50	1
149060617	Mylk		myosin, light polypeptide kinase (predicted), isoform CRA_a	4	17415	53.3333	0.7	6.06673	70	0.8	7.08569	50	0.8	6.06541	40	0.5	5.0491	100	1	10.1227	100	1	10.1163	50	2	10.1198	50	1	10.1223	50	1	10.1368	50	2	10.1394	50	1	10.1251	50	1	10.1408	50	1	10.1309	50	3	20.1179	50	2
149060618	Mylk		myosin, light polypeptide kinase (predicted), isoform CRA_b	4.7	87034	96.6667	3.03333	15.8003	100	2.8	15.1342	100	3.6	17.1383	90	2.7	15.1284	100	2.5	15.1316	100	2	10.1261	100	3.5	20.1262	100	3	20.138	100	3	10.1491	100	6	20.1414	100	3.5	20.136	100	1.5	10.1298	100	4.5	25.1495	100	2.5	10.1349	100	2
149060743	Dlg1		discs, large homolog 1 (Drosophila), isoform CRA_a	5.45641	100629	6.66667	0.0666667	0.676382	0	0	0	20	0.2	2.02915	0	0	0	0	0	0	0	0	0	0	0	0	0	0	0	0	0	0	0	0	0	50	1	10.125	0	0	0	50	1	10.1664	0	0	0	0	0
149060903	Rpl7		rCG30479, isoform CRA_a	11.4	31294	96.6667	2.46667	16.1534	100	2.8	17.1654	90	1.9	14.1419	100	2.7	17.1531	100	1.5	10.1497	100	4	25.1787	100	1.5	10.1509	100	2.5	15.1792	100	4.5	25.1685	50	1	10.1646	100	3.5	20.1634	100	1.5	15.1411	100	2	10.1732	100	2	20.1495	100	1.5
149060978	Tcea1		rCG30435	8.41584	34020	20	0.2	2.02885	50	0.5	5.07419	10	0.1	1.01236	0	0	0	0	0	0	100	1	10.1442	0	0	0	50	1	10.1533	100	1	10.1501	50	1	10.1236	0	0	0	0	0	0	0	0	0	0	0	0	0	0
149060997	Lyn		Yamaguchi sarcoma viral (v-yes-1) oncogene homolog, isoform CRA_d	9	33176	56.6667	0.833333	6.78195	50	0.6	5.09174	50	0.9	7.10246	70	1	8.15166	50	2	10.264	100	1	10.1209	100	1	10.2058	0	0	0	0	0	0	100	2.5	15.1985	50	1	10.1211	50	1	10.2399	0	0	0	50	2	20.2667	50	1
149061036	Rab2b		RAB2, member RAS oncogene family	6.52026	18469	3.33333	0.0333333	0.338003	0	0	0	10	0.1	1.01401	0	0	0	0	0	0	0	0	0	0	0	0	0	0	0	0	0	0	0	0	0	0	0	0	0	0	0	0	0	0	50	1	10.1401	0	0
149061475	Echs1		enoyl Coenzyme A hydratase, short chain, 1, mitochondrial, isoform CRA_b	7.03114	15723	73.3333	1.53333	10.1083	100	2	14.1478	80	1.7	10.119	40	0.9	6.05815	100	1.5	10.146	100	3.5	20.1609	100	2	15.1358	100	1	10.1413	100	2	15.155	100	2	10.1445	100	2.5	15.1549	100	2.5	15.1467	100	1.5	10.149	0	0	0	0	0
149061606	Eps8l2		EPS8-like 2 (predicted), isoform CRA_a	6.46375	75576	40	0.566667	4.72875	70	1	8.10102	50	0.7	6.08523	0	0	0	100	1	10.1494	100	2.5	15.1402	0	0	0	50	1	10.1384	100	1	10.1464	100	1.5	10.1913	50	2	20.1679	0	0	0	0	0	0	100	1	10.1509	0	0
149061711	Lsp1		lymphocyte specific 1, isoform CRA_c	9.8	8739	20	0.2	2.02757	20	0.2	2.02963	30	0.3	3.03796	10	0.1	1.01512	0	0	0	50	1	10.1369	0	0	0	0	0	0	50	1	10.1594	100	1	10.1251	50	1	10.1295	0	0	0	0	0	0	0	0	0	0	0
149061760	Cd81		rCG47614, isoform CRA_f	4.8	18113	16.6667	0.2	1.69024	30	0.3	3.04325	10	0.2	1.01427	10	0.1	1.0132	0	0	0	100	1	10.1459	0	0	0	0	0	0	50	1	10.1407	0	0	0	50	2	10.1427	0	0	0	0	0	0	0	0	0	0	0
149061925	Gstp1		rCG48611, isoform CRA_d	7.1	19543	100	11.1	23.2344	100	11.4	21.2371	100	12.7	26.2421	100	9.2	22.2239	100	10.5	20.2392	100	9.5	20.2364	100	14	20.2104	100	13.5	25.2684	100	9.5	20.2309	100	13.5	20.2291	100	15.5	25.2898	100	11.5	30.2324	100	11	25.2331	100	12	30.2261	100	9
149061952	Coro1b		coronin, actin-binding protein, 1B, isoform CRA_b	5.24931	49351	26.6667	0.333333	2.71228	40	0.6	4.05983	20	0.2	2.03496	20	0.2	2.04205	0	0	0	50	2	10.147	0	0	0	50	1	10.1397	100	1.5	10.1558	50	1	10.1923	0	0	0	0	0	0	50	1	10.1573	0	0	0	0	0
149062014	Dpp3		rCG47227, isoform CRA_a	4.90452	66121	26.6667	0.433333	3.37208	20	0.4	2.02935	50	0.8	7.07135	10	0.1	1.01554	0	0	0	0	0	0	0	0	0	100	2	10.1467	0	0	0	100	2.5	20.1539	0	0	0	0	0	0	100	1	10.1404	50	1	10.125	50	1
149062126	Capn1		calpain 1, isoform CRA_a	5.3	81619	23.3333	0.266667	2.70691	0	0	0	50	0.5	5.08436	20	0.3	3.03636	0	0	0	0	0	0	0	0	0	0	0	0	0	0	0	100	1	10.1436	100	1	10.1904	50	1	10.1757	0	0	0	0	0	0	0	0
149062177	Sf1		zinc finger protein 162	9.44807	63364	20	0.233333	2.02802	20	0.2	2.02832	40	0.5	4.05575	0	0	0	0	0	0	0	0	0	0	0	0	100	1	10.1416	0	0	0	100	1.5	10.1409	50	1	10.1371	0	0	0	50	1	10.1386	0	0	0	0	0
149062238	Fermt3		similar to cDNA sequence BC032204 (predicted)	7.02665	73817	26.6667	0.766667	6.64758	50	1.3	10.8827	20	0.8	7.04136	10	0.2	2.01862	0	0	0	0	0	0	100	3.5	25.1931	100	2.5	24.1642	50	1	10.1128	0	0	0	0	0	0	0	0	0	100	4	35.2068	0	0	0	0	0
149062240	Stip1		stress-induced phosphoprotein 1, isoform CRA_b	6.11234	11843	13.3333	0.133333	1.35083	20	0.2	2.02505	20	0.2	2.02744	0	0	0	50	1	10.1107	50	1	10.1398	0	0	0	0	0	0	0	0	0	0	0	0	50	1	10.135	0	0	0	0	0	0	50	1	10.1394	0	0
149062249	Hnrnpr		rCG47908	6.72747	46142	10	0.1	1.01407	0	0	0	30	0.3	3.0422	0	0	0	0	0	0	0	0	0	0	0	0	0	0	0	0	0	0	50	1	10.1394	0	0	0	0	0	0	100	1	10.1413	0	0	0	0	0
149062308	Hnrnpul2		similar to hypothetical protein (predicted)	4.66323	86125	30	0.3	3.06137	40	0.4	4.07879	20	0.2	2.04429	30	0.3	3.06102	0	0	0	0	0	0	50	1	10.1272	100	1	10.2098	50	1	10.2412	50	1	10.2128	0	0	0	0	0	0	0	0	0	50	1	10.2301	0	0
149062341	Eef1g		rCG47618, isoform CRA_b	8	10055	63.3333	0.866667	6.42674	80	1.2	8.11799	70	1	7.10381	40	0.4	4.05841	50	1	10.1462	100	1.5	10.1488	100	1.5	10.131	50	2	10.1531	100	1.5	10.1605	100	2	10.1572	100	1	10.1382	0	0	0	100	1.5	10.1533	50	1	10.1406	100	1
149062342	Eef1g		rCG47618, isoform CRA_c	5.50373	26167	23.3333	0.266667	2.63633	0	0	0	30	0.3	3.84664	40	0.5	4.06235	0	0	0	0	0	0	0	0	0	0	0	0	0	0	0	0	0	0	0	0	0	50	1	10.1598	0	0	0	100	1	14.1533	0	0
149062344	Ahnak		rCG47621, isoform CRA_b	5.4	16165	100	5	19.2721	100	5.2	19.2745	100	5.3	19.2706	100	4.5	19.271	100	3.5	20.2895	100	7	20.2777	100	3.5	15.2688	100	5	20.267	100	7	20.2697	100	3	20.2719	100	7	20.2727	100	2.5	15.2695	100	7	20.2705	100	7	20.2685	100	2.5
149062425	Tmem109		transmembrane protein 109, isoform CRA_b	10.1151	19142	30	0.333333	3.04709	30	0.3	3.04592	40	0.5	4.06469	20	0.2	2.03066	0	0	0	50	1	10.1615	100	1	10.1488	0	0	0	0	0	0	0	0	0	0	0	0	100	1	10.1601	100	1.5	10.1633	0	0	0	0	0
149062429	Prpf19		PRP19/PSO4 pre-mRNA processing factor 19 homolog (S. cerevisiae), isoform CRA_d	6.75695	16955	56.6667	0.666667	5.76639	40	0.5	4.07287	80	0.9	8.13963	50	0.6	5.08667	0	0	0	50	1	10.1693	0	0	0	100	1.5	10.1817	50	1	10.196	100	1	10.1652	100	1	10.1675	50	2	10.177	100	1	10.1914	50	1	10.1711	0	0
149062538	Gnaq	D4AE68	guanine nucleotide binding protein, alpha q polypeptide, isoform CRA_a	5.4	42159	96.6667	3.33333	18.1672	100	3.4	20.1779	100	4.4	22.1786	90	2.2	12.145	100	3	15.2021	100	5.5	35.2066	100	2	10.1462	100	3	20.175	100	3.5	20.1597	100	5	20.1883	100	4.5	25.1656	100	4.5	25.1707	100	3	15.1766	100	5	25.1919	100	3
149062580	Gda		guanine deaminase, isoform CRA_a	5.2	42323	100	13.2667	36.9104	100	14.6	37.2487	100	14.2	40.246	100	11	33.2366	100	16	40.2535	100	15.5	40.2561	100	13	35.2327	100	15	30.2553	100	13.5	40.2461	100	16	35.2494	100	18.5	55.2388	100	11.5	30.2417	100	16.5	40.2516	100	8.5	40.2485	100	9
149062782	Myof		similar to Myoferlin (Fer-1 like protein 3) (predicted)	8.8	101652	83.3333	1.63333	14.8052	90	1.8	17.1525	90	2.3	19.1551	70	0.8	8.10806	100	3	30.1574	100	2.5	20.161	50	1	10.1074	100	1.5	15.1941	100	1.5	15.1961	100	3.5	25.1934	50	1	10.1879	100	3	25.1842	100	1	10.1451	100	3.5	30.159	100	1
149063029	Mdh2		malate dehydrogenase, mitochondrial, isoform CRA_f	7	26391	3.33333	0.0333333	0.337891	0	0	0	10	0.1	1.01367	0	0	0	0	0	0	0	0	0	0	0	0	0	0	0	0	0	0	0	0	0	0	0	0	0	0	0	50	1	10.1367	0	0	0	0	0
149063169	Gbas		similar to NipSnap2 protein (Glioblastoma amplified sequence)	9.59301	17569	56.6667	0.966667	7.08973	80	1.4	9.12794	70	1.3	10.1159	20	0.2	2.02529	100	1	10.1393	100	1.5	10.1513	0	0	0	100	2.5	15.1758	100	2	10.1733	100	2	10.186	100	3	25.1635	50	1	10.1416	100	1	10.1595	0	0	0	0	0
149063190	Ran		RAN, member RAS oncogene family, isoform CRA_b	5.9	14732	93.3333	2.03333	9.49683	80	1.9	8.14056	100	2.1	10.1818	100	2.1	10.1682	100	3	10.164	50	2	10.1634	50	2	10.1534	100	3	10.189	100	1.5	10.1915	100	2.5	10.1807	100	1.5	10.1693	100	2.5	10.1798	100	2	10.193	100	2	10.1861	100	3
149063414	Erp29		endoplasmic reticulum protein 29, isoform CRA_a	8.4	17873	70	1.66667	12.7768	60	1.4	10.0933	70	1.5	12.123	80	2.1	16.1142	0	0	0	100	1	10.134	50	1	10.1481	50	1	10.1187	100	5	30.1989	100	2	20.1748	100	2	15.1827	0	0	0	50	4	20.2113	100	1.5	15.1521	100	2
149063506	Pebp1		phosphatidylethanolamine binding protein 1, isoform CRA_a	6.3	10669	100	2.43333	10.2352	100	2.6	10.2384	100	2.5	10.2428	100	2.2	10.2243	100	2	10.2454	100	3	10.2345	100	2	10.2144	100	3	10.2476	100	3	10.2499	100	2	10.2339	100	3.5	10.2425	100	2	10.2528	100	2.5	10.25	100	2.5	10.2349	100	1.5
149063507	Pebp1		phosphatidylethanolamine binding protein 1, isoform CRA_b	4.7	21775	100	4.06667	17.8574	100	4	17.1903	100	4.6	18.1942	100	3.6	18.1878	100	4	20.1904	100	4	15.1825	100	2	10.1437	100	4	20.2246	100	6	20.2105	100	3	15.1814	100	6.5	20.2269	100	3.5	15.1834	100	5	20.1954	100	5	20.1839	100	4
149063939	Myh6		rCG23609, isoform CRA_b	5.6	216518	36.6667	1.4	11.7397	50	1.3	12.0933	40	1.8	15.0855	20	1.1	8.04021	0	0	0	50	1	10.1878	100	2.5	20.1786	0	0	0	100	3.5	35.1941	50	1	10.1819	0	0	0	100	8	65.2796	0	0	0	50	1	10.1135	0	0
149063974	Psme2		proteasome (prosome, macropain) 28 subunit, beta, isoform CRA_a	5	25960	93.3333	3.93333	13.1895	80	3.1	10.1646	100	5.4	16.2139	100	3.3	13.19	100	5.5	10.2028	0	0	0	100	2	10.189	100	2.5	10.198	100	5.5	20.2331	100	5.5	10.2071	100	4	20.2316	100	3.5	10.1864	100	7.5	20.2337	100	6.5	20.211	100	3
149063977	Psme2		proteasome (prosome, macropain) 28 subunit, beta, isoform CRA_d	5.82833	6364	50	0.6	5.08834	30	0.4	3.05482	50	0.7	5.08654	70	0.7	7.12366	50	1	10.1851	0	0	0	50	1	10.1876	0	0	0	50	2	10.1756	100	1.5	10.1827	0	0	0	50	1	10.1575	0	0	0	100	1.5	10.1712	50	1
149064074	Cryl1		crystallin, lamda 1, isoform CRA_a	6.09365	17463	10	0.1	1.0132	10	0.1	1.01476	20	0.2	2.02482	0	0	0	0	0	0	50	1	10.1476	0	0	0	0	0	0	0	0	0	50	1	10.1309	0	0	0	0	0	0	0	0	0	50	1	10.1173	0	0
149064229	Tnfaip8		tumor necrosis factor, alpha-induced protein 8 (predicted), isoform CRA_a	7.4	24309	16.6667	0.166667	1.69008	20	0.2	2.0268	20	0.2	2.02804	10	0.1	1.0154	0	0	0	0	0	0	0	0	0	0	0	0	100	1	10.134	100	1	10.1402	0	0	0	0	0	0	0	0	0	0	0	0	50	1
149064294	Lmnb1		rCG46767, isoform CRA_a	4.9	27641	100	10.3333	35.9176	100	11	36.2584	100	12.6	41.258	100	7.4	30.2364	100	13.5	40.2716	100	13	30.2771	100	7	40.2005	100	10	30.2829	100	11.5	40.2601	100	14	40.2803	100	10.5	45.2467	100	12	40.2464	100	14.5	40.2829	100	12	40.2335	100	6
149064295	Lmnb1		rCG46767, isoform CRA_b	4.9	58702	100	4.3	23.8629	100	4.2	28.2083	100	5.8	24.2116	100	2.9	19.1688	100	4.5	35.1935	100	6.5	30.2113	100	3.5	35.1675	100	4	25.233	100	2.5	15.236	100	6.5	30.2162	100	3	15.2029	100	7	30.2129	100	7	25.2269	100	5.5	20.1991	100	2.5
149064321	Isoc1		rCG46625	8.22924	25972	10	0.1	1.01345	0	0	0	30	0.3	3.04036	0	0	0	0	0	0	0	0	0	0	0	0	0	0	0	0	0	0	100	1	10.1389	0	0	0	0	0	0	50	1	10.1259	0	0	0	0	0
149064420	Ablim3		similar to mKIAA0843 protein (predicted), isoform CRA_b	8.15543	70403	6.66667	0.0666667	0.67569	20	0.2	2.02707	0	0	0	0	0	0	0	0	0	100	1	10.1353	0	0	0	0	0	0	0	0	0	0	0	0	0	0	0	0	0	0	0	0	0	0	0	0	0	0
149064452	Txnl1		thioredoxin-like 1, isoform CRA_a	4.75114	26505	36.6667	0.366667	3.71278	50	0.5	5.06589	50	0.5	5.06064	10	0.1	1.0118	0	0	0	50	1	10.1187	0	0	0	100	1	10.1408	100	1	10.1293	50	1	10.1184	100	1	10.1148	0	0	0	50	1	10.128	50	1	10.1304	0	0
149064499	Lman1		lectin, mannose-binding, 1, isoform CRA_a	5.80227	57886	20	0.2	2.02422	10	0.1	1.01141	50	0.5	5.06126	0	0	0	0	0	0	0	0	0	0	0	0	0	0	0	50	1	10.1141	50	1	10.1124	50	1	10.1236	0	0	0	100	1	10.1295	50	1	10.1176	0	0
149064944	Pon3		paraoxonase 3, isoform CRA_a	5.51633	31626	60	1	7.43485	40	0.6	5.07263	80	1.3	11.1402	60	1.1	6.0917	50	2	20.1846	0	0	0	0	0	0	50	1	10.1793	100	1.5	10.1812	100	1.5	10.1894	100	1	10.1686	100	2	15.18	0	0	0	100	2	20.1632	50	2
149065001	Ndufa4		rCG28086, isoform CRA_b	9.2	5878	100	3.3	12.8242	100	3.6	15.1597	100	3.6	11.1602	100	2.7	12.1528	100	3	15.1529	100	2.5	10.1567	100	3	10.1536	100	4.5	20.1619	100	5	20.1732	100	4	10.1595	100	3	10.1524	100	5	10.1604	100	3.5	10.1718	100	2.5	15.1571	100	2
149065228	Akr1b8	G3V786	rCG27994	7.21774	36161	33.3333	0.5	4.05659	30	0.4	3.05027	70	1.1	9.11949	0	0	0	0	0	0	100	1	10.162	0	0	0	0	0	0	50	2	10.1787	50	1	10.1393	100	2	15.1846	100	1	10.1821	100	2	15.1611	0	0	0	0	0
149065436	Zyx		zyxin, isoform CRA_c	8.2	26276	93.3333	2.66667	9.5465	90	2	9.20129	100	3.6	10.234	90	2.4	9.20422	100	2	10.2204	50	1	10.2154	100	3	10.2088	100	2.5	10.2338	100	2	10.2357	100	3.5	10.2412	100	2.5	10.2291	100	3	10.2342	100	4.5	10.2357	100	4.5	10.2297	100	3
149065789	Naga		rCG59517, isoform CRA_c	5.84895	33006	16.6667	0.2	1.68506	30	0.4	3.03405	20	0.2	2.02113	0	0	0	0	0	0	0	0	0	0	0	0	100	1.5	10.1186	50	1	10.1033	50	1	10.1037	50	1	10.1077	0	0	0	0	0	0	0	0	0	0	0
149065925	Ddx5		DEAD (Asp-Glu-Ala-Asp) box polypeptide 17, isoform CRA_b	8.57595	58354	36.6667	0.5	4.72272	50	0.8	8.07936	50	0.6	5.07616	10	0.1	1.01264	50	2	20.1566	100	1	10.1624	0	0	0	0	0	0	100	2	20.1561	0	0	0	0	0	0	50	1	10.1158	100	1.5	10.175	100	1	10.1479	0	0
149065953	Eif3s6ip		eukaryotic translation initiation factor 3, subunit 6 interacting protein	5.90598	66712	56.6667	0.633333	5.76065	70	0.8	7.1186	80	0.8	8.1365	20	0.3	2.02685	50	1	10.183	100	1	10.1649	0	0	0	100	1	10.1661	100	1.5	10.1705	100	1	10.177	100	1	10.1699	50	1	10.1379	100	1	10.1837	50	1	10.1661	0	0
149066081	Vps28		vacuolar protein sorting 28 (yeast) (predicted), isoform CRA_a	5.0218	21167	3.33333	0.0333333	0.337061	10	0.1	1.01118	0	0	0	0	0	0	0	0	0	50	1	10.1118	0	0	0	0	0	0	0	0	0	0	0	0	0	0	0	0	0	0	0	0	0	0	0	0	0	0
149066411	Eif3h		eukaryotic translation initiation factor 3, subunit 3 gamma, isoform CRA_d	7.38692	20923	13.3333	0.133333	1.35263	20	0.2	2.02982	20	0.2	2.02808	0	0	0	0	0	0	0	0	0	0	0	0	50	1	10.1551	50	1	10.143	0	0	0	50	1	10.1339	0	0	0	50	1	10.147	0	0	0	0	0
149066547	Hrsp12		heat-responsive protein 12, isoform CRA_b	8.58097	10747	16.6667	0.166667	1.69297	20	0.2	2.03235	30	0.3	3.04657	0	0	0	0	0	0	100	1	10.1618	0	0	0	0	0	0	0	0	0	0	0	0	100	1	10.1609	0	0	0	0	0	0	50	1	10.1439	0	0
149067026	Ppp1r12a		protein phosphatase 1, regulatory (inhibitor) subunit 12A, isoform CRA_a	5.2	113011	66.6667	1.3	7.10214	80	1.8	9.12565	70	1.5	7.11064	50	0.6	5.07014	100	2	10.1599	100	1.5	10.1431	0	0	0	100	3	10.1708	100	2.5	15.1545	100	2.5	10.1623	0	0	0	100	1	10.1325	100	3.5	10.1843	50	1	10.1483	100	1.5
149067180	Lta4h		leukotriene A4 hydrolase, isoform CRA_a	6.23539	54474	20	0.2	2.03871	20	0.2	2.03885	40	0.4	4.07727	0	0	0	0	0	0	50	1	10.1784	0	0	0	0	0	0	50	1	10.2101	0	0	0	0	0	0	100	1	10.1855	50	1	10.1866	50	1	10.215	0	0
149067181	Lta4h		leukotriene A4 hydrolase, isoform CRA_b	5.6	45007	96.6667	2.9	21.8265	100	2.7	21.1689	100	3.4	26.1705	90	2.6	18.14	100	3.5	30.1833	100	2.5	20.1535	100	4	25.1679	100	1.5	15.1746	100	2	15.1654	100	4.5	30.176	100	1.5	15.1566	100	3	30.1698	100	3	20.1803	100	5	35.1697	100	4
149067208	Tmpo		thymopoietin, isoform CRA_c	9.8	42532	96.6667	2.66667	23.1986	100	2.2	19.1968	100	3.2	28.2213	90	2.6	22.1776	100	2	15.1787	100	1	10.1763	100	1	10.1544	100	3.5	30.229	100	3.5	30.2455	100	2.5	20.1913	100	3	25.1983	100	2.5	25.2414	100	4	35.2681	100	4	35.2073	100	2.5
149067225	Anks1a		rCG48876, isoform CRA_a	8.67721	27354	3.33333	0.0333333	0.337597	10	0.1	1.01279	0	0	0	0	0	0	0	0	0	0	0	0	0	0	0	50	1	10.1279	0	0	0	0	0	0	0	0	0	0	0	0	0	0	0	0	0	0	0	0
149067257	Rpl9	A0A0G2JXD0	rCG63708	10.5	21425	90	2.03333	16.1551	80	1.8	13.1444	90	2.7	21.1661	100	1.6	14.1549	100	2.5	15.1812	100	2	15.1672	50	1	10.145	50	1	10.1778	100	3.5	25.212	50	3	20.1816	100	4	35.2315	100	3	20.1638	100	3	20.1824	100	2	20.1622	100	1.5
149067263	Arl1		ADP-ribosylation factor-like 1, isoform CRA_b	5.46677	18560	30	0.433333	3.03704	40	0.6	4.04993	50	0.7	5.06119	0	0	0	50	1	10.1163	100	2	10.1256	0	0	0	0	0	0	50	1	10.1319	50	1	10.1129	50	2	10.1151	0	0	0	100	1.5	10.1392	50	1	10.1055	0	0
149067648	Pycard	G3V8L1	PYD and CARD domain containing	5	21674	73.3333	1.33333	10.4448	60	0.9	8.08887	90	1.9	15.1428	70	1.2	8.10285	50	1	10.1411	100	1.5	15.1394	0	0	0	50	1	10.1574	100	2	15.1556	100	3.5	25.1773	100	1	10.15	100	2.5	15.1401	100	2	20.1692	50	1	10.1549	100	2
149067649	Fus		rCG39872, isoform CRA_a	9.5	51093	96.6667	1.76667	9.79611	90	1.6	9.11682	100	2	10.1358	100	1.7	10.1357	100	1	10.1267	100	1.5	10.1257	50	1	10.1042	100	2	10.1381	100	3	10.1416	100	1.5	10.1282	100	2	10.1406	100	1.5	10.1334	100	2.5	10.1384	100	2.5	10.1384	100	1.5
149067651	Fus		rCG39872, isoform CRA_c	10.3909	21174	3.33333	0.0333333	0.338734	10	0.1	1.0162	0	0	0	0	0	0	0	0	0	0	0	0	0	0	0	0	0	0	50	1	10.162	0	0	0	0	0	0	0	0	0	0	0	0	0	0	0	0	0
149067780	Mvp	A0A140TAE0	major vault protein	5.35729	96825	83.3333	2.7	19.8386	100	3.1	23.2142	90	4.2	28.184	60	0.8	8.11752	100	2	20.2055	100	2	20.2213	100	3.5	25.2069	100	5	25.2237	100	3	25.2135	100	4	25.1821	50	3	30.2183	100	2.5	15.17	100	8.5	50.2383	100	4.5	35.2204	50	1
149068067	Uqcrc2		ubiquinol cytochrome c reductase core protein 2, isoform CRA_d	9.22099	42857	10	0.1	1.01613	20	0.2	2.03329	10	0.1	1.01511	0	0	0	50	1	10.1452	0	0	0	0	0	0	0	0	0	50	1	10.1877	0	0	0	50	1	10.1511	0	0	0	0	0	0	0	0	0	0	0
149068068	Uqcrc2		ubiquinol cytochrome c reductase core protein 2, isoform CRA_e	10.6196	12558	23.3333	0.233333	2.37131	20	0.2	2.04524	20	0.2	2.02915	30	0.3	3.03956	0	0	0	50	1	10.2138	0	0	0	0	0	0	50	1	10.2386	50	1	10.1343	50	1	10.1572	0	0	0	0	0	0	0	0	0	0	0
149068170	Rps15a		rCG40707, isoform CRA_b	11.097	16893	63.3333	0.766667	6.77037	60	0.8	6.10292	70	0.8	7.11371	60	0.7	7.09447	50	1	10.179	0	0	0	50	1	10.1437	100	2	10.169	100	1	10.1843	50	1	10.1525	50	1	10.1733	50	1	10.1352	100	1.5	10.176	100	1	10.162	50	1
149068184	rps13		rCG39658, isoform CRA_a	11.2	16143	90	1.93333	9.12297	90	1.8	9.12664	90	2.1	9.121	90	1.9	9.12126	100	3	10.1362	100	1	10.1561	50	1	10.1346	100	2.5	10.1379	100	2	10.1356	100	4	10.1319	50	2	10.1301	100	2	10.1352	100	2	10.1383	100	1.5	10.1346	100	3.5
149068230	Copb1		coatomer protein complex, subunit beta 1, isoform CRA_a	6.60624	20346	3.33333	0.0333333	0.33756	0	0	0	0	0	0	10	0.1	1.01268	0	0	0	0	0	0	0	0	0	0	0	0	0	0	0	0	0	0	0	0	0	0	0	0	0	0	0	0	0	0	0	0
149068231	Copb1		coatomer protein complex, subunit beta 1, isoform CRA_b	5.5	106201	100	3.86667	18.1503	100	3.7	18.1476	100	4.5	20.1625	100	3.4	16.1406	100	3.5	20.1417	100	4	20.1576	100	2	10.123	100	4.5	20.1507	100	4.5	20.1652	100	4.5	20.1544	100	4	20.1674	100	3.5	20.161	100	5.5	20.1757	100	5	20.1542	100	4.5
149068376	Eif3f		eukaryotic translation initiation factor 3, subunit 5 (epsilon) (predicted), isoform CRA_c	5.69065	26215	20	0.2	2.02191	10	0.1	1.011	40	0.4	4.04427	10	0.1	1.01046	50	1	10.11	0	0	0	0	0	0	0	0	0	0	0	0	0	0	0	50	1	10.1179	100	1	10.1089	0	0	0	50	1	10.1069	0	0
149068457	Ilk		integrin linked kinase, isoform CRA_c	8.6	47748	100	5.83333	33.1717	100	5.7	31.1669	100	5.6	34.1816	100	6.2	34.1666	100	5.5	30.1806	100	7.5	30.1578	100	2.5	20.1464	100	5.5	35.1747	100	7.5	40.1749	100	5	30.1836	100	6	30.1738	100	4.5	25.1815	100	5.5	40.1767	100	7	45.1925	100	5.5
149068478	Trim3	G3V8D6	tripartite motif protein 3, isoform CRA_a	7.61497	80761	3.33333	0.0333333	0.337712	0	0	0	10	0.1	1.01313	0	0	0	0	0	0	0	0	0	0	0	0	0	0	0	0	0	0	0	0	0	0	0	0	50	1	10.1313	0	0	0	0	0	0	0	0
149068639	Stim1		stromal interaction molecule 1 (predicted), isoform CRA_a	6.13381	52940	6.66667	0.0666667	0.674337	20	0.2	2.02301	0	0	0	0	0	0	0	0	0	100	1	10.115	0	0	0	0	0	0	0	0	0	0	0	0	0	0	0	0	0	0	0	0	0	0	0	0	0	0
149068683	Numa1		nuclear mitotic apparatus protein 1, isoform CRA_a	5.56739	231770	13.3333	0.166667	1.68932	10	0.2	2.01919	30	0.3	3.04877	0	0	0	0	0	0	50	2	20.1919	0	0	0	0	0	0	0	0	0	50	1	10.194	0	0	0	50	1	10.1255	50	1	10.1683	0	0	0	0	0
149068735	Arap1		centaurin, delta 2, isoform CRA_e	5.79671	137060	3.33333	0.0333333	0.336744	0	0	0	10	0.1	1.01023	0	0	0	0	0	0	0	0	0	0	0	0	0	0	0	0	0	0	50	1	10.1023	0	0	0	0	0	0	0	0	0	0	0	0	0	0
149068774	Rab6a		rCG39700, isoform CRA_c	4.77795	20006	26.6667	0.266667	2.70255	40	0.4	4.05464	30	0.3	3.04044	10	0.1	1.01257	0	0	0	50	1	10.1272	0	0	0	100	1	10.1386	50	1	10.142	50	1	10.1479	0	0	0	0	0	0	0	0	0	100	1	10.1282	0	0
149069276	Clic5		chloride intracellular channel 5, isoform CRA_b	6.4	23614	100	10.8	37.6124	100	9.3	32.2708	100	12.5	40.287	100	10.6	40.2794	100	10	30.2425	100	11	30.2845	100	6.5	35.2357	100	9	35.2916	100	10	30.2997	100	13.5	45.282	100	13	45.2837	100	12.5	40.2775	100	9.5	30.2946	100	14	40.297	100	9
153218522	Kdelc2	Q566E5	KDEL motif-containing protein 2 precursor	8.36436	58702	10	0.1	1.01208	10	0.1	1.01309	10	0.1	1.01186	10	0.1	1.01129	0	0	0	0	0	0	0	0	0	0	0	0	50	1	10.1309	0	0	0	0	0	0	0	0	0	0	0	0	50	1	10.1186	0	0
154425473	Eps15	A7BFV9	epidermal growth factor receptor pathway substrate 15	4.3	98614	10	0.1	1.0144	0	0	0	20	0.2	2.02987	10	0.1	1.01335	0	0	0	0	0	0	0	0	0	0	0	0	0	0	0	50	1	10.1325	0	0	0	0	0	0	50	1	10.1661	0	0	0	50	1
154937382	Myl9	Q64122	myosin regulatory light polypeptide 9	4.6	19724	100	3.63333	14.4922	100	3.3	14.1605	100	5	15.163	100	2.6	14.153	100	2.5	15.1544	100	3	15.1448	100	2	10.162	100	3	10.1626	100	6	20.1787	100	3.5	10.1618	100	6.5	20.1594	100	5	10.1641	100	6.5	20.1683	100	3.5	15.1613	100	2.5
155369271	Prkaca	A1L1M0	cAMP-dependent protein kinase catalytic subunit alpha	9.13959	40606	10	0.1	1.01786	10	0.1	1.01822	20	0.2	2.03535	0	0	0	0	0	0	50	1	10.1822	0	0	0	0	0	0	0	0	0	0	0	0	50	1	10.185	0	0	0	50	1	10.1685	0	0	0	0	0
157059859	Hnrnpa2b1	A7VJC2	heterogeneous nuclear ribonucleoprotein A2	8.9	36055	100	13.6	45.5766	100	13.5	40.248	100	14.8	48.2536	100	12.5	48.2283	100	13.5	40.2195	100	11	35.2623	100	11	40.1941	100	17.5	45.2796	100	14.5	40.2843	100	13.5	45.2125	100	18.5	65.251	100	10	35.2209	100	15	45.2897	100	17	50.2939	100	12
157278006	Sephs1	D3ZFY0	selenide, water dikinase 1	5.58897	42893	3.33333	0.0333333	0.339628	10	0.1	1.01888	0	0	0	0	0	0	0	0	0	0	0	0	0	0	0	0	0	0	50	1	10.1888	0	0	0	0	0	0	0	0	0	0	0	0	0	0	0	0	0
157383032	Igkc		anti-mouse TfR immunoglobulin kappa light chain	5.5	23936	33.3333	0.8	4.71727	30	0.9	5.05112	50	0.5	5.07036	20	1	4.03033	0	0	0	50	2	10.2428	100	3.5	20.1342	0	0	0	0	0	0	100	1	10.1533	0	0	0	100	1	10.1256	50	1	10.1457	0	0	0	0	0
157786682	Eif1	B0K008	eukaryotic translation initiation factor 1	7.29571	12747	40	0.433333	4.07361	50	0.6	5.09535	30	0.3	3.05688	40	0.4	4.06859	50	1	10.1859	50	1	10.1676	100	1	10.2035	50	2	10.1931	0	0	0	100	1	10.1868	0	0	0	0	0	0	50	1	10.1952	0	0	0	0	0
157786694	Ptrf	G3V8L9	polymerase I and transcript release factor	5.3	43909	100	29.5667	63.5938	100	28.2	67.2439	100	33.7	65.2745	100	26.8	58.2631	100	32	70.2508	100	27.5	70.255	100	26.5	65.2178	100	21	60.2364	100	34	70.2593	100	39.5	70.2922	100	40	75.2771	100	30.5	50.2799	100	29.5	60.2479	100	29	70.2753	100	27
157786714	Sec23a	B5DFC3	protein transport protein Sec23A	6.64779	86162	40	0.633333	5.40217	40	0.6	5.07391	40	0.8	6.07357	40	0.5	5.05904	50	1	10.1855	50	3	20.1656	0	0	0	50	1	10.2085	50	1	10.1795	0	0	0	50	1	10.1921	50	2	10.1784	100	2.5	20.1826	0	0	0	0	0
157786744	Dpysl2	P47942	dihydropyrimidinase-related protein 2	5.9	62278	100	54.5667	133.996	100	52.4	126.329	100	61.2	140.334	100	50.1	135.326	100	47.5	130.327	100	58.5	120.328	100	32	110.279	100	60	125.356	100	64	145.354	100	62	145.331	100	65	140.333	100	51.5	130.317	100	64.5	140.345	100	63	145.342	100	48
157786842	Taf15	D3ZSS1	TATA-binding protein-associated factor 2N	9.00298	43249	13.3333	0.133333	1.3503	10	0.1	1.01209	30	0.3	3.03883	0	0	0	0	0	0	0	0	0	0	0	0	0	0	0	50	1	10.1209	50	1	10.1214	0	0	0	50	1	10.1415	0	0	0	50	1	10.1253	0	0
157786926	Arpc3	B2GV73	actin-related protein 2/3 complex subunit 3	8.8	20536	86.6667	2.33333	12.4729	80	1.7	10.1344	90	3.1	15.153	90	2.2	12.1312	100	2	10.1626	100	1	10.1549	0	0	0	100	4.5	20.17	100	1	10.1847	100	4.5	20.1882	50	2	10.1544	100	1	10.1511	100	5	20.1904	100	4	20.1582	100	2.5
157786944	Vps29	B2RZ78	vacuolar protein sorting-associated protein 29	6.32116	20470	6.66667	0.0666667	0.67866	0	0	0	10	0.1	1.02028	10	0.1	1.0157	0	0	0	0	0	0	0	0	0	0	0	0	0	0	0	0	0	0	0	0	0	0	0	0	0	0	0	50	1	10.2028	0	0
157787208	Tmed7	D3ZTX0	transmembrane emp24 domain-containing protein 7 precursor	6.48426	25480	3.33333	0.0333333	0.33806	0	0	0	10	0.1	1.01418	0	0	0	0	0	0	0	0	0	0	0	0	0	0	0	0	0	0	0	0	0	0	0	0	0	0	0	50	1	10.1418	0	0	0	0	0
157816899	Inmt	D3ZNJ5	indolethylamine N-methyltransferase	5.66801	29496	3.33333	0.0333333	0.3368	10	0.1	1.0104	0	0	0	0	0	0	50	1	10.104	0	0	0	0	0	0	0	0	0	0	0	0	0	0	0	0	0	0	0	0	0	0	0	0	0	0	0	0	0
157817025	Metap1	D3ZE72	methionine aminopeptidase 1	6.75898	43206	6.66667	0.0666667	0.675482	20	0.2	2.02645	0	0	0	0	0	0	0	0	0	0	0	0	0	0	0	100	1	10.1322	0	0	0	0	0	0	0	0	0	0	0	0	0	0	0	0	0	0	0	0
157817075	Hist1h1a	D4A3K5	histone H1.1	11.4884	22005	26.6667	0.3	2.71254	20	0.2	2.03638	30	0.4	3.05373	30	0.3	3.0475	100	1	10.1819	0	0	0	0	0	0	0	0	0	0	0	0	50	1	10.1614	0	0	0	100	1.5	10.188	0	0	0	0	0	0	0	0
157817079	Nsun6	B1WC69	NOP2/Sun domain family, member 6	7.6	52309	43.3333	0.633333	4.38004	50	0.8	5.05414	50	0.8	5.05311	30	0.3	3.03288	0	0	0	100	1.5	10.1062	0	0	0	100	1	10.1088	50	3	10.1114	50	1	10.1067	50	3	10.1013	0	0	0	100	1.5	10.1084	50	1	10.1064	100	1
157817229	Arpc2	A0A0G2K9A2	actin-related protein 2/3 complex subunit 2	7	34348	93.3333	3.13333	14.172	90	2.8	13.1618	100	4.1	16.1975	90	2.5	13.1567	100	2	10.1892	100	2	15.1445	50	1	10.1342	100	6	20.2138	100	3.5	15.1943	100	3.5	15.228	100	4.5	15.157	100	3	15.1793	100	7	20.2303	100	2.5	15.193	100	2
157817529	Ddx58	D4ADT5	probable ATP-dependent RNA helicase DDX58	5.39596	68364	3.33333	0.0333333	0.337948	0	0	0	10	0.1	1.01384	0	0	0	0	0	0	0	0	0	0	0	0	0	0	0	0	0	0	0	0	0	50	1	10.1384	0	0	0	0	0	0	0	0	0	0	0
157817692	Ddx6	D3ZD73	probable ATP-dependent RNA helicase DDX6	8.82685	54245	10	0.1	1.01614	20	0.2	2.03222	10	0.1	1.01621	0	0	0	0	0	0	0	0	0	0	0	0	50	1	10.1605	50	1	10.1617	0	0	0	0	0	0	0	0	0	50	1	10.1621	0	0	0	0	0
157817743	Cdh5		cadherin-5	5.1	87170	90	1.5	11.1573	70	1.1	9.1278	100	1.9	13.1817	100	1.5	11.1623	50	1	10.1913	100	1	10.1869	100	1.5	10.1557	0	0	0	100	2.5	20.2007	100	1.5	15.1889	100	1.5	10.1879	100	2.5	10.1826	100	2	20.1746	100	2	10.1746	100	2
157817869	Ca1	B0BNN3	carbonic anhydrase 1	7	28300	60	4.13333	18.4729	100	8.2	36.2449	60	2.6	13.1212	20	1.6	6.05251	100	10.5	50.2559	100	6	30.259	100	5	25.2045	100	12.5	50.2657	100	7	25.2393	100	2	15.1643	100	4.5	20.1812	0	0	0	100	6.5	30.2603	0	0	0	0	0
157818019	Srsf1	D4A9L2	splicing factor, arginine/serine-rich 1B	10.7	27728	10	0.1	1.01842	20	0.2	2.03736	10	0.1	1.01791	0	0	0	0	0	0	50	1	10.1921	0	0	0	0	0	0	50	1	10.1815	0	0	0	0	0	0	0	0	0	50	1	10.1791	0	0	0	0	0
157818179	Eef1b2	B5DEN5	elongation factor 1-beta	4.4	24677	20	0.266667	2.03909	0	0	0	20	0.2	2.03903	40	0.6	4.07823	0	0	0	0	0	0	0	0	0	0	0	0	0	0	0	0	0	0	0	0	0	0	0	0	50	1	10.1996	50	1	10.1907	50	1
157818431	Ppl	D4A5T8	periplakin	5.2	204147	83.3333	2.23333	19.1367	100	3.3	28.171	100	2.9	24.1671	50	0.5	5.07215	100	3.5	30.1665	100	4.5	30.1769	100	2	15.1604	100	2.5	25.1806	100	4	40.1706	100	3.5	25.1645	100	3.5	30.1671	100	1	10.1599	100	3	25.1728	100	3.5	30.171	50	1
157818483	Gspt2	A0A096MJE3	eukaryotic peptide chain release factor GTP-binding subunit ERF3B	4.94308	69233	3.33333	0.0333333	0.337989	10	0.1	1.01397	0	0	0	0	0	0	0	0	0	0	0	0	0	0	0	0	0	0	50	1	10.1397	0	0	0	0	0	0	0	0	0	0	0	0	0	0	0	0	0
157818697	Coro1c	G3V624	coronin-1C	6.67161	53179	76.6667	1.66667	8.20332	90	2.1	9.25231	90	2.1	10.2389	50	0.8	5.11873	100	2	10.2718	100	2.5	10.2633	50	2	10.212	100	2.5	10.3147	100	2.5	10.3058	100	3	15.2742	100	2.5	10.2454	100	2	10.2455	100	2.5	10.3024	50	1	10.2539	0	0
157818975	Flnb	D4A8D5	filamin-B	5.4	275315	76.6667	1.83333	15.9865	70	1.8	15.9148	90	2.7	21.9398	70	1	10.1048	100	3.5	30.1564	50	2	20.1672	50	2	20.1521	100	3	24.1755	50	1	10.165	100	4.5	25.1672	100	1.5	15.1375	100	3	30.1528	100	3.5	29.1618	50	2	20.1592	100	2
157819489	Ppp2r4	B2RYQ2	serine/threonine-protein phosphatase 2A activator	5.9	36618	73.3333	1.36667	10.7698	70	1.7	13.1067	80	1.7	12.1171	70	0.7	7.08543	100	2	15.15	50	2	20.1271	0	0	0	100	3.5	20.1718	100	2	20.1483	100	1.5	10.1513	50	3	20.1459	100	2	10.1243	100	3	25.1673	50	1	10.1392	100	1
157819527	Hint1	P62959	histidine triad nucleotide-binding protein 1	6.4	13778	80	1.56667	10.1222	50	1.1	8.09139	90	2	11.1438	100	1.6	11.1313	100	3	20.2679	50	1	10.1175	50	1	10.1173	0	0	0	50	3	20.1433	100	2.5	15.2266	100	3	15.1686	100	2	10.1283	50	1	10.137	100	2	10.127	100	1.5
157819619	Blvrb	B5DF65	flavin reductase	6.3	22095	23.3333	0.366667	2.38143	50	0.8	5.09816	10	0.2	1.02189	10	0.1	1.02424	0	0	0	50	1	10.1669	100	1.5	10.1743	50	2	10.2236	50	2	10.2425	0	0	0	0	0	0	0	0	0	50	2	10.2189	0	0	0	0	0
157819651	Cct7	D4AC23	T-complex protein 1 subunit eta	8	59659	80	1.56667	13.7897	80	1.4	12.1307	90	2.2	19.1391	70	1.1	10.0993	100	1.5	15.166	0	0	0	100	2.5	15.1527	100	1.5	15.1741	100	1.5	15.1607	100	2.5	25.1687	100	3	25.1376	100	3.5	30.1934	50	1	10.1289	100	1.5	10.1313	100	2
157819689	Sept8	G3V9Z6	septin-8	5.6	49825	6.66667	0.1	0.680465	10	0.1	1.02142	10	0.2	1.01998	0	0	0	0	0	0	0	0	0	0	0	0	50	1	10.2142	0	0	0	0	0	0	0	0	0	0	0	0	50	2	10.1998	0	0	0	0	0
157819753	Rcn1	D3ZUB0	reticulocalbin-1 precursor	4.52438	38091	16.6667	0.233333	2.02799	0	0	0	40	0.6	5.06834	10	0.1	1.01562	0	0	0	0	0	0	0	0	0	0	0	0	0	0	0	100	1	10.1759	0	0	0	100	2	15.1658	0	0	0	0	0	0	0	0
157819755	Ddx3y	D3ZN21	uncharacterized protein LOC364073	6.6	72995	100	3.13333	21.812	100	4	27.1528	100	3.6	24.148	100	1.8	14.1352	100	4	25.1336	100	5	40.175	100	4	20.1401	100	2.5	20.1536	100	4.5	30.1615	100	1.5	10.1329	100	5.5	35.1659	100	2.5	20.1308	100	5	35.1749	100	3.5	20.1356	100	1
157819829	Hacd3	D4ABI7	protein tyrosine phosphatase-like A domain containing 1	9.3	43105	76.6667	0.966667	8.07754	70	0.9	7.13269	90	1.2	9.97678	70	0.8	7.12314	50	1	10.2077	100	1	10.1881	100	1	10.1664	0	0	0	100	2	10.2051	100	1.5	10.2136	50	1	10.1683	100	1.5	10.1924	100	1	14.1958	100	1.5	10.1979	100	1
157819871	Epb42	B5DF57	erythrocyte membrane protein band 4.2	6.8	76502	3.33333	0.0333333	0.336775	0	0	0	0	0	0	10	0.1	1.01033	0	0	0	0	0	0	0	0	0	0	0	0	0	0	0	0	0	0	0	0	0	0	0	0	0	0	0	0	0	0	0	0
157819953	Atp6v1a	D4A133	V-type proton ATPase catalytic subunit A	5.3	68266	70	1.5	12.4434	90	2.5	20.1496	70	1.3	11.1124	50	0.7	6.06824	100	2	20.1743	100	4.5	30.1733	100	1	10.1429	50	2	20.1475	100	4	30.1838	100	1.5	15.1649	100	2	15.1605	0	0	0	100	2	15.1397	50	2	20.1938	50	2
157819957	Dnajc9	A8QIC3	dnaJ homolog subfamily C member 9	7.1685	29980	3.33333	0.0333333	0.33772	0	0	0	10	0.1	1.01316	0	0	0	0	0	0	0	0	0	0	0	0	0	0	0	0	0	0	0	0	0	0	0	0	50	1	10.1316	0	0	0	0	0	0	0	0
157819971	Usp5	D3ZVQ0	ubiquitin carboxyl-terminal hydrolase 5	4.7	95780	96.6667	1.93333	17.1708	90	2.1	19.1856	100	1.8	16.1741	100	1.9	16.1526	50	2	20.1323	100	2	20.2326	100	1	10.1228	100	3.5	25.2373	100	3	30.2692	100	1.5	10.1564	100	2.5	25.191	100	1	10.1332	100	1.5	15.1979	100	2.5	20.1921	100	2
157820113	Ranbp1	D4A2G9	ran-specific GTPase-activating protein	5	23597	3.33333	0.0333333	0.337413	0	0	0	0	0	0	10	0.1	1.01224	0	0	0	0	0	0	0	0	0	0	0	0	0	0	0	0	0	0	0	0	0	0	0	0	0	0	0	0	0	0	50	1
157820325	Cse1l	D3ZPR0	exportin-2	5.44071	110214	3.33333	0.0333333	0.339758	10	0.1	1.01927	0	0	0	0	0	0	0	0	0	0	0	0	0	0	0	50	1	10.1927	0	0	0	0	0	0	0	0	0	0	0	0	0	0	0	0	0	0	0	0
157820507	Psma8	F1M6I7	proteasome subunit alpha type-7-like	8.98653	27894	46.6667	0.566667	5.73972	50	0.8	8.08489	40	0.4	4.06244	50	0.5	5.07185	0	0	0	100	1	10.1561	0	0	0	50	2	20.1828	100	2	20.177	50	1	10.1551	0	0	0	0	0	0	50	1	10.1615	100	1	10.1539	0	0
157820555	Tmem119	B2RYL3	transmembrane protein 119 precursor	4.39278	29865	6.66667	0.0666667	0.676044	20	0.2	2.02813	0	0	0	0	0	0	0	0	0	50	1	10.1264	0	0	0	50	1	10.1549	0	0	0	0	0	0	0	0	0	0	0	0	0	0	0	0	0	0	0	0
157820841	Gp1ba	D3ZQU7	platelet glycoprotein Ib alpha chain precursor	5.2	78222	3.33333	0.0333333	0.338207	0	0	0	10	0.1	1.01462	0	0	0	0	0	0	0	0	0	0	0	0	0	0	0	0	0	0	0	0	0	0	0	0	0	0	0	50	1	10.1462	0	0	0	0	0
157820845	Tufm	P85834	elongation factor Tu, mitochondrial precursor	7.3	49523	80	1.66667	11.7969	80	1.5	12.1327	100	2.5	17.1649	60	1	6.0931	100	1.5	15.1524	100	3	20.1782	0	0	0	100	1.5	10.1723	100	1.5	15.1607	100	2	15.171	100	2	15.1566	100	3.5	25.1709	100	3	20.1709	100	2	10.1553	50	1
157820925	Snrpd2	B5DES0	small nuclear ribonucleoprotein Sm D2	10.3849	13528	23.3333	0.233333	2.37402	30	0.3	3.05283	30	0.3	3.05343	10	0.1	1.01581	0	0	0	50	1	10.185	0	0	0	0	0	0	100	1	10.1716	50	1	10.1576	50	1	10.1913	0	0	0	50	1	10.1854	0	0	0	0	0
157820953	Hist1h2bk	G3V9C7	histone H2B	10.8	13891	100	83.1333	22.8864	100	110.7	25.2174	100	84.6	22.2216	100	54.1	21.2202	100	98	20.2167	100	204.5	30.2184	100	51	20.2093	100	59.5	30.2237	100	140.5	25.2186	100	70.5	20.2245	100	83.5	30.22	100	74.5	20.2198	100	128	20.2209	100	66.5	20.2227	100	42
157821061	Rsu1		ras suppressor protein 1	9.12496	31462	3.33333	0.0333333	0.337811	0	0	0	10	0.1	1.01343	0	0	0	0	0	0	0	0	0	0	0	0	0	0	0	0	0	0	0	0	0	0	0	0	0	0	0	0	0	0	50	1	10.1343	0	0
157821073	Ipo9	D4A857	importin-9	4.6	115938	3.33333	0.0333333	0.338122	0	0	0	10	0.1	1.01437	0	0	0	0	0	0	0	0	0	0	0	0	0	0	0	0	0	0	0	0	0	0	0	0	0	0	0	50	1	10.1437	0	0	0	0	0
157821095	Gpx7	D3ZQI1	glutathione peroxidase 7 precursor	7.93658	21090	3.33333	0.0333333	0.338986	0	0	0	10	0.1	1.01696	0	0	0	0	0	0	0	0	0	0	0	0	0	0	0	0	0	0	0	0	0	0	0	0	0	0	0	0	0	0	50	1	10.1696	0	0
157821107	Myo1f	D4A7X9	myosin-If	9.46259	125319	3.33333	0.0333333	0.337816	10	0.1	1.01345	0	0	0	0	0	0	0	0	0	0	0	0	0	0	0	50	1	10.1345	0	0	0	0	0	0	0	0	0	0	0	0	0	0	0	0	0	0	0	0
157821153	Echdc2	D3ZIL6	enoyl-CoA hydratase domain-containing protein 2, mitochondrial	9.67525	31780	13.3333	0.166667	1.35225	20	0.2	2.03127	20	0.3	2.02549	0	0	0	0	0	0	100	1	10.1563	0	0	0	0	0	0	0	0	0	100	1.5	10.1274	0	0	0	0	0	0	0	0	0	0	0	0	0	0
157821295	Myl7	F1M7K3	myosin regulatory light chain 2, atrial isoform	4.2	16732	40	1.53333	7.73293	40	1.2	8.0626	50	2.2	9.08359	30	1.2	6.05261	0	0	0	0	0	0	50	1	10.1454	50	2	10.1621	100	4.5	30.1592	100	2	10.1598	0	0	0	100	8.5	30.1892	0	0	0	50	1	10.1378	50	2
157821427	Hist1h1b	D3ZBN0	histone H1.5	11.4627	22650	3.33333	0.0333333	0.336992	0	0	0	10	0.1	1.01098	0	0	0	0	0	0	0	0	0	0	0	0	0	0	0	0	0	0	0	0	0	0	0	0	50	1	10.1098	0	0	0	0	0	0	0	0
157821459	Olfml3	G3V8H7	olfactomedin-like protein 3 precursor	6.45521	47220	3.33333	0.0333333	0.336728	0	0	0	10	0.1	1.01018	0	0	0	0	0	0	0	0	0	0	0	0	0	0	0	0	0	0	0	0	0	0	0	0	50	1	10.1018	0	0	0	0	0	0	0	0
157821497	Ndufs8	B0BNE6	NADH dehydrogenase [ubiquinone] iron-sulfur protein 8, mitochondrial	5.83207	23971	3.33333	0.0333333	0.336693	0	0	0	10	0.1	1.01008	0	0	0	0	0	0	0	0	0	0	0	0	0	0	0	0	0	0	50	1	10.1008	0	0	0	0	0	0	0	0	0	0	0	0	0	0
157821523	Sept11	B3GNI6	septin-11	6.2	49782	83.3333	2.56667	13.1518	60	1.6	6.11532	100	3.8	18.1977	90	2.3	15.1424	100	2.5	10.1888	0	0	0	50	1	10.1364	100	4.5	10.2502	50	1	10.1386	100	5	15.2474	100	2	15.1651	100	3	15.1839	100	4.5	20.2107	100	4.5	25.1814	100	2.5
157821581	Psmd13	B0BN93	26S proteasome non-ATPase regulatory subunit 13	5.47286	42818	43.3333	0.566667	4.40726	60	0.9	6.10897	50	0.6	5.08256	20	0.2	2.03025	50	1	10.1663	100	1.5	10.1776	0	0	0	50	1	10.1893	100	2	10.1894	0	0	0	100	1.5	10.1568	0	0	0	100	1	10.1787	50	1	10.1547	0	0
157821599	Uba6	D4A8H3	ubiquitin-like modifier-activating enzyme 6	5.7	117856	3.33333	0.0333333	0.336693	0	0	0	10	0.1	1.01008	0	0	0	0	0	0	0	0	0	0	0	0	0	0	0	0	0	0	0	0	0	0	0	0	0	0	0	50	1	10.1008	0	0	0	0	0
157821621	Eif4a3	Q3B8Q2	eukaryotic initiation factor 4A-III	6.30375	46842	26.6667	0.3	2.70609	40	0.5	4.05823	40	0.4	4.06003	0	0	0	0	0	0	50	2	10.1384	50	1	10.1203	50	1	10.1557	50	1	10.1679	50	1	10.1563	50	1	10.1383	0	0	0	50	1	10.1627	50	1	10.1429	0	0
157821633	Dhx9	D4A9D6	ATP-dependent RNA helicase A	5.9	131731	66.6667	1.23333	11.3876	50	1.6	12.0906	80	1.2	12.9431	70	0.9	9.12901	0	0	0	100	3	25.1998	0	0	0	50	3	20.157	100	3.5	25.1747	100	1.5	15.1744	100	1.5	19.1617	50	1	10.1818	100	2	20.1797	50	1	10.2181	50	1
157821731	Otub1	B2RYG6	ubiquitin thioesterase OTUB1	4.7	31271	23.3333	0.233333	2.36957	10	0.1	1.01895	50	0.5	5.07598	10	0.1	1.01377	0	0	0	0	0	0	0	0	0	0	0	0	50	1	10.1895	0	0	0	100	1	10.1513	50	1	10.1317	50	1	10.1495	50	1	10.1759	50	1
157821823	Ngp	D3ZY96	neutrophilic granule protein precursor	8	19382	30	0.433333	3.06268	80	1.2	8.16918	0	0	0	10	0.1	1.01885	100	2.5	10.2252	50	1	10.2017	100	1	10.1852	100	1.5	10.2222	50	1	10.2248	0	0	0	0	0	0	0	0	0	0	0	0	0	0	0	0	0
157821869	Mcee	D4A197	methylmalonyl-CoA epimerase, mitochondrial	9.23829	18817	23.3333	0.266667	2.37483	30	0.3	3.05346	40	0.5	4.07104	0	0	0	50	1	10.1708	0	0	0	0	0	0	50	1	10.1889	50	1	10.175	0	0	0	100	1.5	10.1743	50	1	10.1817	50	1	10.18	0	0	0	0	0
157821905	Sf3a1	D3ZQM0	splicing factor 3A subunit 1	5.01069	88588	3.33333	0.0333333	0.338031	0	0	0	10	0.1	1.01409	0	0	0	0	0	0	0	0	0	0	0	0	0	0	0	0	0	0	0	0	0	0	0	0	0	0	0	0	0	0	50	1	10.1409	0	0
157822091	Kank4	D4A6X3	KN motif and ankyrin repeat domain-containing protein 4	4.89245	109566	10	0.1	1.0159	10	0.1	1.0153	20	0.2	2.03239	0	0	0	0	0	0	50	1	10.153	0	0	0	0	0	0	0	0	0	0	0	0	50	1	10.1314	0	0	0	50	1	10.1926	0	0	0	0	0
157822117	Rab33b	F1LW77	ras-related protein Rab-33B	7.5	25753	70	1.3	7.09405	60	1.3	6.08121	80	1.2	8.10552	70	1.4	7.09543	100	3	10.1363	0	0	0	100	2	10.1396	50	2	10.1291	50	1	10.1313	100	1	10.1334	50	2	10.1261	100	1.5	10.1326	100	2	10.1297	50	1	10.1376	100	2.5
157822129	Dkk1	D3Z9J1	dickkopf-related protein 1 precursor	8.31918	29150	6.66667	0.0666667	0.675899	10	0.1	1.01345	0	0	0	10	0.1	1.01424	0	0	0	0	0	0	0	0	0	0	0	0	50	1	10.1345	0	0	0	0	0	0	0	0	0	0	0	0	0	0	0	0	0
157822175	Ndufb10	D4A0T0	NADH dehydrogenase [ubiquinone] 1 beta subcomplex subunit 10	7.67681	20859	33.3333	0.333333	3.37961	30	0.3	3.04621	40	0.4	4.05373	30	0.3	3.03887	0	0	0	50	1	10.1578	0	0	0	0	0	0	100	1	10.1522	50	1	10.1263	50	1	10.1463	50	1	10.1129	50	1	10.1518	0	0	0	0	0
157822361	Rasip1	B5DF05	ras-interacting protein 1	5.14922	67816	36.6667	0.433333	4.40571	40	0.5	5.08617	50	0.6	6.09716	20	0.2	2.0338	0	0	0	50	2	20.1856	0	0	0	50	1	10.2246	100	1	10.2257	50	1	10.1994	50	2	20.2001	50	1	10.1567	50	1	10.2319	50	1	10.1835	50	1
157822493	Sec24c	B5DEG8	protein transport protein Sec24C	6.67866	118524	13.3333	0.133333	1.35208	0	0	0	40	0.4	4.05625	0	0	0	0	0	0	0	0	0	0	0	0	0	0	0	0	0	0	100	1	10.1503	0	0	0	50	1	10.1274	50	1	10.1345	0	0	0	0	0
157822539	Ank1	D3Z9Z0	ankyrin-1	6.22514	187124	3.33333	0.0333333	0.3378	10	0.1	1.0134	0	0	0	0	0	0	0	0	0	50	1	10.134	0	0	0	0	0	0	0	0	0	0	0	0	0	0	0	0	0	0	0	0	0	0	0	0	0	0
157822753	Pgm2	A0A0G2JXA4	phosphoglucomutase-2	7.1	26718	96.6667	3.83333	9.87964	90	3.5	9.19773	100	3.9	10.2195	100	4.1	10.2217	100	4	10.227	50	2	10.2189	100	3	10.1858	100	5	10.2306	100	4.5	10.2359	100	3	10.2153	100	3.5	10.2216	100	3.5	10.2105	100	4.5	10.225	100	5	10.225	100	3.5
157822819	Pnp		purine nucleoside phosphorylase	6.8	24337	100	12.8	38.9321	100	10.7	37.2634	100	14.6	39.2698	100	13.1	40.2631	100	11	40.2566	100	6	25.252	100	9.5	40.2368	100	15	40.2795	100	12	40.2922	100	14.5	40.2658	100	14.5	35.2604	100	11.5	40.262	100	16	40.2891	100	16.5	40.272	100	12.5
157823115	Pfdn2	B0BN18	prefoldin subunit 2	6.21926	16581	16.6667	0.2	1.69183	30	0.4	3.04416	20	0.2	2.03133	0	0	0	0	0	0	50	2	10.1548	0	0	0	0	0	0	100	1	10.1434	0	0	0	50	1	10.1572	0	0	0	50	1	10.1561	0	0	0	0	0
157823267	Esd	B0BNE5	S-formylglutathione hydrolase isoform a	6.5	31364	16.6667	0.166667	1.68791	20	0.2	2.02543	20	0.2	2.0258	10	0.1	1.01251	50	1	10.1256	50	1	10.1287	0	0	0	0	0	0	0	0	0	0	0	0	0	0	0	0	0	0	100	1	10.129	0	0	0	50	1
157823277	Dysf	D4A6X1	dysferlin	5.36861	230971	43.3333	0.533333	4.39548	80	1	8.11495	50	0.6	5.07149	0	0	0	100	1.5	10.1426	50	2	10.1428	50	1	10.141	100	1	10.1475	100	1	10.1428	100	1	10.1512	100	1.5	10.1402	50	1	10.1322	0	0	0	0	0	0	0	0
157823377	Myl6	A0A0G2K6J5	myosin light polypeptide 6	4.3	16962	100	12.4	44.3598	100	11.2	44.6278	100	14.1	44.2413	100	11.9	44.2102	100	10	40.2245	100	11.5	39.2485	100	12	45.1983	100	10	40.2087	100	12.5	58.2592	100	14.5	40.2477	100	14	45.2453	100	15	40.2425	100	13	55.2276	100	14	40.2435	100	12
157823391	Tpd52	F1MAB9	tumor protein D52	4.5232	24270	13.3333	0.166667	1.35354	0	0	0	30	0.4	3.04805	10	0.1	1.01257	0	0	0	0	0	0	0	0	0	0	0	0	0	0	0	50	1	10.1494	100	1.5	10.1655	0	0	0	0	0	0	0	0	0	0	0
157823439	Tjp1	F1M4A0	tight junction protein ZO-1	6.1	194030	96.6667	3.56667	29.8864	100	3.8	29.213	100	3.8	31.2618	90	3.1	29.1845	100	5.5	35.2141	100	3	25.2435	100	2	15.1845	100	2.5	25.1667	100	6	45.2563	100	5	45.2654	100	3	25.2667	100	3.5	30.3017	100	1.5	15.1989	100	6	40.2761	100	3.5
157823473	Epx	D3ZSY4	eosinophil peroxidase precursor	10.5002	81281	40	0.633333	5.40542	10	0.1	1.02128	70	1.3	10.14	40	0.5	5.05503	0	0	0	0	0	0	0	0	0	0	0	0	50	1	10.2128	100	1.5	10.2133	100	2.5	25.1996	50	2	10.1673	100	1.5	10.2032	0	0	0	50	1
157823483	Cotl1	B0BNA5	coactosin-like protein	5.1	15933	60	1.3	6.09346	20	0.5	2.03175	90	2.1	9.14393	70	1.3	7.10471	0	0	0	0	0	0	0	0	0	100	2.5	10.1587	0	0	0	100	2	10.1699	100	4.5	10.1764	100	1.5	10.1567	50	3	10.1405	100	1	10.1464	50	3
157823501	Mgst2		microsomal glutathione S-transferase 2	9.81528	16707	10	0.1	1.01199	10	0.1	1.01171	0	0	0	20	0.2	2.02425	0	0	0	50	1	10.1171	0	0	0	0	0	0	0	0	0	0	0	0	0	0	0	0	0	0	0	0	0	0	0	0	0	0
157823503	Prosc	D3ZCA0	proline synthase co-transcribed bacterial homolog protein	7.97311	30105	3.33333	0.0333333	0.337517	10	0.1	1.01255	0	0	0	0	0	0	0	0	0	0	0	0	0	0	0	0	0	0	50	1	10.1255	0	0	0	0	0	0	0	0	0	0	0	0	0	0	0	0	0
157823689	Actr1a	P85515	alpha-centractin	6.19224	42614	76.6667	1.46667	11.8139	80	1.4	12.1467	90	2.2	15.1809	60	0.8	8.11408	50	1	10.1227	100	3	25.1936	50	1	10.1242	100	1.5	15.2067	100	1.5	10.2097	50	2	20.2061	100	3.5	20.1831	100	2	10.2037	100	2	20.2108	100	2.5	15.2035	50	2
157823707	Gstm6l	A0A0G2K6L4	glutathione S-transferase, mu 6-like	7.9	21625	66.6667	2.56667	6.8051	60	1.7	6.11943	60	2.8	6.12912	80	3.2	8.16675	0	0	0	50	2	10.1739	100	3.5	10.186	50	5	10.2287	100	1.5	10.2099	50	4	10.2191	100	5.5	10.2146	50	4	10.2145	50	4	10.2137	50	5	10.2146	50	5
157823715	Tppp	D3ZQL7	tubulin polymerization-promoting protein	9.9	23547	46.6667	0.733333	5.07453	60	1.1	7.09255	60	0.9	6.10058	20	0.2	2.03046	50	2	10.139	50	1	10.1664	0	0	0	100	2	10.1675	100	2	15.1425	100	2	10.1681	50	1	10.1693	0	0	0	100	1.5	10.1797	50	1	10.141	50	1
157823723	Myl4	M0R4E1	myosin light chain 4	4.8	21255	60	2.63333	11.0895	80	2.4	10.1142	60	3.5	13.0898	40	2	10.0645	0	0	0	100	2.5	10.1514	100	3	20.1276	100	2	10.1434	100	4.5	10.1485	100	1.5	10.1461	0	0	0	100	14.5	45.1697	0	0	0	100	1.5	10.1334	100	1.5
157823757	Postn	D3ZAF5	periostin precursor	7.3	90056	100	20.9667	51.9139	100	18.2	44.2487	100	23.2	54.2574	100	21.5	57.2355	100	21.5	45.2805	100	24	45.258	100	18	45.2205	100	11	35.2344	100	16.5	50.25	100	21.5	55.2552	100	24	55.2505	100	35	70.2853	100	20.5	50.275	100	15	40.2211	100	23.5
157823805	Papss1		bifunctional 3'-phosphoadenosine 5'-phosphosulfate synthase 1	6.30952	65903	3.33333	0.0333333	0.337383	10	0.1	1.01215	0	0	0	0	0	0	0	0	0	0	0	0	0	0	0	0	0	0	50	1	10.1215	0	0	0	0	0	0	0	0	0	0	0	0	0	0	0	0	0
157823875	Eps8l1	D3ZDV2	epidermal growth factor receptor kinase substrate 8-like protein 1	6.00703	80086	40	0.533333	4.05765	60	0.8	6.08906	60	0.8	6.0839	0	0	0	50	1	10.1362	50	2	10.1722	0	0	0	100	1	10.1529	100	1.5	10.1382	100	1	10.1405	50	1	10.1367	0	0	0	100	2	10.1424	50	1	10.1365	0	0
157823877	Ckap4	D3ZH41	cytoskeleton-associated protein 4	4.58782	36317	70	1.76667	13.479	90	2.6	19.1974	70	1.6	13.1511	50	1.1	8.08835	100	1	10.2143	100	4	30.228	50	1	10.1679	100	4	25.2315	100	3.5	25.2294	50	1	10.2133	100	3	15.2232	0	0	0	100	3	30.224	100	1.5	15.2017	0	0
157823944	Susd2	D3ZEV8	sushi domain-containing protein 2 precursor	5.6	89671	46.6667	0.966667	6.42733	50	0.9	7.10888	60	1.4	7.1184	30	0.6	5.05471	0	0	0	100	2	15.2218	0	0	0	50	1	10.214	100	2	15.2156	100	1.5	10.1735	100	3	15.2311	0	0	0	0	0	0	100	2.5	10.1875	50	3
157824105	Hnrnpul1	D4A962	heterogeneous nuclear ribonucleoprotein U-like protein 1	6.22065	96002	3.33333	0.0333333	0.337581	10	0.1	1.01274	0	0	0	0	0	0	0	0	0	50	1	10.1274	0	0	0	0	0	0	0	0	0	0	0	0	0	0	0	0	0	0	0	0	0	0	0	0	0	0
157824152	Hist1h2ac	G3V9C0	histone cluster 1, H2an	11.5	14136	100	15.5333	18.5767	100	15.5	17.2433	100	16	19.2661	100	15.1	19.2207	100	11.5	20.2271	100	14	20.2004	100	19.5	15.2062	100	23	20.3673	100	9.5	10.2153	100	17	20.2961	100	10	20.2548	100	16	15.2011	100	23	20.3532	100	14	20.2251	100	15
157824176	Rhoc		rho-related GTP-binding protein RhoC	6.20303	22007	3.33333	0.0333333	0.338524	0	0	0	10	0.1	1.01557	0	0	0	0	0	0	0	0	0	0	0	0	0	0	0	0	0	0	50	1	10.1557	0	0	0	0	0	0	0	0	0	0	0	0	0	0
157824206	Ogn	D3ZVB7	mimecan precursor	5.8	34070	100	14.5	28.8807	100	13.1	27.2111	100	17.4	29.2165	100	13	30.2146	100	16	30.22	100	21.5	30.2141	100	11	30.2157	100	7	25.2213	100	10	20.1843	100	17	30.2183	100	15.5	30.2148	100	29.5	30.2182	100	13.5	30.2183	100	11.5	25.2126	100	20
157824216	Rras	D3Z8L7	ras-related protein R-Ras	7.2	23910	80	1.36667	9.12774	70	1.4	8.11487	90	1.6	11.1511	80	1.1	8.11726	100	2	10.1722	50	1	10.1997	100	2.5	10.1487	50	2	20.1494	50	2	10.1578	100	2	10.157	100	1	10.184	100	2.5	10.1539	50	2	20.2153	100	1.5	15.1529	100	2
158081781	Fam129b	B4F7E8	niban-like protein 1	5.6	84731	100	9	48.2395	100	9.3	47.2373	100	10.2	53.2582	100	7.5	44.2229	100	10	60.2582	100	8	40.2167	100	5	25.1844	100	11.5	55.241	100	12	55.2861	100	12	55.2806	100	9	50.223	100	7.5	50.2689	100	11.5	55.2839	100	11	55.2345	100	6.5
158138513	Slc9a3r2	Q920G2	Na(+)/H(+) exchange regulatory cofactor NHE-RF2	7.3	37351	80	1.5	10.7827	40	0.5	5.05464	100	2.3	15.1503	100	1.7	12.1433	0	0	0	50	1	10.1243	0	0	0	50	1	10.1352	100	1.5	15.1434	100	2.5	15.1369	100	2	20.1441	100	2	10.1372	100	2.5	15.1448	100	2.5	15.1885	100	1.5
158138555	Akr1cl	D3ZF77	aldo-keto reductase family 1, member C-like	7.2	37196	100	19.1333	51.269	100	21.6	52.2703	100	19.4	50.2708	100	16.4	51.2658	100	15.5	50.2716	100	30.5	60.2856	100	10.5	35.2185	100	25	55.2782	100	26.5	60.2978	100	17	40.2736	100	22.5	60.2526	100	16.5	45.2694	100	22.5	55.2833	100	18.5	50.2751	100	15
158138561	C3	P01026	complement C3 precursor	6	186324	20	0.3	2.69876	40	0.7	6.06879	10	0.1	1.0126	10	0.1	1.0149	0	0	0	50	2	10.2075	0	0	0	100	2	20.1777	50	1	10.1249	0	0	0	50	1	10.126	0	0	0	0	0	0	0	0	0	0	0
158138568	Alb	P02770	serum albumin precursor	6.1	68759	100	122.4	104.575	100	172.6	111.254	100	118.8	101.239	100	75.8	101.232	100	159.5	115.27	100	138.5	105.256	100	138.5	110.223	100	313.5	115.252	100	113	110.271	100	134.5	105.249	100	147.5	100.241	100	130	105.244	100	152.5	110.249	100	29.5	85.2151	100	66
158186676	Calu	G3V6S3	calumenin isoform a precursor	4.34472	37064	10	0.1	1.01447	0	0	0	30	0.3	3.04341	0	0	0	0	0	0	0	0	0	0	0	0	0	0	0	0	0	0	50	1	10.1656	0	0	0	0	0	0	0	0	0	100	1	10.1343	0	0
158187535	Rbp4	P04916	retinol-binding protein 4 precursor	5.6193	23221	3.33333	0.0333333	0.337054	10	0.1	1.01116	0	0	0	0	0	0	0	0	0	50	1	10.1116	0	0	0	0	0	0	0	0	0	0	0	0	0	0	0	0	0	0	0	0	0	0	0	0	0	0
158262004	Tubb4a	B4F7C2	tubulin, beta 4	4.6	49586	100	46.8667	96.0277	100	43.4	90.3576	100	46.3	95.367	100	50.9	102.358	100	43.5	100.355	100	40	80.358	100	48.5	90.3421	100	40	95.3686	100	45	85.3638	100	51.5	100.378	100	43	90.3536	100	45.5	90.3579	100	42	95.3837	100	49.5	100.361	100	47
158303324	Itgb1	P49134	integrin beta-1 precursor	5.7	88345	100	8.73333	42.1971	100	8.3	38.2078	100	9	42.1919	100	8.9	46.1916	100	7.5	40.2084	100	12	50.2736	100	7.5	40.1722	100	7.5	30.2063	100	7	30.1784	100	7	40.1864	100	8.5	45.1857	100	9.5	40.1907	100	8.5	30.2073	100	11.5	55.1894	100	7.5
158341664	Rab1b	G3V6H0	ras-related protein Rab-1B	5.4343	22178	46.6667	0.866667	6.40802	80	1.8	11.1336	30	0.5	5.0532	30	0.3	3.03723	50	2	10.1393	100	2	15.1838	50	1	10.1235	100	2	15.1848	100	3.5	15.1682	0	0	0	50	1	10.1665	0	0	0	100	2	20.1828	0	0	0	0	0
158533972	Spta1	D4A678	spectrin alpha chain, erythrocyte	4.80016	280074	10	0.1	1.01933	30	0.3	3.05798	0	0	0	0	0	0	0	0	0	50	1	10.1909	50	1	10.1535	50	1	10.2354	0	0	0	0	0	0	0	0	0	0	0	0	0	0	0	0	0	0	0	0
158635975	Atp2a2	P11507	sarcoplasmic/endoplasmic reticulum calcium ATPase 2 isoform b	5.1	109682	90	4.03333	21.1542	100	4.1	21.1682	90	4.7	23.1623	80	3.3	19.132	100	4	15.1369	100	3	20.1754	100	4	25.146	100	4	20.1916	100	5.5	25.1909	100	5	25.1844	50	2	10.1766	100	10	50.1777	100	3	15.1921	100	4.5	20.1692	100	4
158636004	Flot1	Q9Z1E1	flotillin-1	6.78216	47500	3.33333	0.0333333	0.337719	10	0.1	1.01316	0	0	0	0	0	0	0	0	0	50	1	10.1316	0	0	0	0	0	0	0	0	0	0	0	0	0	0	0	0	0	0	0	0	0	0	0	0	0	0
158711683	Spr	P18297	sepiapterin reductase	5.42715	28129	10	0.1	1.01761	20	0.2	2.03778	0	0	0	10	0.1	1.01505	0	0	0	50	1	10.1714	0	0	0	50	1	10.2064	0	0	0	0	0	0	0	0	0	0	0	0	0	0	0	0	0	0	0	0
158711704	Col1a1	P02454	collagen alpha-1(I) chain precursor	5.6	137954	100	10.0333	25.1845	100	7.6	23.1797	100	11.3	27.1892	100	11.2	25.1845	100	8.5	20.1792	100	5.5	30.1741	100	11.5	20.1745	100	5.5	20.1764	100	7	25.1944	100	11	20.1784	100	7	30.1885	100	21	30.219	100	7	30.1776	100	10.5	25.1825	100	16
158749632	Dbt	B2GV15	lipoamide acyltransferase component of branched-chain alpha-keto acid dehydrogenase complex, mitochondrial	8.53707	53274	13.3333	0.133333	1.35228	20	0.2	2.02811	10	0.1	1.01555	10	0.1	1.01317	50	1	10.1508	0	0	0	0	0	0	0	0	0	50	1	10.1303	50	1	10.1555	0	0	0	0	0	0	0	0	0	0	0	0	50	1
161086978	Capza1	B2GUZ5	F-actin-capping protein subunit alpha-1	5.3	32911	100	3	12.8475	100	3.1	11.1904	100	3.4	15.184	100	2.5	12.1682	100	3.5	10.1958	100	2	10.1921	100	3	10.1676	100	2.5	10.2	100	4.5	15.1962	100	3.5	15.1884	100	3	10.1705	100	3.5	20.1808	100	3.5	15.2034	100	3.5	15.1768	100	2.5
161333847	F2	G3V843	prothrombin precursor	6.3	70386	53.3333	0.866667	5.72678	100	1.8	11.1135	40	0.4	4.04375	20	0.4	2.02309	100	1	10.11	100	3	10.1146	100	1.5	15.113	100	2	10.1169	100	1.5	10.1129	50	1	10.1092	50	1	10.1071	0	0	0	100	1	10.1106	0	0	0	0	0
161760632	Acly	P16638	ATP-citrate synthase isoform 2	7.1	119714	60	0.933333	6.75694	50	0.8	6.07289	70	1	7.11115	60	1	7.08678	100	2.5	15.15	0	0	0	100	1	10.1505	0	0	0	50	1	10.128	100	1.5	10.1788	100	1	10.1514	100	2	10.1503	50	1	10.1506	0	0	0	100	2.5
161760644	Ncl	Q5U328	nucleolin	4.50622	77277	86.6667	2.03333	14.168	100	1.8	14.1798	90	2.8	18.1944	70	1.5	10.1299	100	1	10.142	100	1.5	15.1961	100	1	10.113	100	4	20.2508	100	1.5	15.1969	100	3.5	35.1717	100	3.5	15.2358	50	1	10.1804	100	3.5	15.2463	100	3	20.2282	0	0
162138932	Ap2a2	Q66HM2	AP-2 complex subunit alpha-2	6.4	104174	90	3	18.146	90	3.2	18.15	100	3.9	22.1739	80	1.9	14.1143	100	2	10.1456	100	4	20.1679	50	1	10.1332	100	3	15.1874	100	6.5	40.1825	100	5	20.1804	100	4	25.1811	100	3	20.1471	100	5	20.1954	100	2.5	25.1653	50	2
162287127	Myh14	F1LNF0	myosin-14	5.4	228914	100	2.73333	14.5056	100	2.6	13.1682	100	3.1	16.1759	100	2.5	14.1726	100	3.5	20.1736	100	3	10.1679	100	1.5	10.1337	100	3.5	15.1817	100	1.5	10.1841	100	3	15.1744	100	2	10.1655	100	3	20.182	100	4	20.18	100	3.5	15.1775	100	3
162287337	Apoe	P02650	apolipoprotein E precursor	5.1	35754	63.3333	3.7	17.7925	100	6.7	31.2059	70	2.4	14.1287	20	2	8.04279	100	8.5	40.2067	100	6	20.213	100	8	40.1936	100	8	40.2129	100	3	15.2033	100	2.5	20.187	100	1	10.1684	50	2	10.1668	100	7.5	35.2047	0	0	0	0	0
162287395	Rab8a	P35280	ras-related protein Rab-8A	9.42948	23669	10	0.1	1.01694	20	0.2	2.03345	10	0.1	1.01737	0	0	0	0	0	0	100	1	10.1672	0	0	0	0	0	0	0	0	0	0	0	0	50	1	10.1737	0	0	0	0	0	0	0	0	0	0	0
162459050	Hist2h2ab	D3ZWE0	histone cluster 2, H2ab	11.3471	14000	40	0.7	4.7539	50	1.2	6.11041	40	0.5	5.08832	30	0.4	3.06298	50	2	10.2212	100	4	15.2173	0	0	0	100	1	10.2241	0	0	0	50	1	10.2236	50	2	20.216	0	0	0	100	1	10.2218	0	0	0	0	0
163937849	Itgb2	B2RYB8	integrin beta 2 precursor	6.93938	84819	13.3333	0.133333	1.35695	30	0.3	3.05603	10	0.1	1.01481	0	0	0	0	0	0	0	0	0	50	1	10.1699	50	1	10.2069	50	1	10.1835	0	0	0	0	0	0	0	0	0	0	0	0	50	1	10.1481	0	0
164663841	Clic3	D3ZY91	chloride intracellular channel 3	5.6	26777	93.3333	2.46667	10.8447	90	2.6	11.1747	100	2.8	11.2063	90	2	10.1531	100	3.5	10.2028	100	2	10.1726	50	1	10.1374	100	3.5	15.2375	100	3.5	15.1921	100	2.5	10.2335	100	3.5	10.1859	100	2.5	10.1973	100	3	15.2236	100	2.5	10.1913	100	2
164663874	Nans	B1WC26	N-acetylneuraminic acid synthase	6.4	40052	46.6667	0.733333	5.75678	40	0.6	5.07648	60	1.1	7.1171	40	0.5	5.07677	100	1.5	10.1949	0	0	0	50	1	10.1608	0	0	0	50	2	20.2142	100	2.5	10.2221	100	1	10.1746	50	3	20.1753	50	1	10.2023	0	0	0	100	1
165971399	Set	B0BMV1	Set protein	4.1	33407	90	2.1	11.8087	90	2.2	10.1522	100	2.9	15.1577	80	1.2	10.116	100	3	15.1648	100	2	10.1608	50	1	10.1584	100	3	10.183	100	2.5	10.1733	100	4.5	25.159	100	1.5	10.1494	100	1	10.1546	100	3.5	10.1638	100	4	20.1617	100	2
166064014	Prcp	D4AA31	lysosomal Pro-X carboxypeptidase precursor	6.61895	55563	10	0.1	1.01484	20	0.2	2.0275	10	0.1	1.01703	0	0	0	0	0	0	0	0	0	0	0	0	50	1	10.1378	50	1	10.1372	0	0	0	0	0	0	0	0	0	50	1	10.1703	0	0	0	0	0
166091462	Gbp5	B5DF73	guanylate binding protein 5	5.71479	66958	40	0.466667	4.05852	60	0.7	6.09209	30	0.4	3.0436	30	0.3	3.03988	100	1.5	10.1344	100	1	10.1684	0	0	0	0	0	0	100	1	10.1577	50	1	10.1471	0	0	0	0	0	0	50	1	10.1402	50	2	10.1487	50	1
166157502	Actr1b	B2RYJ7	ARP1 actin-related protein 1 homolog B	6	42282	6.66667	0.0666667	0.676647	0	0	0	0	0	0	20	0.2	2.02994	0	0	0	0	0	0	0	0	0	0	0	0	0	0	0	0	0	0	0	0	0	0	0	0	0	0	0	0	0	0	50	1
166157532	Ly6c	B0BN41	uncharacterized protein LOC503162 precursor	7.76696	14052	3.33333	0.0333333	0.337736	0	0	0	0	0	0	10	0.1	1.01321	0	0	0	0	0	0	0	0	0	0	0	0	0	0	0	0	0	0	0	0	0	0	0	0	0	0	0	0	0	0	50	1
167466288	Rpl7a	P62425	60S ribosomal protein L7a	11.1	29996	86.6667	2.56667	18.1526	80	2.4	16.1341	80	2.4	18.1449	100	2.9	20.1788	100	3	25.1705	0	0	0	100	2.5	20.1603	100	2.5	15.1659	100	4	20.1737	100	4	30.1834	100	3	25.1997	50	1	10.1464	50	2	10.15	100	3.5	25.193	100	2.5
169234816	Ahsa1	B0BN63	uncharacterized protein LOC681996	5.28989	38105	6.66667	0.0666667	0.675547	10	0.1	1.01404	0	0	0	10	0.1	1.0126	0	0	0	0	0	0	0	0	0	0	0	0	50	1	10.1404	0	0	0	0	0	0	0	0	0	0	0	0	0	0	0	50	1
169234840	Eif3i	B0BNA7	eukaryotic translation initiation factor 3 subunit I	5.29107	36462	3.33333	0.0333333	0.336712	10	0.1	1.01014	0	0	0	0	0	0	0	0	0	0	0	0	0	0	0	50	1	10.1014	0	0	0	0	0	0	0	0	0	0	0	0	0	0	0	0	0	0	0	0
183986052	Maoa	B2GV33	Maoa protein	8.01572	58804	3.33333	0.0333333	0.337193	0	0	0	10	0.1	1.01158	0	0	0	0	0	0	0	0	0	0	0	0	0	0	0	0	0	0	0	0	0	50	1	10.1158	0	0	0	0	0	0	0	0	0	0	0
183986548	Pygb	G3V6Y6	Pygb protein	6.4	96775	73.3333	1.56667	11.7803	80	1.8	13.1262	80	2.2	15.1317	60	0.7	7.08301	100	3.5	20.1452	50	1	10.1245	50	1	10.156	100	1.5	15.1655	100	3	20.1798	100	4	20.1798	100	2.5	20.1618	100	1.5	15.1352	100	3	20.1819	0	0	0	50	1
184160980	Frs2	D4A244	fibroblast growth factor receptor substrate 2	5.81231	56810	16.6667	0.166667	1.68426	10	0.1	1.01068	20	0.2	2.0209	20	0.2	2.02121	0	0	0	0	0	0	50	1	10.1068	0	0	0	0	0	0	50	1	10.1068	50	1	10.1022	0	0	0	0	0	0	0	0	0	0	0
185134818	Pklr	P12928	pyruvate kinase PKLR	6.17355	58794	3.33333	0.0333333	0.337188	10	0.1	1.01157	0	0	0	0	0	0	50	1	10.1157	0	0	0	0	0	0	0	0	0	0	0	0	0	0	0	0	0	0	0	0	0	0	0	0	0	0	0	0	0
186910249	Snrpf	D4AAT4	small nuclear ribonucleoprotein F	4.47684	9726	20	0.233333	2.0259	10	0.1	1.0127	30	0.4	3.03884	20	0.2	2.02616	0	0	0	0	0	0	0	0	0	0	0	0	50	1	10.127	0	0	0	0	0	0	0	0	0	100	1.5	10.1403	50	1	10.1078	0	0
186972114	Fn1	A0A096P6L8	fibronectin precursor	5.3	272445	100	8.5	51.2655	100	9.4	52.2888	100	8.8	51.2701	100	7.3	50.2378	100	9	45.3222	100	12.5	75.2717	100	15	75.3032	100	6.5	45.3027	100	4	20.2441	100	6	50.2456	100	8	45.29	100	18	85.3077	100	9	50.3015	100	3	25.2055	100	8.5
187281875	PDCD5	B1H286	uncharacterized protein LOC366089	4.96935	14411	3.33333	0.0333333	0.33835	10	0.1	1.01505	0	0	0	0	0	0	0	0	0	50	1	10.1505	0	0	0	0	0	0	0	0	0	0	0	0	0	0	0	0	0	0	0	0	0	0	0	0	0	0
187469277	Sucla2	B2RZ24	Sucla2 protein	6.0411	47388	3.33333	0.0333333	0.33873	0	0	0	10	0.1	1.01619	0	0	0	0	0	0	0	0	0	0	0	0	0	0	0	0	0	0	0	0	0	0	0	0	50	1	10.1619	0	0	0	0	0	0	0	0
189011598	Slc25a24	B1WC67	calcium-binding mitochondrial carrier protein SCaMC-1	8.1	52892	80	2.1	8.46187	70	2	8.11182	80	2.6	8.1413	90	1.7	9.1325	100	4	10.1723	0	0	0	50	1	10.1384	100	2	10.1641	100	3.5	15.1535	100	5	10.1939	0	0	0	100	3	10.1596	100	2	10.1808	100	3	10.1722	100	1.5
189011606	Nceh1	B2GV54	neutral cholesterol ester hydrolase 1	6.61275	45822	6.66667	0.0666667	0.676529	10	0.1	1.01436	10	0.1	1.01523	0	0	0	0	0	0	0	0	0	0	0	0	50	1	10.1436	0	0	0	50	1	10.1523	0	0	0	0	0	0	0	0	0	0	0	0	0	0
189011620	Fbln1	D3ZQ25	fibulin-1 precursor	4.9	78073	60	1.03333	6.09569	50	0.6	5.08229	80	1.8	8.1306	50	0.7	5.07418	100	1	10.1555	0	0	0	0	0	0	100	1.5	10.1734	50	1	10.165	100	2.5	10.1857	100	1.5	10.139	100	2.5	10.1574	100	2.5	10.1709	0	0	0	100	1
189011699	Trip6	B1WC42	thyroid hormone receptor interactor 6	7.09405	50916	40	0.466667	4.06041	70	0.9	7.10646	50	0.5	5.07476	0	0	0	100	1.5	10.1495	50	1	10.1583	0	0	0	100	1	10.1514	100	1.5	10.1523	100	1	10.1602	50	1	10.1316	0	0	0	100	1	10.1477	0	0	0	0	0
189163481	Isyna1	Q6AYK3	inositol-3-phosphate synthase 1	5.7	60884	60	0.8	6.07773	80	0.9	8.10425	80	1.3	8.10129	20	0.2	2.02765	100	1	10.1305	100	1	10.1312	0	0	0	100	1.5	10.1331	100	1	10.1265	100	2	10.1285	100	2	10.1309	100	1	10.1137	100	1.5	10.1333	0	0	0	0	0
189181716	Oxct1	B2GV06	succinyl-CoA:3-ketoacid coenzyme A transferase 1, mitochondrial precursor	8.55352	56204	80	1.06667	10.446	70	1	9.0975	100	1.3	13.1455	70	0.9	9.09515	100	1.5	15.1433	100	1	10.1315	50	1	10.1147	0	0	0	100	2	15.1554	100	1	10.146	100	1	10.1411	100	1.5	15.1474	100	1.5	15.1536	100	1.5	15.1393	50	1
189181726	Tln1	G3V852	talin-1	5.8	269671	100	92.5333	294.273	100	106.3	321.278	100	98.3	301.282	100	73	260.26	100	93.5	275.277	100	108.5	340.276	100	107.5	365.255	100	108	320.291	100	114	305.29	100	98	280.28	100	96.5	335.28	100	83.5	275.272	100	132.5	350.296	100	81	265.282	100	71
189339231	Sf3b1	G3V7T6	splicing factor 3b, subunit 1	6.65623	145830	6.66667	0.0666667	0.677098	10	0.1	1.01721	10	0.1	1.01408	0	0	0	0	0	0	0	0	0	0	0	0	0	0	0	50	1	10.1721	50	1	10.1408	0	0	0	0	0	0	0	0	0	0	0	0	0	0
189491689	Suclg2	B1H270	succinyl-CoA ligase [GDP-forming] subunit beta, mitochondrial	7.7	46989	80	1.6	13.4513	80	1.7	14.1295	90	2	16.1343	70	1.1	10.0902	100	2	20.1575	100	2	15.1621	0	0	0	100	2.5	20.157	100	2	15.1709	100	2	20.1554	100	3	15.1515	50	2	20.1546	100	1.5	15.1353	100	2.5	20.1521	50	4
189491695	Ap1g1	B2RYN6	AP-1 complex subunit gamma-1	6.35352	91351	23.3333	0.266667	2.37497	20	0.2	2.03652	30	0.4	3.05955	20	0.2	2.02885	50	1	10.1635	0	0	0	0	0	0	0	0	0	50	1	10.2018	50	1	10.1833	0	0	0	0	0	0	100	1.5	10.2061	0	0	0	0	0
189491879	Sri	B0BNJ1	sorcin	5.5	21625	86.6667	3.33333	15.4559	80	2.9	15.1136	100	4.3	18.1403	80	2.8	13.1138	100	4.5	20.1484	0	0	0	100	4.5	20.1309	100	4	20.1515	100	1.5	15.1374	100	5	20.1468	100	1	10.1246	100	6.5	20.1493	100	4.5	20.1434	100	4.5	20.1377	100	3.5
[truncated: 300 more rows]
[truncated: 13 more columns]
