# Supplementary material for: Proteome Investigation of Rat Lungs Subjected to Ex Vivo Perfusion (EVLP)
Source: Molecules. 2018 Nov 22;23(12):3061. doi: 10.3390/molecules23123061 (PMC6321151; doi:10.3390/molecules23123061)
Supplement: Supplementary file 1 [file molecules-23-03061-s001.zip › Supplementary Table S4.xls]

## Sheet: Tab. S4
Table S4. Discriminant proteins. Complete list of the differentially expressed proteins among the three conditions examined and the descriptors identified by LDA. Three comparison are considered; native vs pre-EVLP, pre-EVLP vs post-EVLP and native vs post-EVLP. Positive values for DAve and DCI indicate that the protein is more abundant in the first condition, negative values in the second one. D…
																								native vs pre-EVLP		pre-EVLP vs post-EVLP		native vs post-EVLP		LDA
Accession	Gene name	Uniprot entry	Reference	pI	MW	SpC* native	SpC* IIIM21	SpC* IIIN23	SpC* IIIO25	SpC* IIIP27	SpC* IIIQ29	SpC* pre-EVLP	SpC* IIF11	SpC* IIG13	SpC* IIH15	SpC* III17	SpC* IIL19	SpC* post-EVLP	SpC* IA1	SpC* IB3	SpC* IC5	SpC* ID7	SpC* IE9	DAve	DCI	DAve	DCI	DAve	DCI	F Ratio	Prob>F
55747	Apoa1	P04639	preproapolipoprotein A-I	5.4	30089	17.5	19.5	16.5	22.5	18	11	3.3	3	4.5	1	8	0	3.3	0	0	0	0	16.5	1.36538	147.68	0	0	1.36538	147.68	26.7552	3.93016e-07
55779	Ssb	P38656	La/SS-B protein	10.2	47778	1	0	2	0	1	2	2.1	2.5	2.5	1.5	2	2	1.3	1.5	0.5	1.5	2	1	-0.709677	-1.705	0.470588	1.36	-0.26087	-0.345	5.58304	0.00934895
56107	Eno1	P04764	Alpha-enolase	6.1	47116	32	31.5	33	22.5	35.5	37.5	28.8	32.5	28.5	22.5	32.5	28	23.3	19	21	21	23.5	32	0.105263	97.28	0.211132	143.275	0.314647	240.555	26.1829	4.76819e-07
56643	Mdh2	P04636	Malate dehydrogenase, mitochondrial	8.8	35656	11	11.5	9.5	11.5	9.5	13	13.1	13	13	11.5	13	15	13.7	14	15.5	15	13.5	10.5	-0.174274	-25.305	-0.0447761	-8.04	-0.218623	-33.345	-	-
57002	Ptbp1	Q00438	pyrimidine binding protein 1	9.5	56937	12.6	11.5	10	10	15	16.5	12.7	12.5	16.5	11.5	14	9	7.2	2.5	9	6.5	7	11	-0.00790514	-1.265	0.552764	54.725	0.545455	53.46	13.5578	8.38626e-05
57069	Tst	P24329	rhodanese	7.8	33177	5.1	4.5	6	1.5	5.5	8	6.5	7.5	7	6	6.5	5.5	4	5	3	3	5.5	3.5	-0.241379	-8.12	0.47619	13.125	0.241758	5.005	6.14168	0.00633277
57237	Serpina3k	P05545	serine protease inhibitor 2(SPI-2)	5.2	45547	45.5	49.5	37	32.5	75.5	33	15	20	16.5	13.5	25	0	8.6	4	0	4	2	33	1.00826	922.625	0.542373	75.52	1.36414	998.145	37.0114	1.83547e-08
57381	Pls3	Q63598	T-plastin	5.3	70305	6.2	4.5	5	5.5	7.5	8.5	8	8	7.5	8	7.5	9	6.7	7	7	8.5	6.5	4.5	-0.253521	-12.78	0.176871	9.555	-0.0775194	-3.225	-	-
57429	Tubb2b	Q3KRE8	Tubulin beta-2B chain	4.6	49964	3.2	2.5	3	2.5	3	5	3.3	3	2.5	2	6	3	1.7	2	2.5	1	0.5	2.5	-0.0307692	-0.325	0.64	4	0.612245	3.675	6.61228	0.00460021
57890	Fasn	P12785	fatty-acid synthase	5.9423	272649	25.7	25.5	26	13	26	38	31	34.5	39.5	19.5	31.5	30	18.9	19	22	20	15.5	18	-0.186949	-150.255	0.48497	301.895	0.304933	151.64	8.95193	0.00104131
202572	A1i3	P14046	alpha-1-inhibitor III precursor	5.6	163773	67.2	67.5	58.5	53.5	88.5	68	24	38	11.5	13.5	55	2	22.1	18	1.5	3.5	7.5	80	0.947368	1969.92	0.0824295	43.795	1.01008	2013.72	22.9906	1.47931e-06
202689	Acadm	P08503	acyl-CoA dehydrogenase medium subunit (EC 1.3.99.3)	8.481	46556	0.6	0.5	0	0	1.5	1	1	1.5	0.5	0.5	2	0.5	0	0	0	0	0	0	-0.5	-0.32	2	0.5	2	0.18	4.60905	0.0189633
202941	Apoa4	P02651	preapolipoprotein A-IV	5	44457	5	5	6	4	6	4	1.1	1	0	0	4.5	0	1	0	0	0	0	5	1.27869	11.895	0.0952381	0.105	1.33333	12	25.8766	5.29406e-07
203470	Ckb	P07335	brain creatine kinase	5.2	42713	11.1	9.5	10	6	14	16	12.6	11.5	13.5	10.5	15	12.5	8.9	12	5.5	5	10	12	-0.126582	-17.775	0.344186	39.775	0.22	22	5.14276	0.012812
204665	Hspb1	P42930	heat shock protein 27	6.1	22893	17.6	21	17.5	14	13.5	22	13.8	17	17	11	13	11	10.2	12	12	8.5	7.5	11	0.242038	59.66	0.3	43.2	0.532374	102.86	11.5128	0.000242277
205137	Anxa3	P14669	lipocortin-III	6	36323	17.8	19	21	15	17.5	16.5	20.8	21.5	24	18	22	18.5	16.4	13	16	14.5	17.5	21	-0.15544	-57.9	0.236559	81.84	0.0818713	23.94	5.61188	0.0091603
205517	Pmpca	P20069	general mitochondrial matrix processing protease 55 kDa subunit, partial	7.99265	58608	0	0	0	0	0	0	0.4	1	0.5	0.5	0	0	0	0	0	0	0	0	-2	-0.08	2	0.08	0	0	5.96704	0.00714425
205526	Aldh6a1	Q02253	methylmalonate semialdehyde dehydrogenase	8.2	57808	1.1	1	1	1	0.5	2	2.9	4	3	4	1.5	2	0.6	0.5	1	0.5	0.5	0.5	-0.9	-3.6	1.31429	4.025	0.588235	0.425	15.0369	4.08795e-05
206042	Pccb	P07633	prepropionyl-CoA carboxylase (EC 6.4.1.3)	7.2	58627	0.5	1	0.5	0	0	1	1.1	0.5	1.5	1	1	1.5	0.2	1	0	0	0	0	-0.75	-0.48	1.38462	0.585	0.857143	0.105	6.43205	0.00519463
220700	Serpina3l	P05544	contrapsin-like protease inhibitor related protein	5.4	46278	21.6	21.5	15.5	15.5	40.5	15	10.3	11	13	6.5	21	0	4.2	0	0	0	0	21	0.708464	180.235	0.841379	44.225	1.34884	224.46	15.9949	2.61777e-05
220838	Dlat	P08461	dihydrolipoamide acetyltransferase	5.42576	57283	2	1.5	2	1	2	3.5	2.6	3	4	2	3	1	1	0	1.5	0.5	1.5	1.5	-0.26087	-1.38	0.888889	2.88	0.666667	1.5	6.57459	0.0047182
220849	Acaa1a	P21775	peroxisomal 3-ketoacyl-CoA thiolase A	8.16643	44840	1	3	1.5	0.5	0	0	0.2	1	0	0	0	0	0.1	0	0.5	0	0	0	1.33333	0.48	0.666667	0.015	1.63636	0.495	4.25159	0.02482
310174	Cap1	Q08163	cyclase-associated protein	7.3	51547	35.1	31.5	32.5	23	47.5	41	34.5	40	33	25	46.5	28	24.9	29	17.5	23.5	28	26.5	0.0172414	20.88	0.323232	285.12	0.34	306	12.4722	0.000145763
349089	Lyz1	P00697	lysozyme	9.2	16730	10.5	9	12	9.5	9.5	12.5	11.1	8.5	12.5	11	12	11.5	8.4	6.5	11.5	6	8	10	-0.0555556	-6.48	0.276923	26.325	0.222222	19.845	-	-
395937	Hbb-b1	Q62670	0 beta-2 globin	6.9	15980	66.1	83.5	47.5	62	102	35.5	29.4	37	31	18	54.5	6.5	15.4	6	1	6.5	5.5	58	0.768586	1752.42	0.625	313.6	1.24417	2066.02	20.7216	3.51923e-06
396433	Gdi2	P50399	rab GDI beta	5.6	50686	23.5	24	25.5	15	25.5	27.5	22.5	24	21	19	24	24.5	18.7	16.5	18	16.5	19.5	23	0.0434783	23	0.184466	78.28	0.227488	101.28	8.27374	0.00157547
402528	Dync1h1	P38650	cytoplasmic dynein heavy chain	6	532249	22	23.5	18.5	6.5	30.5	31	25.2	29.5	21.5	16	37	22	12.4	17	5	14	12	14	-0.135593	-75.52	0.680851	240.64	0.55814	165.12	10.4153	0.000443994
453180	Lmna	P48679	lamin A	6.2	71642	30.5	31	32	24.5	27	38	31.5	31.5	37	30.5	33.5	25	24.5	17.5	21	27	29	28	-0.0322581	-31	0.25	196	0.218182	165	6.9254	0.00373426
455105	Fgb	P14480	fibrinogen B beta chain	7.7	54304	24.3	22	35	19	29	16.5	6.4	4.5	9	2	16.5	0	6.7	1.5	0	0	0	32	1.16612	274.765	-0.0458015	-1.965	1.13548	272.8	20.0826	4.53899e-06
488838	Pdia6	Q63081	CaBP1	4.8	47221	16.3	16.5	14.5	13	17	20.5	19.6	22	17	17	24	18	15.1	16.5	11.5	13.5	17.5	16.5	-0.183844	-59.235	0.259366	78.075	0.0764331	18.84	8.54166	0.0013357
510108	Hadha	Q64428	mitochondrial long-chain enoyl-CoA hydratase/3-hydroxycyl-CoA dehydrogenase alpha-subunit	9.3	82513	10.8	9.5	10	6.5	16	12	9.2	11	10.5	7	10.5	7	5.6	9.5	4	4	3	7.5	0.16	16	0.486486	26.64	0.634146	42.64	10.3066	0.000472168
510196	Tf	P12346	TF	7.2	75859	25.3	24	26	23.5	29	24	12.9	15	19	8.5	20.5	1.5	9.1	6	4	4	5.5	26	0.649215	236.84	0.345455	41.8	0.94186	278.64	24.1473	9.70722e-07
575380	Cav1	P41350	caveolin	5	21569	8.3	7	8	7	9	10.5	11	10	12.5	8.5	12.5	11.5	8.5	7	6	9	10.5	10	-0.279793	-26.055	0.25641	24.375	-0.0238095	-1.68	4.68903	0.0178681
587520	Krt19	Q63279	keratin 19	4.7	29144	30.1	25	31.5	24.5	32.5	37	27.9	26.5	36	21.5	28	27.5	23.6	19	27	21.5	25	25.5	0.0758621	63.8	0.16699	110.725	0.242086	174.525	3.86648	0.033373
763181	Anxa6	P48037	annexin VI	5.3	75755	26.5	25	25.5	24	27	31	33	33	31.5	31	37.5	32	28.9	30.5	23.5	32.5	34.5	23.5	-0.218487	-193.375	0.132472	126.895	-0.0866426	-66.48	-	-
785039	Add1	Q63028	alpha-adducin, normotensive phenotype	5.9	80320	0.9	0.5	0.5	0.5	1	2	1.5	2	2	2	0.5	1	0.4	0.5	0	0.5	0.5	0.5	-0.5	-0.72	1.15789	1.045	0.769231	0.325	5.94391	0.00725983
790487	Fga	P06399	fibrinogen alpha-E subunit	5.4	86686	9.9	7.5	10	9.5	17.5	5	3.4	2.5	4	1.5	9	0	3.2	0.5	0	0	0	15.5	0.977444	43.225	0.0606061	0.66	1.0229	43.885	9.82461	0.000622316
818016	Acta2	P62738	Actin, aortic smooth muscle	9.2	10456	27.3	32.5	19	22	35.5	27.5	34.2	46	35	30.5	29	30.5	25.1	34	26	21.5	16.5	27.5	-0.22439	-212.175	0.306914	269.815	0.0839695	57.64	4.51175	0.0203939
818025	Igh-6		mu-immunoglobulin	6.7	37701	2.4	0.5	6	1	3	1.5	1	1.5	1.5	0	2	0	0.6	0	0	0	0	3	0.823529	2.38	0.5	0.32	1.2	2.7	5.09396	0.0132735
1008930	Psme1	Q63797	proteasome activator rPA28 subunit alpha	5.7	28578	3	3.5	1.5	3.5	3.5	3	5.4	7.5	3	4	6	6.5	5.1	6.5	3	3	7.5	5.5	-0.571429	-10.08	0.0571429	1.575	-0.518519	-8.505	3.61392	0.0406711
1127032	Prg2	Q63189	eosinophil major basic protein precursor	5.70165	25130	0	0	0	0	0	0	0.7	1.5	0	1	0	1	0	0	0	0	0	0	-2	-0.245	2	0.245	0	0	11.2407	0.000280831
1213217	Sod1	P07632	Cu/Zn superoxide dismutase	5.7	16017	7.3	7	8.5	6.5	6.5	8	7.4	6	9	6	7	9	9.6	9.5	11.5	9	11	7	-0.0136054	-0.735	-0.258824	-18.7	-0.272189	-19.435	3.98314	0.0304891
1430944	Rpl14	Q63507	ribosomal protein L14	11.6001	23340	1.8	1.5	1.5	2	2	2	2.8	4	2	2.5	2.5	3	1.5	0	2.5	0.5	2	2.5	-0.434783	-2.3	0.604651	2.795	0.181818	0.495	5.98634	0.00704932
1490384	Rpl6	P21533	ribosomal protein L6	11.1	33570	3.6	2	4.5	1.5	5	5	5.3	5	6.5	4.5	5.5	5	3.1	3.5	3	2.5	3.5	3	-0.382022	-7.565	0.52381	9.24	0.149254	1.675	9.98001	0.000568958
1561642	Plec	P30427	plectin	5.6	533537	19.1	21	25	13	10.5	26	23.3	23	27.5	24	23.5	18.5	15.1	13.5	13	16.5	18	14.5	-0.198113	-89.04	0.427083	157.44	0.233918	68.4	6.34378	0.00551538
1658525	Fabp4	P70623	adipocyte fatty acid binding protein	8.16953	14709	0	0	0	0	0	0	0.4	0	1	1	0	0	0	0	0	0	0	0	-2	-0.08	2	0.08	0	0	3.83911	0.0340914
1707874	C9	Q62930	complement component C9 precursor	5.4	62281	1.1	1.5	2	0.5	1	0.5	0.5	0	1	0.5	1	0	0.3	0	0	0	0	1.5	0.75	0.48	0.5	0.08	1.14286	0.56	5.52984	0.00970807
2225894	Rhoa	O35791	RhoA	4.7	19687	5.1	6	4.5	2.5	6.5	6	6.1	6.5	4.5	6.5	7	6	4.5	5	1.5	5	5	6	-0.178571	-5.6	0.301887	8.48	0.125	2.88	4.58119	0.0193616
2225995	RT1-A	O02953	MHC class I alpha chain	5.1	39104	0	0	0	0	0	0	0.2	0	0.5	0	0	0.5	0.5	0.5	0	0.5	0.5	1	-2	-0.02	-0.857143	-0.105	-2	-0.125	3.64506	0.0396852
2276402	Matr3	P43244	matrin 3	5.8	94447	4.3	4.5	5	1.5	4.5	6	3.7	4	3	2.5	6	3	2.1	3	0	2.5	3	2	0.15	2.4	0.551724	4.64	0.6875	7.04	7.01563	0.00351852
2292988	ITIH4	O35802	Inter-alpha-inhibitor H4 heavy chain	6.1	103608	3.1	5	4.5	0.5	4.5	1	0.4	0	0	0	2	0	1.4	0	0	0	0	7	1.54286	4.725	-1.11111	-0.9	0.755556	3.825	5.51487	0.00981173
3462887	Sptan1	P16086	alpha-fodrin	5.1	284636	116.6	116.5	129	71	124.5	142	126	133.5	138.5	94.5	144.5	119	96.5	88.5	93.5	84.5	108	108	-0.0774938	-1140.22	0.265169	3281.88	0.188644	2141.65	11.0458	0.000312478
5019815	Sept7	Q9WVC0	AF142759_1 CDC10	8.9	50509	6.6	5.5	9.5	3	7	8	7.7	6	8.5	6.5	9.5	8	5.3	5	5	3	6.5	7	-0.153846	-7.865	0.369231	15.6	0.218487	7.735	4.64641	0.0184429
5732982	Ces1d	P16303	AF171640_1 carboxylesterase	6.2	62131	63.7	62	62.5	43	84	67	79.9	92	74.5	74	87	72	59	64.5	48	61.5	70.5	50.5	-0.225627	-1163.16	0.300936	1451.51	0.0766096	288.345	13.036	0.000109078
6572674	Pgrmc1	P70580	AF163321_1 ventral midline antigen VEMA	4.27604	21599	2.3	2.5	2.5	2	2.5	2	2.2	2	3	2	2.5	1.5	0.8	0	0	0	0.5	3.5	0.0444444	0.225	0.933333	2.1	0.967742	2.325	10.2588	0.000485155
6636119	Actn4	Q9QXQ0	AF190909_1 alpha-actinin 4	5.1	104786	14.7	15.5	13.5	6.5	20	18	19.8	17.5	21.5	20	19.5	20.5	15	12.5	15	15.5	16.5	15.5	-0.295652	-87.975	0.275862	83.52	-0.020202	-4.455	8.78386	0.00115249
6978435	Acadvl	P45953	very long-chain specific acyl-CoA dehydrogenase, mitochondrial precursor	9.19087	70750	0.3	0	0.5	0	0.5	0.5	0.6	1	0.5	0	1	0.5	0	0	0	0	0	0	-0.666667	-0.135	2	0.18	2	0.045	4.06692	0.0285835
6978491	Akr1b1	P07943	aldose reductase	6.3	35798	3	2.5	3.5	1	4.5	3.5	6.2	7	6	6.5	6.5	5	2.6	3	3.5	1.5	2	3	-0.695652	-14.72	0.818182	15.84	0.142857	1.12	33.0198	5.57689e-08
6978501	Anxa1	P07150	annexin A1	7.1	38830	27.7	24.5	25	25.5	31.5	32	30	31	31	26	35.5	26.5	23.2	24	18	19	25.5	29.5	-0.0797227	-66.355	0.255639	180.88	0.176817	114.525	10.1623	0.000512562
6978543	Atp1a1	P06685	sodium/potassium-transporting ATPase subunit alpha-1 precursor	5.2	113055	5.4	6	6	5	3.5	6.5	6.4	6	7	8	7	4	3.2	3	1.5	2.5	3.5	5.5	-0.169492	-5.9	0.666667	15.36	0.511628	9.46	12.3517	0.000155204
6978545	Atp1a2	P06686	sodium/potassium-transporting ATPase subunit alpha-2 precursor	5.26853	112218	1.2	1.5	1.5	0.5	1	1.5	1.8	2	1.5	2.5	1.5	1.5	0.8	0	0	0.5	2.5	1	-0.4	-0.9	0.769231	1.3	0.4	0.4	3.55653	0.0425581
6978553	Atp1b3	Q63377	sodium/potassium-transporting ATPase subunit beta-3	7.94576	31830	1.9	2	2	2	1.5	2	2.4	3.5	2	3	1.5	2	1.2	0	1	0.5	2	2.5	-0.232558	-1.075	0.666667	2.16	0.451613	1.085	4.82087	0.0162082
6978607	Cat	P04762	catalase	7.2	59758	12.8	16.5	12	5.5	15.5	14.5	10.5	12	10	8	14	8.5	7.7	7	4.5	7	9	11	0.197425	26.795	0.307692	25.48	0.497561	52.275	6.72169	0.00427533
6980956	Glud1	P10860	glutamate dehydrogenase 1, mitochondrial precursor	8	61417	11.6	13	8.5	7.5	15	14	13.3	14.5	13	11.5	15	12.5	10.1	10.5	9	10.5	11	9.5	-0.136546	-21.165	0.273504	37.44	0.138249	16.275	5.00398	0.0141719
6980964	Gnai3	P08753	guanine nucleotide-binding protein G(k) subunit alpha	5.4	40523	0.4	0	1	0	1	0	1.3	1.5	2.5	1	0.5	1	0.7	1.5	0.5	0	1.5	0	-1.05882	-0.765	0.6	0.6	-0.545455	-0.165	3.47996	0.0452231
6980972	Got2	P00507	aspartate aminotransferase, mitochondrial	9.3	47315	1.3	0.5	1.5	1.5	2	1	1.9	2.5	2	2	1	2	0.8	1	0.5	0.5	1	1	-0.375	-0.96	0.814815	1.485	0.47619	0.525	4.27105	0.0244556
6981010	Hba1	P01946	hemoglobin subunit alpha-1/2	8	15329	142.6	163	132.5	113	194	110.5	56.5	56	66.5	32	106	22	41.7	17	14.5	26	23.5	127.5	0.864892	8571.25	0.301426	726.68	1.09495	9297.93	37.155	1.76647e-08
6981068	Icam1	Q00238	intercellular adhesion molecule 1 precursor	6.5	60143	2.9	2.5	3	1.5	4	3.5	3.6	4	3.5	3	4	3.5	3.3	2.5	3	2.5	3.5	5	-0.215385	-2.275	0.0869565	1.035	-0.129032	-1.24	3.56532	0.0422631
6981142	Lamb2	P15800	laminin subunit beta-2 precursor	6.3	196474	12.8	17	18.5	14.5	6	8	17.4	19	12.5	36	10	9.5	11.8	10.5	8	18	8	14.5	-0.304636	-69.46	0.383562	81.76	0.0813008	12.3	-	-
6981144	Lamp1	P14562	lysosome-associated membrane glycoprotein 1 precursor	8.03121	43970	0	0	0	0	0	0	0.3	0	1	0	0	0.5	0	0	0	0	0	0	-2	-0.045	2	0.045	0	0	3.80443	0.0350253
6981146	Ldhb	P42123	L-lactate dehydrogenase B chain	5.6	36613	0.7	0.5	0.5	0	1.5	1	1.6	1.5	1	2	1.5	2	2.1	3	0	2	4	1.5	-0.782609	-1.035	-0.27027	-0.925	-1	-1.96	4.79915	0.0164698
6981200	Mfge8	P70490	lactadherin isoform 2 precursor	6.7263	47414	0.4	0	1	0	0	1	0	0	0	0	0	0	0	0	0	0	0	0	2	0.08	0	0	2	0.08	5.99689	0.00699802
6981210	Mme	P07861	neprilysin	5.66747	85796	0.9	1.5	2	0	0	1	0.8	0.5	0.5	1	2	0	0	0	0	0	0	0	0.117647	0.085	2	0.32	2	0.405	4.17227	0.0263669
6981236	Myh9		myosin-9	5.4	226338	135.4	120	154.5	125.5	131.5	145.5	140.4	133	142.5	137.5	168	121	100.3	90.5	88	100.5	102	120.5	-0.0362582	-689.5	0.333195	4826.04	0.297836	4136.54	22.6317	1.69051e-06
6981324	P4hb		protein disulfide-isomerase precursor	4.7	56865	12.5	6	13	9	17.5	17	17.1	18.5	18	15	19	15	12.7	9.5	15.5	10.5	15.5	12.5	-0.310811	-68.08	0.295302	65.56	-0.015873	-2.52	5.44437	0.0103163
6981396	Prkar1a	P09456	cAMP-dependent protein kinase type I-alpha regulatory subunit	5.1	43096	3.3	3	2.5	1	5	5	5.8	7.5	7	4	7	3.5	1.4	2.5	0.5	1	0.5	2.5	-0.549451	-11.375	1.22222	15.84	0.808511	4.465	20.1783	4.36788e-06
6981420	Prss1	P00762	anionic trypsin-1 precursor	4.6	25960	4.4	7.5	6	3.5	3.5	1.5	6.2	7.5	7.5	6.5	2.5	7	6.7	6.5	6	11	4	6	-0.339623	-9.54	-0.0775194	-3.225	-0.414414	-12.765	-	-
6981464	Rbp1	P02696	retinol-binding protein 1	5	15835	3.4	2.5	2.5	3	4.5	4.5	4.5	5	5	3.5	4.5	4.5	3.6	3.5	3.5	3	4.5	3.5	-0.278481	-4.345	0.222222	3.645	-0.0571429	-0.7	3.87504	0.0331518
6981642	Tcp1	P28480	T-complex protein 1 subunit alpha	5.8	60360	3.3	4	3	2	5	2.5	2.6	2	2.5	2.5	3.5	2.5	2	1.5	0	2.5	3	3	0.237288	2.065	0.26087	1.38	0.490566	3.445	3.4879	0.0449387
6981710	Ywhah	P68511	14-3-3 protein eta	4.7	28213	3.9	1.5	4	2.5	5.5	6	2.7	1	5	0	3.5	4	1.7	0.5	2	2	2	2	0.363636	3.96	0.454545	2.2	0.785714	6.16	4.26766	0.0245187
7242160	Npm1	P13084	nucleophosmin	4.5	32561	6.6	7	8	3.5	5.5	9	6.7	6	6.5	6	8.5	6.5	4.7	3	4.5	4.5	6.5	5	-0.0150376	-0.665	0.350877	11.4	0.336283	10.735	4.75542	0.0170105
8347066	Anpep	P15684	aminopeptidase	5	63583	1.2	0	1.5	2.5	0.5	1.5	2	2	1	3	2.5	1.5	0.6	0.5	1	0	0.5	1	-0.5	-1.28	1.07692	1.82	0.666667	0.54	4.81845	0.0162371
8392872	Ap1b1	P52303	AP-1 complex subunit beta-1	4.9	104589	1.5	2.5	0.5	1	1.5	2	1.8	2	1	2	2.5	1.5	0.5	0.5	0	0	0	2	-0.181818	-0.495	1.13043	1.495	1	1	7.74853	0.00219061
8392983	Bgn	P47853	biglycan precursor	7.3	41707	7.4	6	8.5	8.5	6.5	7.5	10.9	10	8.5	19.5	9.5	7	7.8	8	10	7.5	7	6.5	-0.382514	-32.025	0.331551	28.985	-0.0526316	-3.04	-	-
8393038	Capn2	Q07009	calpain-2 catalytic subunit precursor	4.7	79920	9.7	10.5	7.5	6	15.5	9	14	18	12	11.5	13	15.5	7.8	9.5	3	7	9.5	10	-0.362869	-50.955	0.568807	67.58	0.217143	16.625	12.4237	0.000149488
8393057	Serpinh1	P29457	serpin H1 precursor	9.2	46518	19.6	17.5	20.5	15.5	27	17.5	25.7	27	15.5	30	27.5	28.5	20.9	22	19	21	21.5	21	-0.269316	-138.165	0.206009	111.84	-0.0641975	-26.325	4.49764	0.0206109
8393197	Crp	P48199	C-reactive protein precursor	4.7	25469	4	3	3.5	1.5	9	3	2.8	3.5	3.5	3	4	0	1.6	1.5	0	0	0	6.5	0.352941	4.08	0.545455	2.64	0.857143	6.72	3.85839	0.0335837
8393296	Eef2	P05197	elongation factor 2	6.4	95284	32.3	32	34.5	20.5	40	34.5	32.2	30.5	34.5	24.5	40	31.5	21.9	22.5	20	20.5	21.5	25	0.00310078	3.225	0.380776	278.615	0.383764	281.84	28.1812	2.45644e-07
8393418	Gapdh	P04797	glyceraldehyde-3-phosphate dehydrogenase	8.1	35829	38.3	34	39.5	30	46	42	39.1	33	42.5	37	42.5	40.5	28.8	26	26.5	29.5	27.5	34.5	-0.0206718	-30.96	0.303387	349.685	0.283159	318.725	15.9524	2.66923e-05
8393502	Gstm1	P04905	glutathione S-transferase Mu 1	8.3	25915	11.9	12.5	10	9	13	15	12.3	16	13.5	12.5	9	10.5	8.7	11	5	6.5	9	12	-0.0330579	-4.84	0.342857	37.8	0.31068	32.96	8.50689	0.00136447
8393519	H2afy	Q02874	core histone macro-H2A.1	10.2	39505	2.2	1.5	3	1	3.5	2	4.1	4.5	5	5	2.5	3.5	2.5	2	1	3.5	2.5	3.5	-0.603175	-5.985	0.484848	5.28	-0.12766	-0.705	6.46263	0.00508821
8393536	Hmgb2	P52925	high mobility group protein B2	7.22596	24160	0.6	1	0	0.5	1.5	0	1	0.5	0	0.5	3.5	0.5	0	0	0	0	0	0	-0.5	-0.32	2	0.5	2	0.18	3.35926	0.049795
8393610	Kpnb1	P52296	importin subunit beta-1	4.5	97125	5.4	8.5	3.5	3.5	4.5	7	4.2	6.5	1	4	5	4.5	2.4	3.5	1	2.5	1.5	3.5	0.25	5.76	0.545455	5.94	0.769231	11.7	6.64901	0.00448829
8393807	Myh7	P02564	myosin-7	5.5	223082	4	0	2	5.5	1.5	11	7.1	2	0	31.5	0	2	4.5	5	0	0	0	17.5	-0.558559	-17.205	0.448276	15.08	-0.117647	-2.125	-	-
8394063	Psma2	P17220	proteasome subunit alpha type-2	7.3	25927	3.2	2.5	2.5	2	4	5	4.4	4.5	4.5	4	5.5	3.5	3.8	4.5	3.5	2	5	4	-0.315789	-4.56	0.146341	2.46	-0.171429	-2.1	3.44808	0.0463853
8394212	Rps15	P62845	40S ribosomal protein S15	10.8	17041	2.4	2.5	2	0.5	3.5	3.5	2.7	5	1.5	1	5	1	0.7	0.5	0	1.5	0.5	1	-0.117647	-0.765	1.17647	3.4	1.09677	2.635	5.11654	0.0130578
8394544	Xdh	P22985	xanthine dehydrogenase/oxidase	6.9	146243	9.6	11.5	11.5	5.5	8	11.5	10.3	11.5	19	5	11	5	4.8	3.5	6	3	3.5	8	-0.0703518	-6.965	0.728477	41.525	0.666667	34.56	6.98144	0.00359865
9506445	Ca2	P27139	carbonic anhydrase 2	7	29115	13.1	16.5	11.5	12.5	16	9	8	7.5	9	6	9.5	8	7.5	4	5.5	5.5	7.5	15	0.483412	53.805	0.0645161	3.875	0.543689	57.68	13.5478	8.42787e-05
9506467	Cbr1	P47727	carbonyl reductase [NADPH] 1	8.07832	30579	1.9	1.5	2.5	1	3	1.5	2.7	2	3.5	3.5	2.5	2	0.8	0.5	1	1	0.5	1	-0.347826	-1.84	1.08571	3.325	0.814815	1.485	11.0451	0.000312596
9507243	Ywhab	P35213	14-3-3 protein beta/alpha	4.7	28055	2.8	2	4	2	4	2	4.1	2	5	2.5	7.5	3.5	2	2.5	1	2	2	2.5	-0.376812	-4.485	0.688525	6.405	0.333333	1.92	4.58031	0.0193743
9507245	Ywhag	P61983	14-3-3 protein gamma	4.7	28303	8.4	7	7	5	11.5	11.5	9.2	6.5	11	7	12.5	9	6.4	7	4.5	5.5	6.5	8.5	-0.0909091	-7.04	0.358974	21.84	0.27027	14.8	5.15404	0.0127078
9588098	Hnrnpd	Q9JJ54	RNA binding protein p42 AUF1	8.3	36016	2.5	4.5	1	3.5	0.5	3	3.1	4	4.5	5	2	0	0.4	0	0	0	0	2	-0.214286	-1.68	1.54286	4.725	1.44828	3.045	7.31492	0.00289365
10566951	Mcam	Q9EPF2	s-gicerin/MUC18	5.8	66728	1.7	1	4	0	1.5	2	2.2	1.5	3.5	5	1	0	0.3	0	0	0	0	1.5	-0.25641	-0.975	1.52	2.375	1.4	1.4	4.54242	0.0199308
11066005	Hrg	Q99PS8	AF194029_1 histidine-rich glycoprotein	7.8	57582	2.5	4	2	2.5	1.5	2.5	1.5	0.5	3	0.5	3.5	0	0.9	0	0	0	0	4.5	0.5	2	0.5	0.72	0.941176	2.72	4.82093	0.0162074
11120716	Copb2	O35142	coatomer subunit beta'	5	102552	1	1	0	0	2.5	1.5	1.5	2	0	2	2	1.5	0.1	0.5	0	0	0	0	-0.4	-0.625	1.75	1.12	1.63636	0.495	7.75912	0.00217592
11177880	Vapb	Q9Z269	vesicle-associated membrane protein-associated protein B	7.80563	26917	0.1	0	0	0	0	0.5	1.3	2	2	0.5	0.5	1.5	0.4	0.5	0.5	0.5	0.5	0	-1.71429	-0.84	1.05882	0.765	-1.2	-0.075	9.07356	0.000968065
11560046	Cyb5a	P00173	cytochrome b5	4.7	15356	4.9	4	5.5	2.5	6	6.5	4.4	5	4.5	3	5.5	4	3.1	3	2	2.5	3.5	4.5	0.107527	2.325	0.346667	4.875	0.45	7.2	6.93402	0.00371303
11560131	Ddah1	O08557	N(G),N(G)-dimethylarginine dimethylaminohydrolase 1	5.71404	31427	0	0	0	0	0	0	0.3	0.5	0.5	0.5	0	0	0	0	0	0	0	0	-2	-0.045	2	0.045	0	0	3.85181	0.0337561
11693154	Pafah1b2	O35264	platelet-activating factor acetylhydrolase IB subunit beta	5.5	25582	2.3	2.5	2.5	1.5	2.5	2.5	2.5	3	2	3.5	2.5	1.5	0.4	0.5	0	0	0	1.5	-0.0833333	-0.48	1.44828	3.045	1.40741	2.565	21.9492	2.18685e-06
11693172	Calr	P18418	calreticulin precursor	4.2	47996	19.3	15	22.5	10	23	26	23.6	21	23.5	19.5	29.5	24.5	18.1	13	18	18	21.5	20	-0.200466	-92.235	0.263789	114.675	0.0641711	22.44	5.46771	0.0101462
11693176	Rplp0	P19945	60S acidic ribosomal protein P0	5.86166	34216	4.4	4.5	4	4.5	5	4	3.3	4	5	3	4	0.5	1.1	0	2.5	0	0.5	2.5	0.285714	4.235	1	4.84	1.2	9.075	13.8002	7.43469e-05
11968078	Rpl31	P62902	60S ribosomal protein L31	11	14464	2.2	2	2.5	2	2.5	2	1.9	2.5	2.5	1	2	1.5	0.9	2	0	0	0.5	2	0.146341	0.615	0.714286	1.4	0.83871	2.015	8.68657	0.00122261
11968094	Rpl27	P61354	60S ribosomal protein L27	10.9943	15799	0.9	1	1	0.5	0.5	1.5	1.2	1	1	1	0.5	2.5	0.3	0	0	0.5	0	1	-0.285714	-0.315	1.2	0.675	1	0.36	4.21499	0.0255213
11968118	Des	P48675	desmin	5.1	53457	11.4	8.5	12.5	7.5	10.5	18	12.2	10	14.5	15.5	13	8	7.9	7.5	10	6	7.5	8.5	-0.0677966	-9.44	0.427861	43.215	0.362694	33.775	4.89403	0.0153592
11968126	Ppib	P24368	peptidyl-prolyl cis-trans isomerase B precursor	9.85331	22803	6	3	4	5.5	8.5	9	5	4.5	5	4.5	6.5	4.5	2.6	0.5	4	2	1.5	5	0.181818	5.5	0.631579	9.12	0.790698	14.62	7.4051	0.0027296
12083611	H2afz	P0C0S7	histone H2A.Z	11	13554	3.8	4	3	1.5	10.5	0	5.6	7.5	5.5	3.5	8.5	3	3.1	4	1.5	3	3.5	3.5	-0.382979	-8.46	0.574713	10.875	0.202899	2.415	-	-
12083635	Hist1h4b	P62804	histone H4	11.8	11368	49.8	47	66	45.5	48.5	42	46.2	45.5	49.5	41.5	44	50.5	56.6	41	65.5	60	63.5	53	0.075	172.8	-0.202335	-534.56	-0.12782	-361.76	-	-
12831225	Mug1	Q03626	murinoglobulin-1 precursor	5.6	165326	13.3	13	14	12	17.5	10	3.3	5	2	0.5	9	0	3.4	3.5	0	0	0	13.5	1.20482	83	-0.0298507	-0.335	1.18563	82.665	28.852	1.9802e-07
13162339	Arf5	P84083	ADP-ribosylation factor 5	6.4	20531	12.4	12.5	10.5	10.5	15	13.5	13	14.5	10	13.5	16	11	9.6	11	8	8	8	13	-0.0472441	-7.62	0.300885	38.42	0.254545	30.8	7.83806	0.00206973
13162343	Arf4	P61751	ADP-ribosylation factor 4	7	20398	1.5	0	1	0	5.5	1	2.2	3	3	0.5	4	0.5	0.1	0.5	0	0	0	0	-0.378378	-1.295	1.82609	2.415	1.75	1.12	5.33556	0.0111505
13242275	Mtpn	P62775	myotrophin	5.2	12862	3.4	3.5	3.5	2	4	4	4.4	4.5	5	3.5	4.5	4.5	3.4	3	2	3.5	4.5	4	-0.25641	-3.9	0.25641	3.9	0	0	4.66823	0.0181462
13569846	Parva	Q9HB97	alpha-parvin	5.6	42292	4.1	3.5	4	2.5	5.5	5	5.7	5	7	4	5	7.5	3.6	3	3.5	3	5.5	3	-0.326531	-7.84	0.451613	9.765	0.12987	1.925	6.45557	0.00511258
13591902	Actn1	Q9Z1P2	alpha-actinin-1	5.1	102961	34.1	33	27.5	33.5	40	36.5	45.1	44.5	47.5	47	47.5	39	36.1	36	34	38.5	35.5	36.5	-0.277778	-435.6	0.221675	365.4	-0.0569801	-70.2	10.3276	0.000466586
13591969	Gyg1	O08730	glycogenin-1	5.04925	37379	0.2	0	0.5	0.5	0	0	1.2	1	3	0.5	1	0.5	0	0	0	0	0	0	-1.42857	-0.7	2	0.72	2	0.02	7.72851	0.00221867
13591983	Lum	P51886	lumican precursor	6	38280	8.2	16	5	7	6.5	6.5	11.9	17	3	22.5	10	7	5.9	11.5	0	5	3.5	9.5	-0.368159	-37.185	0.674157	53.4	0.326241	16.215	-	-
13592152	Gstm3	P08009	glutathione S-transferase Yb-3	7.2	25682	8.5	10	11.5	6.5	6.5	8	8.2	10	8.5	8.5	8.5	5.5	4.2	4.5	2.5	3	3.5	7.5	0.0359281	2.505	0.645161	24.8	0.677165	27.305	16.5779	2.00986e-05
13786198	Dbnl	Q9JHL4	drebrin-like protein isoform 2	4.7	48342	1.1	0.5	2	0	2	1	0.8	1	1	0	1	1	0.1	0	0	0	0	0.5	0.315789	0.285	1.55556	0.315	1.66667	0.6	5.2895	0.0115252
13928688	Gsta3	P04904	glutathione S-transferase alpha-3	9.1	25320	13.1	19	8.5	5.5	24	8.5	22.3	26.5	28	19	19.5	18.5	12.3	18	9.5	10	13.5	10.5	-0.519774	-162.84	0.578035	173	0.0629921	10.16	12.2785	0.000161264
13928928	Napsa	Q9QX71	napsin A aspartic peptidase precursor	9	45630	8.8	8.5	7.5	4	13.5	10.5	8.1	10	7	5.5	11.5	6.5	5.2	5.5	2.5	5.5	6.5	6	0.0828402	5.915	0.43609	19.285	0.514286	25.2	6.99635	0.00356348
13928974	Rpn2	P25235	dolichyl-diphosphooligosaccharide--protein glycosyltransferase subunit 2 precursor	5.7	69061	8.6	11	6	7	7.5	11.5	9.2	10	7	10	10.5	8.5	6.4	8	1.5	8.5	7.5	6.5	-0.0674157	-5.34	0.358974	21.84	0.293333	16.5	3.36881	0.0494158
13937379	Dbi	P11030	acyl-CoA-binding protein	9.4	10028	2.9	3	1.5	1.5	6	2.5	4.2	5	4	3	6	3	3.1	2.5	2.5	2.5	4	4	-0.366197	-4.615	0.30137	4.015	-0.0666667	-0.6	4.35278	0.0229867
14010837	Nsfl1c	O35987	NSFL1 cofactor p47	4.9	40681	2.2	1.5	3	0.5	2.5	3.5	1.5	1.5	2.5	0.5	2	1	0.8	1	0.5	0	0.5	2	0.378378	1.295	0.608696	0.805	0.933333	2.1	4.10333	0.0277956
14331129	Ces1e	Q924V9	carboxylesterase RL1	5.92638	62306	1.5	0	3	0	2.5	2	1	0.5	2	0	2	0.5	0.3	0	0	0	0	1.5	0.4	0.625	1.07692	0.455	1.33333	1.08	3.7952	0.0352786
16073616	Aldh2	P11884	aldehyde dehydrogenase	6	48271	24	20.5	26.5	15.5	26	31.5	27.4	24.5	33.5	23.5	30.5	25	21.2	18.5	27.5	16.5	21	22.5	-0.132296	-87.38	0.255144	150.66	0.123894	63.28	3.50702	0.0442615
16580103	Slc4a1	Q91ZE7	band 3 anion exchange protein	5.8	94313	9	14.5	3.5	5.5	16	5.5	0.9	0	0	0	4.5	0	2.6	0	0	0	0	13	1.63636	40.095	-0.971429	-2.975	1.10345	37.12	11.5778	0.00023394
16757984	Pgam1		phosphoglycerate mutase 1	6.2	28646	7.6	4.5	6.5	5	13.5	8.5	9.9	12	13.5	7.5	12	4.5	4.3	5	3.5	4	4.5	4.5	-0.262857	-20.125	0.788732	39.76	0.554622	19.635	12.1114	0.000176055
16758014	Hpx	P20059	hemopexin precursor	7.4	51292	7.5	8	10.5	4	8.5	6.5	2	1.5	4	0	4.5	0	2.4	0	0	0	0	12	1.15789	26.125	-0.181818	-0.88	1.0303	25.245	11.9219	0.000194627
16758116	Prelp	Q9EQP5	prolargin precursor	9.8	43180	5.1	4	4.5	4	7	6	5.9	6.5	5.5	9	5.5	3	2.6	3	1.5	2.5	1.5	4.5	-0.145455	-4.4	0.776471	14.025	0.649351	9.625	10.5831	0.000404015
16758348	Prdx6	O35244	peroxiredoxin-6	5.6	24819	36.1	44.5	32.5	28.5	40.5	34.5	44.5	51.5	47.5	43	41.5	39	40.2	41	42.5	35.5	45.5	36.5	-0.208437	-338.52	0.101535	182.105	-0.107471	-156.415	4.34372	0.0231447
16758404	Prdx5	Q9R063	peroxiredoxin-5, mitochondrial precursor	8.8	22180	8.7	8.5	7	8.5	10	9.5	7.8	8.5	3	7	11	9.5	7	7	7.5	10.5	6	4	0.109091	7.425	0.108108	5.92	0.216561	13.345	-	-
16758644	Txn	P11232	thioredoxin	4.6	11674	3.4	4	4	3.5	2.5	3	3	4	3	2.5	2.5	3	2.5	2.5	2	2.5	2.5	3	0.125	1.28	0.181818	1.375	0.305085	2.655	3.82777	0.0343937
16758714	Blvra	P46844	biliverdin reductase A precursor	5.8	33566	0.7	0	0	0	2.5	1	2.3	4.5	1.5	2	1	2.5	0.9	1.5	1	0.5	0.5	1	-1.06667	-2.4	0.875	2.24	-0.25	-0.16	6.50534	0.00494352
16758890	Myo1b	Q05096	unconventional myosin-Ib	9.7	131918	3.2	1	4.5	0.5	6	4	4.3	7	4	3.5	4.5	2.5	1.1	0.5	2	0.5	1	1.5	-0.293333	-4.125	1.18519	8.64	0.976744	4.515	7.14222	0.00323814
16758920	Cand1	P97536	cullin-associated NEDD8-dissociated protein 1	5.4	136362	5.5	9	3.5	3	6	6	6.2	10	2.5	6.5	8.5	3.5	4	5	2.5	6	2	4.5	-0.119658	-4.095	0.431373	11.22	0.315789	7.125	-	-
16758986	S100a6	P05964	protein S100-A6	5.2	10036	4.9	3.5	5	0	15.5	0.5	7.8	9.5	8.5	6	14	1	3.5	8	2	2	3	2.5	-0.456693	-18.415	0.761062	24.295	0.333333	5.88	-	-
16923998	Hnrnpk	P61980	heterogeneous nuclear ribonucleoprotein K	5.3	50977	12.1	6	16	6	17.5	15	16.3	16	20	13	14.5	18	12.1	11	14	12.5	13.5	9.5	-0.295775	-59.64	0.295775	59.64	0	0	4.96443	0.0145872
16924002	Park7	O88767	protein DJ-1 isoform 2	6.4	19975	11.6	10	13	4.5	24	6.5	17.4	23.5	18	14	20	11.5	9.4	14	7.5	7	8.5	10	-0.4	-84.1	0.597015	107.2	0.209524	23.1	8.8411	0.00111325
16924020	Xpnpep2	Q99MA2	xaa-Pro aminopeptidase 2 precursor	5.4	76081	8.1	8	11	4	10	7.5	11.6	15	14.5	7.5	11.5	9.5	7	4	8.5	7	8.5	7	-0.35533	-34.475	0.494624	42.78	0.145695	8.305	8.59841	0.00129013
16930147	Anxa7	Q8VIN2	annexin VII	5.84222	50080	0.2	0.5	0	0	0.5	0	1	1.5	2	0.5	1	0	0.3	0	0	0	1	0.5	-1.33333	-0.48	1.07692	0.455	-0.4	-0.025	5.30109	0.0114297
17028103	Acly	P16638	ATP-citrate lyase	7.8	92480	8.7	11	8	7.5	9	8	8.2	10	8.5	8.5	8.5	5.5	6.2	9.5	3.5	5	5.5	7.5	0.0591716	4.225	0.277778	14.4	0.33557	18.625	3.91524	0.0321334
17105336	Hadh	Q9WVK7	hydroxyacyl-coenzyme A dehydrogenase, mitochondrial precursor	9.2	34449	11.2	9.5	9.5	4.5	12	20.5	12.5	16.5	11	10.5	12	12.5	8.4	10.5	5.5	9.5	9	7.5	-0.109705	-15.405	0.392344	42.845	0.285714	27.44	3.37161	0.0493051
17985949	Hbb	P02091	hemoglobin subunit beta-1	8.2	15980	575.1	635.5	573	386	837	444	189.7	145.5	156.5	95.5	496.5	54.5	148.7	48	44.5	62.5	47	541.5	1.00785	147377	0.242317	6937.2	1.17823	154314	31.4406	8.88966e-08
18158449	Copb1	P23514	coatomer subunit beta	5.59164	107011	7.8	8	8	4.5	8.5	10	7.6	9	5.5	6	11	6.5	4.9	4.5	3	5	6	6	0.025974	1.54	0.432	16.875	0.456693	18.415	14.2968	5.82881e-05
18266686	Txnl1	Q920J4	thioredoxin-like protein 1	4.68833	32250	0.7	0	1	0	1	1.5	1.1	1	1.5	1	1	1	0.1	0	0	0	0	0.5	-0.444444	-0.36	1.66667	0.6	1.5	0.24	4.60738	0.0189869
18266716	Arf3	P61206	ADP-ribosylation factor 3	7.4	20602	9.7	9.5	11	6	10	12	10.8	8.5	14	9.5	10	12	8.6	7.5	9	6.5	9.5	10.5	-0.107317	-11.275	0.226804	21.34	0.120219	10.065	-	-
18426834	Coro1a	Q91ZN1	coronin-1A	6	51066	10.7	11	8.5	9.5	13.5	11	11	9.5	10	13	12	10.5	7.7	6	6	8	8	10.5	-0.0276498	-3.255	0.352941	30.855	0.326087	27.6	9.38214	0.000805935
18543177	Cs	Q8VHF5	citrate synthase, mitochondrial precursor	8.4	51867	6.5	7	6	5.5	8	6	8.4	10	6	9.5	7	9.5	7.1	7	6	7	8	7.5	-0.255034	-14.155	0.167742	10.075	-0.0882353	-4.08	3.61189	0.0407364
18677712	Prx	Q63425	periaxin	8.9	146400	25.7	35	24.5	18	21.5	29.5	25.7	29	31	19	26.5	23	14.9	16	11.5	16	16.5	14.5	0	0	0.53202	219.24	0.53202	219.24	17.7468	1.20124e-05
19173766	Lonp1	Q924S5	lon protease homolog, mitochondrial precursor	6.2	105726	0.6	0.5	1.5	0	1	0	0.1	0	0	0	0.5	0	0	0	0	0	0	0	1.42857	0.175	2	0.005	2	0.18	5.35786	0.0109738
19424316	Camk2g	P11730	calcium/calmodulin-dependent protein kinase type II subunit gamma	7.5	59039	0	0	0	0	0	0	0.5	0	1	0.5	1	0	0.1	0	0	0	0	0.5	-2	-0.125	1.33333	0.12	-2	-0.005	6.34213	0.00552157
19705453	Mgst1	P08011	microsomal glutathione S-transferase 1	9.91227	17472	0.9	1	0	1.5	1	1	2	2	2	2	1	3	1.3	0	1	2	2	1.5	-0.758621	-1.595	0.424242	1.155	-0.363636	-0.44	4.10242	0.0278149
19705465	Atp5f1	P19511	ATP synthase F(0) complex subunit B1, mitochondrial precursor	9.71691	28870	1.2	1.5	0.5	0	2	2	2.2	3.5	1	0.5	3.5	2.5	0.3	0	0	0	1	0.5	-0.588235	-1.7	1.52	2.375	1.2	0.675	6.24458	0.00590146
19773876	Ddx39b	Q63413	Bat1	5.3	48976	4.9	5.5	3.5	2	7.5	6	5.8	6.5	5	6	5	6.5	3.1	3.5	3	3	2.5	3.5	-0.168224	-4.815	0.606742	12.015	0.45	7.2	7.95218	0.00192593
19924087	Akr1c9	P23457	3-alpha-hydroxysteroid dehydrogenase	6.7	37028	3.3	3.5	4	0.5	5	3.5	2.9	3	4.5	2	4	1	1.5	1.5	2.5	0	1	2.5	0.129032	1.24	0.636364	3.08	0.75	4.32	3.63274	0.0400723
19924089	Nme1	Q05982	nucleoside diphosphate kinase A	5.9	17194	3.8	4.5	3	3.5	3.5	4.5	3.3	3.5	5	2	3	3	2.7	2.5	3	3	1.5	3.5	0.140845	1.775	0.2	1.8	0.338462	3.575	3.9213	0.031983
20301980	Sftpb	P22355	pulmonary surfactant-associated protein B precursor	6.2	41591	2.2	4	0	2	3.5	1.5	3.8	4	3.5	4	3.5	4	2.6	3.5	0	3	2.5	4	-0.533333	-4.8	0.375	3.84	-0.166667	-0.96	4.12487	0.0273404
20302049	Cyb5r3	P20070	NADH-cytochrome b5 reductase 3	8.5	34175	13.1	12	13	8	15	17.5	12.8	12.5	17	12.5	14.5	7.5	8.7	5.5	8	5	9	16	0.023166	3.885	0.381395	44.075	0.40367	47.96	7.54326	0.00249736
20302061	Atp5o	Q06647	ATP synthase subunit O, mitochondrial precursor	10.5	23398	3.4	3.5	5	2	3	3.5	1.9	3	0	2.5	3	1	1.4	1.5	2	0.5	0.5	2.5	0.566038	3.975	0.30303	0.825	0.833333	4.8	8.59727	0.00129103
20302113	Stip1	O35814	stress-induced-phosphoprotein 1	6.39443	62571	1.8	2	2.5	1.5	1	2	1.5	1.5	3	0.5	1	1.5	0.4	0	0.5	0	0	1.5	0.181818	0.495	1.15789	1.045	1.27273	1.54	6.97319	0.00361828
20304123	Mpst	P97532	3-mercaptopyruvate sulfurtransferase	5.9	32941	2.9	3.5	3	3	2.5	2.5	1.7	2	1.5	1.5	2	1.5	0.7	1	0	0	0	2.5	0.521739	2.76	0.833333	1.2	1.22222	3.96	15.3029	3.60676e-05
21326447	Ehd4	Q8R3Z7	EH domain-containing protein 4	6.3	61468	21.9	23.5	20	20.5	22	23.5	23.3	27	25	21	24	19.5	17.2	13.5	16.5	17	13.5	25.5	-0.0619469	-31.64	0.301235	123.525	0.240409	91.885	8.79373	0.00114561
21728390	Fhl1	Q6P792	four and a half LIM domains protein 1 isoform 2	8.6	23702	3.8	3.5	5	2.5	4	4	4.2	4	4	4.5	4.5	4	2.3	3	2	3	1	2.5	-0.1	-1.6	0.584615	6.175	0.491803	4.575	8.33303	0.00151868
23397411	Cyp4b1	P15129	cytochrome P450 4B1	8.7	58937	4.1	3.5	5.5	1	7.5	3	7.6	10.5	7.5	9	6	5	3.8	3.5	2.5	4.5	5.5	3	-0.598291	-20.475	0.666667	21.66	0.0759494	1.185	10.9329	0.000332537
23477364	Hsd11b1	Q8CIY7	11beta-hydroxysteroid dehydrogenase type 1	8	27578	0.8	2	0.5	0	1.5	0	2	2.5	0.5	2	2	3	2.2	3.5	1	3	2.5	1	-0.857143	-1.68	-0.0952381	-0.42	-0.933333	-2.1	4.89214	0.0153805
24025637	Hspa4	O88600	heat shock 70 kDa protein 4	4.98196	94057	6	5	7.5	1.5	7.5	8.5	4.4	2.5	7.5	1.5	6	4.5	3	2	5	1	4	3	0.307692	8.32	0.378378	5.18	0.666667	13.5	3.5396	0.0431325
25244410	C4	P08649	complement component C4	6.9	192162	3.7	3.5	4.5	1.5	6	3	1.3	2	0	1	3.5	0	0.7	1.5	0	0	0	2	0.96	6	0.6	0.6	1.36364	6.6	17.2625	1.48322e-05
25453420	Gstp1	P04906	glutathione S-transferase P	7.1451	23440	12.8	13	11	15.5	13.5	11	13.4	14	17	11.5	12	12.5	9.6	9	9.5	7.5	8.5	13.5	-0.0458015	-7.86	0.330435	43.7	0.285714	35.84	4.86172	0.0157281
25742763	Hspa5	P06761	78 kDa glucose-regulated protein precursor	4.9	72347	31.3	27.5	37	23.5	29	39.5	29.9	28.5	34.5	21.5	36	29	25.6	26.5	23.5	22	26.5	29.5	0.0457516	42.84	0.154955	119.325	0.200351	162.165	4.48061	0.020876
27229290	Afm	P36953	afamin precursor	5.8	69336	1.5	2	0	1.5	2.5	1.5	0.3	0.5	0	0	1	0	0.5	0	0	0	0	2.5	1.33333	1.08	-0.5	-0.08	1	1	6.5844	0.00468718
27465535	Tubb5	P69897	tubulin beta-5 chain	4.6	49672	12.9	14.5	15.5	11	10.5	13	11.3	11.5	11	11	11.5	11.5	9.8	8	9.5	9	11	11.5	0.132231	19.36	0.14218	15.825	0.273128	35.185	5.20736	0.0122274
28933457	Gstm2	P08010	glutathione S-transferase Mu 2	7.2	25703	13.2	18	8.5	10.5	15	14	17	20.5	18	14.5	15	17	14	16	10	14.5	15.5	14	-0.251656	-57.38	0.193548	46.5	-0.0588235	-10.88	3.78934	0.0354404
29293811	Serpinf1	Q80ZA3	pigment epithelium-derived factor precursor	6	46466	1.4	2	1	0	1	3	0.6	0	0	1	2	0	0.1	0	0	0	0	0.5	0.8	0.8	1.42857	0.175	1.73333	0.975	3.90255	0.0324512
29336093	Tpm3	Q63610	tropomyosin alpha-3 chain isoform 2	4.6	29035	9.4	7.5	9.5	6.5	10	13.5	11.7	13	15	8	8	14.5	10.4	10	10.5	10	13	8.5	-0.218009	-24.265	0.117647	14.365	-0.10101	-9.9	-	-
32264595	Adh4	Q7TQ90	Ac1002	7.99084	93848	0.9	2	0.5	0	0.5	1.5	1.3	2	1.5	1.5	1.5	0	0.1	0	0	0	0	0.5	-0.363636	-0.44	1.71429	0.84	1.6	0.4	7.38708	0.00276157
32401269	Ace	P47820	angiotensin converting enzyme, partial	6.1	149722	14.6	21	15	12.5	15.5	9	20.7	22.5	17	17.5	15.5	31	12.9	14.5	9.5	15	13.5	12	-0.345609	-107.665	0.464286	131.04	0.123636	23.375	5.2833	0.0115767
32423788	Sept4	Q6XUZ7	EG3RVC	6	43878	0.7	0.5	1	0	1	1	1.3	1	1	1	1.5	2	1	1	1	0.5	1.5	1	-0.6	-0.6	0.26087	0.345	-0.352941	-0.255	4.30806	0.0237783
32492572	Vtn	Q7TQ11	Aa1018	5.5	55961	3.9	4	5.5	1.5	4.5	4	1.3	1.5	1.5	0.5	3	0	0.9	0	0	0	0	4.5	1	6.76	0.363636	0.44	1.25	7.2	13.5914	8.24665e-05
32527715	Rab1a	Q7TPK7	Ac2-048	10.1	33665	6.6	5.5	8	2.5	6	11	5.8	4	6.5	4.5	7.5	6.5	4.3	4	4.5	2.5	4.5	6	0.129032	4.96	0.29703	7.575	0.422018	12.535	3.41544	0.0476082
32527721	Eef1b2l	Q7TPK5	Ac2-067	4.11636	27970	1.9	2	3	1.5	1	2	1.5	1.5	2.5	1.5	1.5	0.5	0.6	0	0	0.5	1	1.5	0.235294	0.68	0.857143	0.945	1.04	1.625	6.95526	0.00366132
32527753	Serpinc1	Q7TPI9	Ac2-248	6.86334	66493	2	0.5	1.5	1	6.5	0.5	0.9	1.5	2.5	0.5	0	0	0	0	0	0	0	0	0.758621	1.595	2	0.405	2	2	4.0257	0.0295044
33086498	RGD1310507	Q7TP83	Aa2-001	6.10647	46105	0.9	0	1.5	1	1.5	0.5	0.1	0	0	0	0.5	0	0.1	0	0	0	0	0.5	1.6	0.4	0	0	1.6	0.4	10.5333	0.000415467
33086518	Ahsg	Q7TP75	Aa2-066	4.2	61485	3.2	2.5	3	5	3	2.5	1.4	1.5	1.5	1	3	0	0.5	0.5	0	0	0	2	0.782609	4.14	0.947368	0.855	1.45946	4.995	15.3657	3.50222e-05
33086640	Hp	P06866	Ba1-647	6.09846	42476	1.8	1.5	2	1	2	2.5	0.5	0	0	0	1	1.5	2.3	0.5	4.5	1.5	1.5	3.5	1.13043	1.495	-1.28571	-2.52	-0.243902	-1.025	5.3469	0.0110603
33086672	Pgd	Q7TP11	Cc2-27	4.7	120525	6.5	10	3.5	5	7.5	6.5	8.9	12	8	7.5	9.5	7.5	5.8	7.5	3	5	6.5	7	-0.311688	-18.48	0.421769	22.785	0.113821	4.305	6.36977	0.00541879
33086684	Cfb	Q7TP05	Da1-24	6.7	124039	2.3	2.5	3	0.5	3.5	2	1.5	2	2	1.5	2	0	0.7	1	0	0	0	2.5	0.421053	1.52	0.727273	0.88	1.06667	2.4	6.81963	0.00400538
33414505	Cct4	Q7TPB1	T-complex protein 1 subunit delta	8	58100	8.9	8	8.5	6.5	10.5	11	9.1	8	9	9	12	7.5	4.4	4.5	1	5	4	7.5	-0.0222222	-1.8	0.696296	31.725	0.676692	29.925	27.8711	2.71704e-07
34536836	Ehd3	Q8R491	EH domain-containing protein 3	6	60792	4.3	4.5	4.5	3	6.5	3	5.3	4.5	7	4.5	6.5	4	3.4	2.5	3	3.5	4	4	-0.208333	-4.8	0.436782	8.265	0.233766	3.465	8.56234	0.00131889
37590235	Mdh1	O88989	Malate dehydrogenase 1, NAD (soluble)	5.9	36485	14.4	15.5	14.5	9.5	16	16.5	16.4	16.5	14.5	17	18.5	15.5	13.7	14.5	10	14.5	15	14.5	-0.12987	-30.8	0.179402	40.635	0.0498221	9.835	5.24181	0.0119275
37693507	Hnrnpa3	Q6URK4	heterogeneous nuclear ribonucleoprotein A3 isoform a	9.3	39653	11.3	12	8	10.5	14	12	13.9	14	15.5	11	13	16	14.5	14	16.5	13	15	14	-0.206349	-32.76	-0.0422535	-8.52	-0.248062	-41.28	3.55701	0.0425417
38014563	Psma5	Q6P9V6	Proteasome (prosome, macropain) subunit, alpha type 5	4.58932	26412	0.6	0	0	0.5	1.5	1	2.9	3.5	2.5	3	1	4.5	2.2	3.5	1	2.5	3	1	-1.31429	-4.025	0.27451	1.785	-1.14286	-2.24	9.14867	0.000925615
38014570	Ldha	Q6P9U7	Ldha protein	9.4	29832	15.9	12	7	6.5	35	19	25.3	29.5	29.5	18.5	29	20	13.4	21.5	7.5	11.5	12.5	14	-0.456311	-193.64	0.614987	230.265	0.170648	36.625	9.66769	0.000681694
38197378	Ahcy	Q6P743	Ahcy protein	6.1	47689	15	16.5	17.5	9	15	17	13.5	13	15.5	11	17	11	10.8	9.5	10	8.5	13.5	12.5	0.105263	21.375	0.222222	32.805	0.325581	54.18	10.3242	0.000467478
38197428	Nap1l1	Q6P769	Unknown (protein for MGC:72278)	4.2	45346	3.2	2	4.5	1.5	4	4	2.6	2.5	5	1	3	1.5	1	1.5	1	1	1	0.5	0.206897	1.74	0.888889	2.88	1.04762	4.62	7.40617	0.00272773
38454226	Tpd52l2	Q6PCT3	tumor protein D54	5.75346	23993	0.2	0	0.5	0	0	0.5	0.5	1	1	0.5	0	0	0	0	0	0	0	0	-0.857143	-0.105	2	0.125	2	0.02	4.29217	0.0240667
38454246	Rpl3	P21531	60S ribosomal protein L3	10.7	46137	3	2.5	4	2	2.5	4	2.9	3	3	1.5	3.5	3.5	1.6	1.5	2	2	1	1.5	0.0338983	0.295	0.577778	2.925	0.608696	3.22	3.78268	0.035625
38511546	Dab2ip	Q6P730	Dab2ip protein	6.7	110005	1.2	1.5	1	0	2	1.5	0.7	1	0	0.5	2	0	0.2	0	0	0	0	1	0.526316	0.475	1.11111	0.225	1.42857	0.7	3.44669	0.0464365
38511607	Nedd4l	Q6P778	Nedd4l protein	4.6	30634	0	0	0	0	0	0	1.1	1	1	1	1.5	1	0.2	0	0	0	1	0	-2	-0.605	1.38462	0.585	-2	-0.02	5.66774	0.00880638
38512106	Rpn1	Q6P7A7	Ribophorin I	6	68402	4.6	4.5	6	4.5	1.5	6.5	5.7	9.5	7.5	4	4.5	3	2.1	2	2	1	2.5	3	-0.213592	-5.665	0.923077	14.04	0.746269	8.375	9.68718	0.000673999
38512141	Bcat2	Q6P784	Bcat2 protein	8.25317	43597	1.5	1.5	1.5	1	1.5	2	1.4	2	1	1	1.5	1.5	0.9	0.5	0.5	1.5	1	1	0.0689655	0.145	0.434783	0.575	0.5	0.72	3.85876	0.0335739
38541393	Eml2	Q6P6T4	Eml2 protein	5.84029	70711	1.8	1	3.5	1	1	2.5	2	1.5	3.5	1	2	2	0.5	0	0.5	0.5	0.5	1	-0.105263	-0.38	1.2	1.875	1.13043	1.495	5.67629	0.00875357
38649313	Psma4	Q6P505	Proteasome (prosome, macropain) subunit, alpha type 4	6.5	29500	0	0	0	0	0	0	0	0	0	0	0	0	0.3	0.5	0.5	0	0.5	0	0	0	-2	-0.045	-2	-0.045	3.72379	0.0373051
40018548	Serpinb6	Q6P9U0	serpin B6	5.7	43020	14.9	12	15.5	7	27.5	12.5	22.5	28	27.5	21	20.5	15.5	13.3	14	14	8.5	15	15	-0.406417	-142.12	0.513966	164.68	0.113475	22.56	12.4402	0.000148203
40018558	Serping1	Q6P734	plasma protease C1 inhibitor precursor	5.5	55612	0.8	0	1	0	3	0	0	0	0	0	0	0	0.8	1	1	0.5	1.5	0	2	0.32	-2	-0.32	0	0	3.67575	0.0387387
40254747	Asah1	Q6P7S1	acid ceramidase precursor	8.3	44444	1.3	3	0	1	1.5	1	2.1	2.5	1.5	2.5	2	2	0.8	1	0	0.5	0.5	2	-0.470588	-1.36	0.896552	1.885	0.47619	0.525	5.40355	0.0106211
40786436	Eif4a1	Q6P3V8	eukaryotic initiation factor 4A-I	5.2	46155	11.2	9.5	12.5	8	13.5	12.5	9.8	8.5	12	7.5	14	7	8.2	8.5	6.5	8.5	7	10.5	0.133333	14.7	0.177778	14.4	0.309278	29.1	6.9381	0.00370305
40786469	Dld	Q6P6R2	dihydrolipoyl dehydrogenase, mitochondrial precursor	7.7	54039	6.5	5.5	7.5	2.5	8	9	7.1	7.5	9.5	6	6.5	6	5	5	6.5	4	4.5	5	-0.0882353	-4.08	0.347107	12.705	0.26087	8.625	3.5106	0.0441359
41529837	Jup	Q6P0K8	junction plakoglobin	5.7	81801	5.2	5	4.5	2.5	8.5	5.5	7.5	7.5	6.5	6.5	11.5	5.5	4.6	6	3	4.5	6	3.5	-0.362205	-14.605	0.479339	17.545	0.122449	2.94	6.61041	0.004606
42476116	Fbln5	Q9WVH8	fibulin-5 precursor	4.4	50161	3	2	6	5.5	0.5	1	5.8	5.5	2.5	18.5	2	0.5	3.5	9	1.5	3.5	0.5	3	-0.636364	-12.32	0.494624	10.695	-0.153846	-1.625	-	-
42476144	Pfn1	P62963	profilin-1	8.4	14958	34.3	36.5	35.5	28	42	29.5	31.5	34	29	28	45	21.5	24.1	21.5	20.5	19	22	37.5	0.0851064	92.12	0.266187	205.72	0.349315	297.84	13.9128	7.03299e-05
46048609	Ctnnb1	Q9WU82	catenin beta-1	5.46859	85455	3.2	2.5	3.5	0.5	4.5	5	5.6	6	7	5.5	4	5.5	1.3	0	0.5	2	2	2	-0.545455	-10.56	1.24638	14.835	0.844444	4.275	21.3221	2.7827e-06
46485012	Krt1		TPA_exp: type II keratin Kb1	7.85369	64831	0	0	0	0	0	0	1.6	1	0	1.5	4.5	1	1	0	0	2.5	2.5	0	-2	-1.28	0.461538	0.78	-2	-0.5	4.77095	0.0168163
46485440	Gpi	Q6P6V0	glucose-6-phosphate isomerase	7.6	62828	10.3	12	10.5	4	12	13	11.3	9	13	12.5	11.5	10.5	6.4	3.5	5.5	6.5	5.5	11	-0.0925926	-10.8	0.553672	43.365	0.467066	32.565	12.3773	0.000153145
46811858	Lmo7	Q6JBI6	LMO7b	5.8	156648	10.8	8.5	11.5	3.5	16.5	14	12.3	11	16.5	9.5	15	9.5	8	5.5	6.5	7.5	9.5	11	-0.12987	-17.325	0.423645	43.645	0.297872	26.32	5.36809	0.0108938
47058982	Sptb	Q6XDA0	spectrin beta chain, erythrocyte	5.1	246328	1.2	1.5	2	0.5	1	1	0	0	0	0	0	0	0.2	0	0	0	0	1	2	0.72	-2	-0.02	1.42857	0.7	18.0264	1.06511e-05
47058994	Atp5l	Q6PDU7	ATP synthase subunit g, mitochondrial	9.94527	11461	4	4.5	4	2	3	6.5	4	4.5	5	3	4.5	3	1.4	0.5	0.5	0.5	2	3.5	0	0	0.962963	7.02	0.962963	7.02	17.2421	1.49656e-05
47058998	Tomm22	Q75Q41	mitochondrial import receptor subunit TOM22 homolog	4.11112	15492	0.7	0.5	0.5	0	0.5	2	0.5	1	0	0.5	0.5	0.5	0	0	0	0	0	0	0.333333	0.12	2	0.125	2	0.245	4.00567	0.0299636
47059179	Hspa1a	P0DMW0	heat shock 70kD protein 1B	5.5	70186	11.1	9	11	5	14.5	16	13.3	12.5	15	10	16	13	10.4	11	9	9	11	12	-0.180328	-26.84	0.244726	34.365	0.0651163	7.525	3.50224	0.0444296
48675371	C1qbp	O35796	complement component 1 Q subcomponent-binding protein, mitochondrial precursor	4.6	30998	1.3	0.5	1.5	0	4	0.5	0.8	1.5	0.5	0.5	1.5	0	0.1	0	0	0	0	0.5	0.47619	0.525	1.55556	0.315	1.71429	0.84	3.60809	0.0408589
48675379	Cd36	Q6IMX5	platelet glycoprotein 4	8.9	52688	1.8	0.5	2.5	0	2.5	3.5	1.1	1	2	0.5	1.5	0.5	0.4	0.5	0	0	0	1.5	0.482759	1.015	0.933333	0.525	1.27273	1.54	4.8124	0.0163096
51036655	Serpina1	P17475	alpha-1-antiproteinase precursor	5.7	46122	20.8	9.5	31	7.5	33.5	22.5	10.8	7.5	18.5	8	20	0	6.5	2.5	1	0	1	28	0.632911	158	0.49711	37.195	1.04762	195.195	7.71341	0.00224008
51854227	Gsn	Q68FP1	gelsolin precursor	5.7	86068	19.5	16	21.5	15	24	21	23.5	21	30	24	24	18.5	16.9	15.5	18	17.5	15.5	18	-0.186047	-86	0.326733	133.32	0.142857	47.32	8.70785	0.00120689
51858886	Hsp90b1	Q66HD0	Tra1 protein	4.9	74208	17.7	18	17	13	17.5	23	18.9	20	20	14.5	20	20	14.6	15	9.5	16	16	16.5	-0.0655738	-21.96	0.256716	72.025	0.19195	50.065	6.47001	0.0050629
51890219	Cct5	Q68FQ0	T-complex protein 1 subunit epsilon	5.4	59537	5.3	4.5	6	1	8.5	6.5	5.5	2.5	7	5	8	5	3.3	2.5	2.5	3.5	3.5	4.5	-0.037037	-1.08	0.5	9.68	0.465116	8.6	3.73583	0.0369549
51948422	RGD1303003	P56571	ES1 protein homolog, mitochondrial precursor	9.20123	28173	1.5	1	1.5	1	1.5	2.5	1.2	1.5	2	0	2	0.5	0.2	0	0	0.5	0	0.5	0.222222	0.405	1.42857	0.7	1.52941	1.105	10.8187	0.000354243
51948450	Dctn2	Q6AYH5	dynactin subunit 2	5.01026	44149	1.6	1.5	1.5	1	1.5	2.5	2.2	2.5	2.5	2	2	2	0.6	0	0.5	0	0	2.5	-0.315789	-1.14	1.14286	2.24	0.909091	1.1	7.34787	0.00283252
51948476	Uqcrc1	Q68FY0	cytochrome b-c1 complex subunit 1, mitochondrial precursor	5.5	52849	1.3	2.5	0	0.5	2	1.5	2.3	3.5	1	3	2.5	1.5	0.8	2	0	0	0.5	1.5	-0.555556	-1.8	0.967742	2.325	0.47619	0.525	5.32309	0.0112507
52138521	Ezr	P31977	ezrin	5.8	69391	11.5	10	11	3.5	17.5	15.5	13.5	15	13	10.5	15.5	13.5	8.4	9.5	6	6.5	11.5	8.5	-0.16	-25	0.465753	55.845	0.311558	30.845	6.92313	0.00373985
53759105	Cr1l	Q63135	complement component receptor 1-like protein isoform 3 precursor	5.5	54787	0.1	0	0.5	0	0	0	0.5	0.5	0	1	0.5	0.5	0.1	0	0	0	0	0.5	-1.33333	-0.12	1.33333	0.12	0	0	4.06489	0.0286281
54400716	Psmd12	Q5XIC6	26S proteasome non-ATPase regulatory subunit 12	7.13389	52937	2	1.5	3	1	2.5	2	2.2	2	2	1	3.5	2.5	1.1	1.5	1	1	1	1	-0.0952381	-0.42	0.666667	1.815	0.580645	1.395	7.28286	0.00295451
54400730	Cct2	Q5XIM9	T-complex protein 1 subunit beta	6	57459	6.9	6	6.5	4.5	10	7.5	7.3	7	8	5.5	8.5	7.5	3.9	3.5	2.5	3.5	4	6	-0.056338	-2.84	0.607143	19.04	0.555556	16.2	29.3931	1.66833e-07
54607147	Rac1	Q6RUV5	ras-related C3 botulinum toxin substrate 1 precursor	8.5	21451	3.8	6	3	5	2	3	4.7	6.5	3.5	6	3	4.5	2.6	3	2.5	1	1.5	5	-0.211765	-3.825	0.575342	7.665	0.375	3.84	4.03293	0.0293406
55742709	Eln	Q99372	elastin precursor	10.7	73664	6.6	5.5	7	8.5	5.5	6.5	10.9	8	8	19	7.5	12	9.5	16	2	9	10	10.5	-0.491429	-37.625	0.137255	14.28	-0.360248	-23.345	-	-
55742755	Ctnna1	Q5U302	catenin alpha-1	5.8	100237	13.7	16.5	12.5	9	13.5	17	17.1	19	13.5	19.5	18	15.5	11.6	14	5.5	14.5	12	12	-0.220779	-52.36	0.383275	78.925	0.166008	26.565	7.7457	0.00219455
55742827	Arhgdia	Q5XI73	rho GDP-dissociation inhibitor 1	5	23408	21.8	17.5	23.5	18.5	24.5	25	21	19.5	21.5	16.5	27.5	20	17.7	16.5	18	18	16.5	19.5	0.0373832	17.12	0.170543	63.855	0.207595	80.975	5.41489	0.0105355
55742832	Anxa4	Q5U362	annexin A4	5.3	35895	7.2	7.5	7.5	7	8	6	9.3	8	10.5	7.5	11	9.5	7.7	5.5	7	9.5	9.5	7	-0.254545	-17.325	0.188235	13.6	-0.0671141	-3.725	-	-
55926145	Nme2	P19804	nucleoside diphosphate kinase B	7.30158	17284	2.4	2.5	1.5	2	3.5	2.5	2.1	2.5	1.5	3.5	2	1	0.7	1.5	1	0	0	1	0.133333	0.675	1	1.96	1.09677	2.635	6.48499	0.00501189
56090257	Sdpr	Q66H98	serum deprivation-response protein	5.1	46387	17.3	18	18	8.5	18.5	23.5	17.6	18	20	14	18	18	13.4	15.5	9	13.5	14	15	-0.017192	-5.235	0.270968	65.1	0.254072	59.865	5.06105	0.0135947
56090273	Rps4x	P62703	40S ribosomal protein S4, X isoform	10.6	29599	3.4	4.5	2.5	3	1.5	5.5	3.7	4	2.5	3	4.5	4.5	2	1.5	2	1.5	2	3	-0.084507	-1.065	0.596491	4.845	0.518519	3.78	4.53806	0.019996
56090431	Serpinb9	Q6AYF8	serpin B9	5.5	42302	3.9	4.5	6	2	4.5	2.5	4.9	5	7	4.5	4.5	3.5	1.9	1	2	0.5	2	4	-0.227273	-4.4	0.882353	10.2	0.689655	5.8	14.7574	4.66894e-05
56090475	Skp1	Q6PEC4	S-phase kinase-associated protein 1	4.2	18673	2	2	2	0.5	3	2.5	2.7	2.5	2.5	3.5	2.5	2.5	1.6	1	0.5	2.5	1.5	2.5	-0.297872	-1.645	0.511628	2.365	0.222222	0.72	4.70872	0.0176089
56605666	Psmd3	Q5U2S7	26S proteasome non-ATPase regulatory subunit 3	8.7	60689	2.3	1	4.5	0.5	2.5	3	1.4	0.5	1.5	0.5	2.5	2	0.9	0.5	1.5	0.5	0.5	1.5	0.486486	1.665	0.434783	0.575	0.875	2.24	3.48183	0.0451558
56605726	Eif4b	Q5RKG9	eukaryotic translation initiation factor 4B	5.45898	69065	0.8	0	2	0	0.5	1.5	0.3	0	0	0	1.5	0	0	0	0	0	0	0	0.909091	0.275	2	0.045	2	0.32	3.37191	0.0492933
56799436	Cbx3	Q5RJK5	chromobox homolog 3	5.1	20812	1.2	2	1.5	1	0.5	1	1.1	1	1	1.5	1	1	0.2	0	0	0	0	1	0.0869565	0.115	1.38462	0.585	1.42857	0.7	7.44635	0.00265792
57012358	Krt73	Q6IG03	keratin, type II cytoskeletal 73	7.86095	60388	0	0	0	0	0	0	0.7	0.5	0	1	1	1	0.6	0	1	0.5	1.5	0	-2	-0.245	0.153846	0.065	-2	-0.18	3.8026	0.0350755
57163991	Capza2	Q3T1K5	F-actin-capping protein subunit alpha-2	5.5	32968	5.7	4.5	5	3.5	7	8.5	5.5	6	7	4.5	6	4	2.9	2.5	2	1.5	3	5.5	0.0357143	1.12	0.619048	10.92	0.651163	12.04	13.0939	0.000105912
57164151	Rps3	P62909	40S ribosomal protein S3	10.1	26675	11.4	8.5	10	8.5	12	18	8.8	7	11	6.5	8.5	11	7.2	6	6.5	8	8	7.5	0.257426	26.26	0.2	12.8	0.451613	39.06	4.96138	0.0146198
57527135	Serpina6	P31211	corticosteroid-binding globulin precursor	4.7	44672	1.1	2.5	0	0.5	1.5	1	0.1	0	0.5	0	0	0	0.2	0	0	0	0	1	1.66667	0.6	-0.666667	-0.015	1.38462	0.585	7.58162	0.00243671
57527204	Etfa	P13803	electron transfer flavoprotein subunit alpha, mitochondrial	8.5	34952	6.7	7	6.5	2.5	7.5	10	7.3	11	8	7	5.5	5	4.3	5.5	3.5	2.5	3	7	-0.0857143	-4.2	0.517241	17.4	0.436364	13.2	5.20123	0.0122817
57527565	Arhgdib	Q5M860	rho GDP-dissociation inhibitor 2	4.8	22885	3.9	4	4.5	2	4	5	4.4	5	6.5	5	3	2.5	2.2	1	0.5	2	2.5	5	-0.120482	-2.075	0.666667	7.26	0.557377	5.185	7.66429	0.0023113
58865500	Stom	Q5XI04	erythrocyte band 7 integral membrane protein	6.6	31379	5.3	6	5.5	2	5.5	7.5	4.2	5	3	3.5	7.5	2	2.4	3.5	0.5	2	1.5	4.5	0.231579	5.225	0.545455	5.94	0.753247	11.165	6.97066	0.00362433
58865558	Tuba1c	Q6AYZ1	tubulin alpha-1C chain	4.82868	49938	2.1	1	3	1	1.5	4	2.2	1.5	3	1.5	2.5	2.5	1.1	0	1	1	1	2.5	-0.0465116	-0.215	0.666667	1.815	0.625	1.6	4.13394	0.0271512
58865562	Tmod3	Q6AXW2	tropomodulin-3	4.6	39472	1.3	0	2.5	0	1	3	0.8	0	2	1	0.5	0.5	0.1	0	0	0	0	0.5	0.47619	0.525	1.55556	0.315	1.71429	0.84	3.95045	0.0312692
59803289	Gnai2	Q5EEY4	GTP-binding protein G-alpha-i2 splice variant a	5	35499	9	8.5	11.5	6.5	8	10.5	11.8	10	12	13	11.5	12.5	8.6	8	5	9.5	11	9.5	-0.269231	-29.12	0.313725	32.64	0.0454545	3.52	8.09359	0.00176246
61556835	Thbs1	Q71SA3	thrombospondin 1 precursor	4.6	129672	7.3	0.5	3	22	4.5	6.5	3	0	1	0	14	0	3.2	0	0	0	0	16	0.834951	22.145	-0.0645161	-0.62	0.780952	21.525	-	-
61557085	Sptbn1	Q6XD99	spectrin beta chain, brain 1	5.4	273586	61.1	62.5	62	43.5	77	60.5	69.6	83	77	62.5	70	55.5	45.3	38.5	50	38.5	49	50.5	-0.130069	-555.475	0.422977	1396.03	0.296992	840.56	23.4619	1.24401e-06
61557127	Nnt	Q5BJZ3	NAD(P) transhydrogenase, mitochondrial	7.77337	113870	0.5	1	0.5	0	0	1	0	0	0	0	0	0	0	0	0	0	0	0	2	0.125	0	0	2	0.125	3.84538	0.0339253
62078447	Hba-a1	Q63910	globin, alpha	8.6	15526	5	5	5	2	7.5	5.5	0.8	0	0.5	0	3.5	0	0.2	0	0	0	0	1	1.44828	12.18	1.2	0.3	1.84615	12.48	37.7099	1.52485e-08
62078699	Sccpdh	Q6AY30	saccharopine dehydrogenase-like oxidoreductase	9	47089	0.9	0.5	0.5	0	2	1.5	1.4	2	1	0.5	2.5	1	0.2	0.5	0	0.5	0	0	-0.434783	-0.575	1.5	0.96	1.27273	0.385	4.5229	0.0202243
62078893	Uba1	Q5U300	ubiquitin-like modifier-activating enzyme 1	5.3	117788	15.8	15	15	11.5	18	19.5	14.8	14	16	10.5	19.5	14	10.7	8	5	10	14	16.5	0.0653595	15.3	0.321569	52.275	0.384906	67.575	10.9606	0.000327493
62655115	rps2		PREDICTED: 40S ribosomal protein S2-like isoform 3	10.2	30873	2.3	1	3	0.5	3.5	3.5	3.5	4	3.5	1.5	4	4.5	1.6	2	0.5	1.5	2.5	1.5	-0.413793	-3.48	0.745098	4.845	0.358974	1.365	6.13881	0.00634528
62990183	Ywhaz	P63102	14-3-3 protein zeta/delta	4.6	27772	33	31	31.5	26.5	41	35	37	36	37	32	45.5	34.5	29.9	31	23.5	31	32.5	31.5	-0.114286	-140	0.212257	237.495	0.0985692	97.495	8.90988	0.001068
66730475	Tpm2	P58775	tropomyosin beta chain	4.4793	32959	3.5	2.5	3	4	4	4	5.1	5.5	5.5	6	3.5	5	2.5	1.5	2.5	2	4.5	2	-0.372093	-6.88	0.684211	9.88	0.333333	3	8.39792	0.00145904
67846036	Dnpep	Q4V8H5	aspartyl aminopeptidase	6.8	52556	4.5	2.5	5	1	5	9	5.9	4.5	5.5	6	7	6.5	3.1	3	0.5	3.5	5	3.5	-0.269231	-7.28	0.622222	12.6	0.368421	5.32	4.76933	0.0168365
68534953	Krt18	Q5BJY9	keratin, type I cytoskeletal 18	5	47762	7.9	3	13.5	2	7	14	8.8	11.5	9	6.5	7.5	9.5	6.6	5	8.5	6.5	6.5	6.5	-0.107784	-7.515	0.285714	16.94	0.17931	9.425	-	-
70778952	Rad23b	Q4KMA2	UV excision repair protein RAD23 homolog B	4.60972	43497	0.8	0	1	0	1	2	1	0.5	2.5	0	1.5	0.5	0.1	0	0	0	0	0.5	-0.222222	-0.18	1.63636	0.495	1.55556	0.315	3.44919	0.0463441
70912366	Actr3	Q4V7C7	actin-related protein 3	5.5	47358	8.6	10.5	6	8.5	10.5	7.5	10.1	13	8	7.5	11	11	8.1	9	7	7.5	8	9	-0.160428	-14.025	0.21978	18.2	0.0598802	4.175	-	-
71043604	Sec22b	Q4KM74	vesicle-trafficking protein SEC22b precursor	8.71801	24741	2	1.5	2	1.5	2	3	1.5	2	1.5	2	1.5	0.5	0.9	0	0.5	0.5	1	2.5	0.285714	0.875	0.5	0.72	0.758621	1.595	5.42862	0.0104327
71043724	Psmb10	Q4KM35	proteasome subunit beta type-10	6.2	29039	1.2	1.5	1	0	0.5	3	1.1	1.5	1.5	0.5	2	0	0.1	0	0	0	0	0.5	0.0869565	0.115	1.66667	0.6	1.69231	0.715	5.60455	0.00920783
71043752	Cmpk1	Q4KM73	UMP-CMP kinase	8.1	25834	1.5	1.5	1.5	1.5	1	2	2.1	2	1.5	2	2.5	2.5	1.4	1.5	1	1	1.5	2	-0.333333	-1.08	0.4	1.225	0.0689655	0.145	3.36935	0.0493946
71043834	Rbmx	Q4V898	RNA-binding motif protein, X chromosome	10.3065	42259	0.6	0	1	0.5	0	1.5	1.7	1.5	1.5	2	1.5	2	0.5	0	1	0.5	1	0	-0.956522	-1.265	1.09091	1.32	0.181818	0.055	10.0655	0.000541701
71795613	Rplp2	P02401	60S acidic ribosomal protein P2	4.2	11693	8.6	8	7	6.5	13.5	8	9	9.5	9	8.5	12	6	6	7	5.5	6	5	6.5	-0.0454545	-3.52	0.4	22.5	0.356164	18.98	6.89419	0.00381215
72255511	Eif3b	Q4G061	eukaryotic translation initiation factor 3 subunit B	4.8	90911	0.8	0.5	1	0	1	1.5	0.9	2	1.5	0	0.5	0.5	0.1	0	0	0	0	0.5	-0.117647	-0.085	1.6	0.4	1.55556	0.315	3.71445	0.0375792
75832033	Pecam1	Q3SWT0	platelet endothelial cell adhesion molecule precursor	6.3	76190	2.3	3	1	1.5	4	2	4.7	6	7	3.5	6	1	3.2	4	5	3.5	2	1.5	-0.685714	-8.4	0.379747	5.925	-0.327273	-2.475	3.76452	0.0361344
75832132	Esyt1	Q9Z1X1	extended synaptotagmin-1	5.4	121178	3.9	2.5	4	3	6.5	3.5	3.8	3.5	4	3.5	4.5	3.5	2.4	2	0.5	4	2.5	3	0.025974	0.385	0.451613	4.34	0.47619	4.725	3.82726	0.0344073
75905809	Akap12	Q5QD51	A-kinase anchor protein 12 isoform alpha	4.19251	181110	1.3	0.5	1.5	1	2	1.5	1.8	2	1	2	2	2	0.5	0.5	0	0.5	0.5	1	-0.322581	-0.775	1.13043	1.495	0.888889	0.72	6.19554	0.00610294
75991707	Dstn	Q7M0E3	destrin	8.1	18534	8	8.5	3	9.5	13	6	10.5	13.5	10.5	11	7	10.5	8.2	9.5	6.5	6	9	10	-0.27027	-23.125	0.245989	21.505	-0.0246914	-1.62	-	-
76253725	Cct6a	Q3MHS9	T-complex protein 1 subunit zeta	6.7	58018	8.9	8	10	5	12	9.5	10.4	11.5	11	8.5	12	9	7.4	7.5	6.5	6.5	7.5	9	-0.15544	-14.475	0.337079	26.7	0.184049	12.225	11.7034	0.000218683
76559925	Calu	Q3MID6	calumenin isoform b precursor	4.3	37149	1.1	1.5	0	0	2	2	3.1	4	2	2	2.5	5	2	3	2	1	2.5	1.5	-0.952381	-4.2	0.431373	2.805	-0.580645	-1.395	7.1722	0.00317531
77157795	Mal2	Q7TPB7	MAL2 proteolipid protein	6	19197	0.7	0.5	0	2	0.5	0.5	1.6	2	0.5	1	1	3.5	3.3	4	4	3.5	4	1	-0.782609	-1.035	-0.693878	-4.165	-1.3	-5.2	8.18463	0.00166515
77404375	Hyou1	Q6P136	hypoxia up-regulated protein 1 precursor	5	111220	5.3	5.5	8	0	4.5	8.5	5.3	6	5	3	6.5	6	2.3	2	1	2.5	2	4	0	0	0.789474	11.4	0.789474	11.4	6.75559	0.00417975
77628163	Ahnak	Q38PG1	AHNAK 1	5.1	58768	156.4	161.5	171	110	155	184.5	168.6	156.5	204.5	136	176	170	132.6	111	128.5	112.5	160.5	150.5	-0.0750769	-1982.5	0.239044	5421.6	0.164706	3439.1	6.91964	0.00374848
77681960	Blmh	A1A5L1	bleomycin hydrolase	5.9	52453	0	0	0	0	0	0	0.7	0.5	1	0	0	2	0.4	1	0.5	0.5	0	0	-2	-0.245	0.545455	0.165	-2	-0.08	3.677	0.0387005
77917572	Lipa	Q6IMY6	lysosomal acid lipase/cholesteryl ester hydrolase precursor	6.3	45079	1.6	2.5	1	0	2	2.5	1.7	2.5	1	1.5	2	1.5	0.6	1.5	0	0	0	1.5	-0.0606061	-0.165	0.956522	1.265	0.909091	1.1	4.95664	0.0146705
78000190	Tpm1	P04692	tropomyosin alpha-1 chain isoform b	4.6	32709	24.4	21.5	24.5	22.5	25	28.5	26.5	21	27	30	31	23.5	20.5	20.5	18	18.5	22.5	23	-0.0825147	-53.445	0.255319	141	0.173719	87.555	5.94619	0.00724838
81294202	Psmc6	Q32PW9	Psmc6 protein	7.26388	43289	2.1	1.5	1	1	4	3	1.6	2	2.5	1	2	0.5	1	0.5	0.5	1	1.5	1.5	0.27027	0.925	0.461538	0.78	0.709677	1.705	3.82607	0.0344392
82654218	Aimp2	Q32PX2	aminoacyl tRNA synthase complex-interacting multifunctional protein 2	8.3619	35444	0.4	0	0	0	1.5	0.5	0.8	0.5	1	0.5	2	0	0	0	0	0	0	0	-0.666667	-0.24	2	0.32	2	0.08	3.89512	0.0326389
82654220	Rps19	P17074	40S ribosomal protein S19	10.8476	16086	2.3	2.5	1.5	1.5	3.5	2.5	1.6	2.5	2	1	2.5	0	0.8	0	1.5	0	0	2.5	0.358974	1.365	0.666667	0.96	0.967742	2.325	4.63805	0.0185581
84781636	Nudt21	Q4KM65	cleavage and polyadenylation specificity factor subunit 5	9.17313	26241	0.5	0.5	0	0	1	1	0.8	0.5	0.5	0	2.5	0.5	0	0	0	0	0	0	-0.461538	-0.195	2	0.32	2	0.125	3.92868	0.0318007
89574017	Atp5b	Q0QEP3	mitochondrial ATP synthase, H+ transporting F1 complex beta subunit	4.8	37252	70.7	75.5	61.5	54	79	83.5	82.1	85.5	88	75.5	78.5	83	67.5	71.5	59.5	63	71.5	72	-0.149215	-870.96	0.195187	1092.08	0.0463097	221.12	8.66221	0.00124088
103485105	Lpcat1	Q1HAQ0	LPC acyltransferase	5.02084	54986	0.6	0	0.5	0	1.5	1	1.1	1.5	0.5	1	2	0.5	0.1	0.5	0	0	0	0	-0.588235	-0.425	1.66667	0.6	1.42857	0.175	4.7732	0.0167883
109465265	Hist2h2aa3		PREDICTED: histone H2A type 2-A	11.4	14096	6.1	5	3	1	20.5	1	6.2	8.5	6	3.5	10.5	2.5	2.6	4	2.5	1.5	2	3	-0.0162602	-0.615	0.818182	15.84	0.804598	15.225	-	-
109483879	Cfl1		PREDICTED: cofilin-1-like isoform 1	7.6	18438	8.7	5.5	8.5	7	10.5	12	7.7	7	9.5	6	10	6	5.4	5.5	5.5	3	3.5	9.5	0.121951	8.2	0.351145	15.065	0.468085	23.265	6.62944	0.00454756
109492762	Hspa8		PREDICTED: heat shock cognate 71 kDa protein-like isoform 1	5.2	70861	30.7	27.5	28.5	25	37.5	35	34.7	32	37	27	41.5	36	29.7	27.5	22	27.5	37	34.5	-0.122324	-130.8	0.15528	161	0.0331126	30.2	3.66513	0.0390633
109503063	RGD1564899	M0RD54	PREDICTED: uncharacterized protein C10orf71-like isoform X2	5.8513	155408	0.4	0	1	0	0.5	0.5	0.1	0	0	0	0.5	0	0	0	0	0	0	0	1.2	0.075	2	0.005	2	0.08	3.73989	0.0368376
109505096	Nid1	F1LM84	PREDICTED: nidogen-1	5.1	137039	4.6	4.5	4	8	4	2.5	8.1	8.5	5.5	13	7	6.5	7.5	5	10.5	11	5.5	5.5	-0.551181	-22.225	0.0769231	4.68	-0.479339	-17.545	-	-
109506609	Metap2		PREDICTED: methionine aminopeptidase 2-like isoform 2	5.2053	52797	0.3	0	1	0	0.5	0	0	0	0	0	0	0	0	0	0	0	0	0	2	0.045	0	0	2	0.045	3.83928	0.0340868
109509970	Snrpd3	M0R907	PREDICTED: small nuclear ribonucleoprotein Sm D3	10.7	13917	0.2	1	0	0	0	0	0	0	0	0	0	0	0.5	0.5	0	0.5	1	0.5	2	0.02	-2	-0.125	-0.857143	-0.105	3.87965	0.0330334
112984124	Tuba1b	Q6P9V9	tubulin alpha-1B chain	4.8	50152	53.4	67	46.5	54	53.5	46	56.4	71	46.5	64	56	44.5	43.2	43	36.5	41.5	47.5	47.5	-0.0546448	-164.7	0.26506	657.36	0.21118	492.66	4.41603	0.021915
114145722	RGD1304704	Q6QI16	LRRGT00192	8.98408	33825	0.9	1	1	0	0	2.5	0.4	0	1.5	0	0	0.5	0	0	0	0	0	0	0.769231	0.325	2	0.08	2	0.405	3.61734	0.0405618
117676401	Myl1	P02600	myosin light chain 1/3, skeletal muscle isoform isoform 1f	4.84598	20680	0.3	0	0.5	0	0	1	0	0	0	0	0	0	0	0	0	0	0	0	2	0.045	0	0	2	0.045	3.85486	0.0336761
119959830	actb	A1Z0K8	beta-actin	5.1	31748	146	137.5	160.5	116.5	167.5	148	150.8	138.5	161.5	125.5	174	154.5	123.3	118	119	111	130.5	138	-0.032345	-712.32	0.200657	3768.88	0.168585	3056.56	9.05945	0.000976271
124107592	Myo1c	Q63355	unconventional myosin-Ic	9.7	119812	18.7	20	16.5	16.5	25	15.5	27.3	35.5	28.5	28.5	22.5	21.5	16.7	18.5	18	13	14.5	19.5	-0.373913	-197.8	0.481818	233.2	0.112994	35.4	15.1922	3.79917e-05
126723582	Thop1	P24155	thimet oligopeptidase	5.56942	78386	0.3	0	0.5	0	0.5	0.5	0	0	0	0	0	0	0	0	0	0	0	0	2	0.045	0	0	2	0.045	3.83978	0.0340736
149015719	Appl1		rCG39172	5.31051	70368	0.3	0.5	0.5	0	0.5	0	0	0	0	0	0	0	0	0	0	0	0	0	2	0.045	0	0	2	0.045	3.82388	0.0344983
149019920	Kng2		rCG36716, isoform CRA_a	5.969	47862	0.7	1.5	0.5	0	0	1.5	0.1	0	0	0	0.5	0	0.1	0	0	0	0	0.5	1.5	0.24	0	0	1.5	0.24	4.48393	0.020824
149020426	Cnn1		calponin 1, isoform CRA_b	8.9	28039	2	1.5	2	1	3	2.5	2.8	3	3.5	2.5	2.5	2.5	0.7	1.5	0	1	0.5	0.5	-0.333333	-1.92	1.2	3.675	0.962963	1.755	22.2095	1.98119e-06
149021108	Rsu1		rCG55799, isoform CRA_b	8.8	29544	12.3	10	15.5	9	11	16	11.8	10.5	14	10.5	15	9	6.3	6.5	6	5.5	7	6.5	0.0414938	6.025	0.607735	49.775	0.645161	55.8	25.0392	7.07646e-07
149022111	Dpp4		dipeptidylpeptidase 4, isoform CRA_a	5.8	88086	6.1	5	7.5	2.5	8.5	7	7.7	9.5	9	5	8.5	6.5	5	4.5	6	5	5	4.5	-0.231884	-11.04	0.425197	17.145	0.198198	6.105	5.24388	0.0119098
149023097	Pdia3		protein disulfide isomerase associated 3, isoform CRA_a	7.1	53588	29.7	31	30.5	19	31.5	36.5	33.8	30.5	36.5	30.5	35.5	36	26.2	23	18	25	32	33	-0.129134	-130.175	0.253333	228	0.125224	97.825	8.39247	0.00146395
149023883	Macf1		similar to microfilament and actin filament cross-linker protein isoform b, isoform CRA_a	5.1	608642	4.4	4.5	6	0	8.5	3	7.6	11.5	9	7.5	8	2	2.5	5	1	3	1	2.5	-0.533333	-19.2	1.0099	25.755	0.550725	6.555	8.61985	0.00127335
149024343	Hspg2		rCG30666, isoform CRA_a	6.5	140277	4.5	6.5	5	7	2	2	7.9	9	6	17	4.5	3	5.7	4.5	6.5	7.5	4	6	-0.548387	-21.08	0.323529	14.96	-0.235294	-6.12	-	-
149024867	Agrn		agrin	5.72237	206088	0	0	0	0	0	0	0.3	0.5	0	1	0	0	0	0	0	0	0	0	-2	-0.045	2	0.045	0	0	3.82978	0.0343398
149026247	Fubp1		far upstream element (FUSE) binding protein 1, isoform CRA_b	7.93829	41652	0.4	0	1	0	1	0	0	0	0	0	0	0	0	0	0	0	0	0	2	0.08	0	0	2	0.08	5.96983	0.00713045
149027157	Acaa2		acetyl-Coenzyme A acyltransferase 2 (mitochondrial 3-oxoacyl-Coenzyme A thiolase), isoform CRA_g	8.5	38436	3.7	4	4.5	4.5	2	3.5	2.3	2	3	2	4	0.5	1.7	1.5	1.5	1	2	2.5	0.466667	4.2	0.3	1.2	0.740741	5.4	9.29482	0.00084863
149027478	Plg		plasminogen, isoform CRA_d	6.8	58928	1	0.5	1	0.5	2	1	0.3	0	0	0	1.5	0	0.3	0	0	0	0	1.5	1.07692	0.455	0	0	1.07692	0.455	4.50052	0.0205663
149027956	Agpat1		1-acylglycerol-3-phosphate O-acyltransferase 1, isoform CRA_b	9.38206	34246	0	0	0	0	0	0	0.5	1	0	0	1.5	0	0	0	0	0	0	0	-2	-0.125	2	0.125	0	0	5.20814	0.0122206
149028030	Vars		rCG38382, isoform CRA_b	8.6	102129	0.6	0.5	0	0	2	0.5	1.2	3	0	1	1	1	0.2	1	0	0	0	0	-0.666667	-0.54	1.42857	0.7	1	0.16	3.83179	0.0342862
149029483	Atp5a1		ATP synthase, H+ transporting, mitochondrial F1 complex, alpha subunit, isoform 1, isoform CRA_d	8.5	54552	39	37.5	40	33.5	34.5	49.5	38.7	36.5	43.5	34	37.5	42	32	30	30.5	27.5	34	38	0.00772201	11.655	0.189533	236.845	0.197183	248.5	4.96506	0.0145804
149030730	Selenbp1		selenium binding protein 2	5.9	50580	22.2	20.5	28.5	16.5	22.5	23	28.3	25	37.5	24.5	30	24.5	23.6	17.5	25.5	27.5	29	18.5	-0.241584	-154.025	0.181118	121.965	-0.0611354	-32.06	-	-
149030835	Rbm39		RNA-binding region (RNP1, RRM) containing 2, isoform CRA_g	6.11768	39819	0.4	0	1	0	0.5	0.5	0	0	0	0	0	0	0	0	0	0	0	0	2	0.08	0	0	2	0.08	5.97569	0.00710152
149031250	Vcl		vinculin (predicted), isoform CRA_a	5.4	123633	75.3	65.5	75	60.5	82	93.5	83.6	86.5	92.5	72	96	71	61.2	62.5	60	59.5	64	60	-0.104468	-659.435	0.309392	1621.76	0.206593	962.325	17.082	1.60587e-05
149031664	Hnrnpm		rCG37572, isoform CRA_b	9.1	64550	7	8.5	9	3.5	6.5	7.5	6.4	6	7.5	5	7.5	6	5.3	5.5	4.5	5.5	4.5	6.5	0.0895522	4.02	0.188034	6.435	0.276423	10.455	3.66005	0.0392199
149031984	Krt7		keratin complex 2, basic, gene 7, isoform CRA_b	4.9	38603	12.7	10	16.5	9	15.5	12.5	11.8	11	13	12.5	11.5	11	10	9	10.5	7.5	12.5	10.5	0.0734694	11.025	0.165138	19.62	0.237885	30.645	-	-
149032516	Rala		v-ral simian leukemia viral oncogene homolog A (ras related), isoform CRA_a	4.73351	20288	0.3	0.5	0.5	0	0	0.5	1	1.5	1	1	1	0.5	0.3	0	0	0.5	0.5	0.5	-1.07692	-0.455	1.07692	0.455	0	0	8.03809	0.00182477
149033487	Pdia4	G3V6T7	protein disulfide isomerase associated 4	4.8651	72749	4.4	5	3.5	3	5	5.5	5.9	4	7.5	3.5	8	6.5	2.7	0.5	1.5	3.5	3.5	4.5	-0.291262	-7.725	0.744186	13.76	0.478873	6.035	9.95856	0.000576019
149034120	Anxa8		annexin A8	4.9	28265	7.9	9	6	8.5	10	6	9.8	10	11.5	12	8	7.5	6.1	6	5.5	4.5	6.5	8	-0.214689	-16.815	0.465409	29.415	0.257143	12.6	6.1379	0.00634924
149034223	Tkt		transketolase, isoform CRA_c	7.2	55781	30.4	30	30	21	35.5	35.5	32.5	31	33.5	29.5	40.5	28	25.4	24.5	22	23.5	26	31	-0.0667727	-66.045	0.24525	205.545	0.179211	139.5	21.5853	2.51375e-06
149035328	Limch1		rCG56941	5.3	90999	7.7	7.5	6.5	5.5	10	9	7.1	7	6	5.5	9	8	5.3	4	1.5	9.5	6	5.5	0.0810811	4.44	0.290323	11.16	0.369231	15.6	3.68089	0.0385825
149035585	Akr1a1		aldo-keto reductase family 1, member A1, isoform CRA_b	6.1	33106	6.5	6	6.5	6	7	7	8	7.5	9.5	6.5	9	7.5	6.4	6.5	6.5	6	6.5	6.5	-0.206897	-10.875	0.222222	11.52	0.0155039	0.645	4.34417	0.0231369
149036087	Rpl18a		rCG38662, isoform CRA_c	11.3315	17448	0	0	0	0	0	0	0	0	0	0	0	0	0.3	0	0.5	0	1	0	0	0	-2	-0.045	-2	-0.045	3.73385	0.0370122
149036808	Arl6ip5		ADP-ribosylation factor-like 6 interacting protein 5, isoform CRA_b	9.59141	29340	2.1	2.5	2	1	1.5	3.5	1.9	2.5	0.5	2	3.5	1	0.6	0.5	0	0.5	1	1	0.1	0.4	1.04	1.625	1.11111	2.025	7.90006	0.00199023
149037139	Akap2		rCG31964, isoform CRA_d	5.4	94493	10.3	8.5	16	8	9.5	9.5	12.6	13.5	17	12	11.5	9	7.7	5.5	6.5	7	9	10.5	-0.200873	-26.335	0.482759	49.735	0.288889	23.4	8.36315	0.00149068
149037632	Col6a3		procollagen, type VI, alpha 3 (predicted), isoform CRA_d	5.2	233806	99.4	108	132.5	97.5	79	80	133.5	136.5	121.5	201	104	104.5	112.7	132	91.5	129.5	95	115.5	-0.29283	-3970.94	0.168968	2560.48	-0.125413	-1410.46	-	-
149037813	Prdx2		rCG51106, isoform CRA_b	5.2	19796	21.2	21.5	21	15.5	27.5	20.5	14	15.5	14	10	19.5	11	11.9	11.5	7	7	11	23	0.409091	126.72	0.162162	27.195	0.561934	153.915	28.5886	2.1542e-07
149037913	Scoc		rCG51484, isoform CRA_a	4.46178	14064	0.4	0	0.5	0.5	0	1	0.7	1	1	1	0.5	0	0	0	0	0	0	0	-0.545455	-0.165	2	0.245	2	0.08	6.91832	0.00375177
149038730	Ppa1		pyrophosphatase (mapped), isoform CRA_b	5.0845	34029	1.5	0.5	1.5	0.5	2.5	2.5	2.2	2.5	3	1.5	2	2	1.1	0.5	1.5	0	1.5	2	-0.378378	-1.295	0.666667	1.815	0.307692	0.52	4.31206	0.0237064
149039004	Ak1		adenylate kinase 1, isoform CRA_c	6.9	23219	5.2	7	4.5	2	6.5	6	4.5	5.5	4	3.5	5.5	4	2.7	4.5	1.5	2	2.5	3	0.14433	3.395	0.5	6.48	0.632911	9.875	7.83165	0.00207815
149040699	F11r		F11 receptor	7	35837	1.4	1.5	2	1	1	1.5	1.1	1	1.5	1	1.5	0.5	0.3	0	0	0	0	1.5	0.24	0.375	1.14286	0.56	1.29412	0.935	13.4485	8.85686e-05
149041543	Tagln		rCG58175, isoform CRA_b	5.4	17665	8.4	6	10	5.5	9	11.5	10	9.5	12	8	10.5	10	8.1	10.5	9	8	8	5	-0.173913	-14.72	0.209945	17.195	0.0363636	2.475	-	-
149041555	Apoc3		apolipoprotein C-III, isoform CRA_b	4.5	7853	2.5	3	3	2	2.5	2	0.1	0	0	0	0.5	0	0.7	0	0	0	0	3.5	1.84615	3.12	-1.5	-0.24	1.125	2.88	21.7368	2.37166e-06
149042187	Nono		rCG36231, isoform CRA_c	7.1	52431	5.5	4	8	0	10.5	5	6.8	8.5	6	5	10.5	4	2.9	3	1.5	5.5	2	2.5	-0.211382	-7.995	0.804124	18.915	0.619048	10.92	5.34759	0.0110548
149042267	Msn		moesin, isoform CRA_b	9	45397	48.3	45.5	57	34	50.5	54.5	52.7	49.5	66	44.5	55.5	48	46.8	43	48	42.5	53.5	47	-0.0871287	-222.2	0.118593	293.525	0.0315457	71.325	4.16986	0.0264155
149042842	Ptgis		rCG32231	6.36079	57147	2.9	1	5	0	3	5.5	2	2	1.5	1.5	4	1	0.5	0	0	1	0.5	1	0.367347	2.205	1.2	1.875	1.41176	4.08	4.69147	0.0178357
149043085	Tgm2		transglutaminase 2, C polypeptide, isoform CRA_b	4.9	62563	32.8	30	47	27	31	29	43	31.5	41	70	42	30.5	35.9	34	33	39.5	33	40	-0.269129	-386.58	0.179975	280.095	-0.0902475	-106.485	-	-
149043399	Tapbp		TAP binding protein, isoform CRA_a	8.82204	51702	1.3	2	0.5	0	2	2	0.7	1.5	0	0.5	1.5	0	0.1	0	0	0	0	0.5	0.6	0.6	1.5	0.24	1.71429	0.84	3.87649	0.0331145
149045209	Eci2		rCG44212, isoform CRA_a	8.73168	39309	0.5	1	0.5	0	0.5	0.5	0.2	0.5	0	0	0.5	0	0	0	0	0	0	0	0.857143	0.105	2	0.02	2	0.125	4.37756	0.0225603
149045287	Uqcrfs1		ubiquinol-cytochrome c reductase, Rieske iron-sulfur polypeptide 1, isoform CRA_c	8.61857	27600	0.8	1	0	1	1	1	0.4	0	1	0	1	0	0	0	0	0	0	0	0.666667	0.24	2	0.08	2	0.32	8.80213	0.0011398
149045716	Vcp		valosin-containing protein, isoform CRA_a	5.4	76220	16.9	13	17.5	8.5	25	20.5	15.8	17.5	18.5	9.5	19.5	14	10.8	13.5	10	8	11.5	11	0.0672783	17.985	0.37594	66.5	0.440433	84.485	7.31762	0.0028886
149046588	Psmc2	G3V7L6	proteasome (prosome, macropain) 26S subunit, ATPase 2, isoform CRA_d	5.61546	48635	0.4	0	0.5	0	1	0.5	0	0	0	0	0	0	0	0	0	0	0	0	2	0.08	0	0	2	0.08	5.97276	0.00711599
149047324	Wdr1		WD repeat protein 1	6.2	66132	3.7	2.5	4	2	5	5	4.9	4.5	5	4.5	5.5	5	3.7	4.5	3	4	2.5	4.5	-0.27907	-5.16	0.27907	5.16	0	0	3.98892	0.0303532
149049964	Lcp1		rCG36987	5.2	53967	15.5	17.5	17.5	8	16	18.5	15.3	19	13.5	13.5	16	14.5	10	13	6	9	10.5	11.5	0.012987	3.08	0.418972	67.045	0.431373	70.125	12.5853	0.000137458
149050240	Stk24		rCG37191, isoform CRA_b	5.5	36957	0.8	0.5	1.5	0	0.5	1.5	0.7	1	0.5	0.5	1.5	0	0.1	0	0	0	0	0.5	0.133333	0.075	1.5	0.24	1.55556	0.315	4.13371	0.0271559
149050467	Calm1		calmodulin 2, isoform CRA_b	4	12877	6.3	6.5	7.5	4	8	5.5	5.7	8.5	6.5	2	7.5	4	2.9	2.5	3	0	4.5	4.5	0.1	3.6	0.651163	12.04	0.73913	15.64	11.0714	0.000308108
149051105	Sypl1		synaptophysin-like protein, isoform CRA_c	8	26435	1.2	2	0.5	1	1.5	1	2	3.5	1.5	2.5	0.5	2	2.6	3.5	2.5	3	2	2	-0.5	-1.28	-0.26087	-1.38	-0.736842	-2.66	4.65058	0.0183859
149052456	Hnrnph1	A0A0G2JTG7	heterogeneous nuclear ribonucleoprotein H1, isoform CRA_b	5.9	49200	8.4	6	12	5.5	8	10.5	8.9	7	11.5	7	10.5	8.5	6.4	5	6	7	6	8	-0.0578035	-4.325	0.326797	19.125	0.27027	14.8	4.4497	0.0213664
149052999	Myh10	G3V9Y1	myosin, heavy polypeptide 10, non-muscle, isoform CRA_b	5.3	228998	29.3	31	42	24	23	26.5	33.3	34	38	38	27	29.5	25	20	27	27	25.5	25.5	-0.127796	-125.2	0.284734	241.945	0.158379	116.745	3.47561	0.0453797
149053211	Slc25a11		solute carrier family 25 (mitochondrial carrier; oxoglutarate carrier), member 11, isoform CRA_a	10.6822	22990	0.5	0	1	0	0.5	1	0.2	0.5	0	0	0	0.5	0	0	0	0	0	0	0.857143	0.105	2	0.02	2	0.125	3.73705	0.0369194
149053425	Ywhae		tyrosine 3-monooxygenase/tryptophan 5-monooxygenase activation protein, epsilon polypeptide, isoform CRA_e	4.5	21269	23.8	21.5	28	15.5	31.5	22.5	23.6	24.5	23	15	31	24.5	17.5	15.5	14.5	19.5	20	18	0.00843882	4.74	0.296837	125.355	0.305085	130.095	7.37314	0.00278658
149053439	Glod4		similar to RIKEN cDNA 2700085E05, isoform CRA_a	4.5	26711	1.9	1	3	0	3	2.5	2.2	2	2.5	3	2	1.5	1	1	0.5	1	1.5	1	-0.146341	-0.615	0.75	1.92	0.62069	1.305	4.38626	0.0224125
149053756	Cltc		clathrin, heavy polypeptide (Hc), isoform CRA_a	5.4	180932	33.7	38	24	28.5	42.5	35.5	42.1	51.5	30.5	40	42.5	46	33.4	34	34	31	38.5	29.5	-0.221636	-318.36	0.230464	328.425	0.00894188	10.065	3.63257	0.0400776
149053922	Itga3		integrin alpha 3 (predicted)	7.17448	71817	2	3	2	1	2	2	4	4	4.5	5	2.5	4	2.3	1	3	4	2	1.5	-0.666667	-6	0.539683	5.355	-0.139535	-0.645	8.1855	0.00166425
149054316	Vat1		vesicle amine transport protein 1 homolog (T californica), isoform CRA_b	4.9	33034	19.3	18.5	20	14	21	23	21.8	28	19	18.5	24.5	19	15.1	17.5	11.5	15	15.5	16	-0.121655	-51.375	0.363144	123.615	0.244186	72.24	13.1646	0.000102184
149054902	Sept9		septin 9, isoform CRA_e	7.8	38666	0.5	0.5	0	0	1	1	2.7	3.5	3	1.5	3	2.5	1	1	1.5	1	0	1.5	-1.375	-3.52	0.918919	3.145	-0.666667	-0.375	20.9702	3.19168e-06
149056034	Myh14		myosin, heavy polypeptide 14	5.4	211581	27.6	27	38	17	28.5	27.5	32.9	33.5	37.5	28.5	37.5	27.5	24.2	23	23.5	20.5	28	26	-0.175207	-160.325	0.304729	248.385	0.131274	88.06	9.96413	0.000574176
149056706	Bcam		basal cell adhesion molecule, isoform CRA_a	5.6	70533	9.9	13.5	10	7.5	10.5	8	13.9	14	11.5	19.5	12	12.5	9.7	11.5	8.5	11	9	8.5	-0.336134	-47.6	0.355932	49.56	0.0204082	1.96	5.37526	0.010838
149058126	Aldh9a1		aldehyde dehydrogenase family 9, subfamily A1	6.9	56470	1.4	0.5	1	0.5	2.5	2.5	3	5.5	2	3	1.5	3	1.2	2	1.5	1	0.5	1	-0.727273	-3.52	0.857143	3.78	0.153846	0.26	6.65723	0.00446364
149058392	Lamc1		laminin, gamma 1	5	170645	23.4	24.5	32	25	20	15.5	26.9	24	23	41.5	26	20	21.4	17.5	16.5	27.5	19	26.5	-0.139165	-88.025	0.227743	132.825	0.0892857	44.8	-	-
149058530	Csrp1		cysteine and glycine-rich protein 1, isoform CRA_c	8.1	18053	8.6	5.5	8	4.5	8.5	16.5	10.1	7	13.5	5	12.5	12.5	7.2	6.5	10	5.5	9.5	4.5	-0.160428	-14.025	0.33526	25.085	0.177215	11.06	-	-
149060379	Cd47		CD47 antigen (Rh-related antigen, integrin-associated signal transducer), isoform CRA_b	8.2	32591	2.3	2.5	2.5	3	1	2.5	2.3	2.5	3	3.5	2	0.5	0.8	0.5	0.5	0	0.5	2.5	0	0	0.967742	2.325	0.967742	2.325	6.99015	0.00357806
149060978	Tcea1		rCG30435	8.41584	34020	0.5	0	1	0	0.5	1	0.1	0.5	0	0	0	0	0	0	0	0	0	0	1.33333	0.12	2	0.005	2	0.125	5.24817	0.011873
149061606	Eps8l2		EPS8-like 2 (predicted), isoform CRA_a	6.46375	75576	1	1	2.5	0	0.5	1	0.7	1.5	1	0	0	1	0	0	0	0	0	0	0.352941	0.255	2	0.245	2	0.5	3.84867	0.0338385
149062126	Capn1		calpain 1, isoform CRA_a	5.3	81619	0	0	0	0	0	0	0.5	1	1	0.5	0	0	0.3	0	0	0	0	1.5	-2	-0.125	0.5	0.08	-2	-0.045	3.45557	0.0461091
149062538	Gnaq	D4AE68	guanine nucleotide binding protein, alpha q polypeptide, isoform CRA_a	5.4	42159	3.4	3	5.5	2	3	3.5	4.4	5	4.5	4.5	3	5	2.2	3	1.5	2	2	2.5	-0.25641	-3.9	0.666667	7.26	0.428571	3.36	7.71972	0.00223111
149063169	Gbas		similar to NipSnap2 protein (Glioblastoma amplified sequence)	9.59301	17569	1.4	1	1.5	0	2.5	2	1.3	2	3	0.5	1	0	0.2	0	0.5	0	0	0.5	0.0740741	0.135	1.46667	0.825	1.5	0.96	4.79859	0.0164766
149063974	Psme2		proteasome (prosome, macropain) 28 subunit, beta, isoform CRA_a	5	25960	3.9	6.5	0	3	2.5	7.5	6.2	7	4	4.5	7.5	8	4.1	4	2	5	5.5	4	-0.455446	-11.615	0.407767	10.815	-0.05	-0.8	4.01011	0.0298612
149064294	Lmnb1		rCG46767, isoform CRA_a	4.9	27641	15.2	18	19.5	10.5	14	14	18.4	20.5	13.5	19	21.5	17.5	10.3	8.5	7.5	9.5	11	15	-0.190476	-53.76	0.56446	116.235	0.384314	62.475	21.1981	2.91997e-06
149064321	Isoc1		rCG46625	8.22924	25972	0	0	0	0	0	0	0.3	1	0	0	0.5	0	0	0	0	0	0	0	-2	-0.045	2	0.045	0	0	3.84038	0.0340575
149064499	Lman1		lectin, mannose-binding, 1, isoform CRA_a	5.80227	57886	0.1	0	0	0	0	0.5	0.5	0.5	0.5	0	1	0.5	0	0	0	0	0	0	-1.33333	-0.12	2	0.125	2	0.005	5.49993	0.00991642
149065228	Akr1b8	G3V786	Protein Akr1b10	7.21774	36161	0.4	0	1	0	0	1	1.1	0.5	2	1	2	0	0	0	0	0	0	0	-0.933333	-0.525	2	0.605	2	0.08	7.71154	0.00224275
149067780	Mvp	A0A140TAE0	major vault protein	5.35729	96825	3.1	2	2	3.5	5	3	4.2	4	1.5	2.5	8.5	4.5	0.8	0.5	1	0.5	0.5	1.5	-0.30137	-4.015	1.36	8.5	1.17949	4.485	8.59081	0.00129613
154937382	Myl9	Q64122	myosin regulatory light polypeptide 9	4.6	19724	3.3	2.5	3	2	3	6	5.4	4.5	6.5	5	7.5	3.5	2.6	2.5	1	2.5	2	5	-0.482759	-9.135	0.7	11.2	0.237288	2.065	11.6151	0.000229288
157786694	Ptrf	G3V8L9	polymerase I and transcript release factor	5.3	43909	28.2	32	27.5	26.5	21	34	33.7	39.5	40	30.5	29.5	29	26.8	27	28	24	32.5	22.5	-0.177706	-170.225	0.228099	208.725	0.0509091	38.5	-	-
157786744	Dpysl2	P47942	dihydropyrimidinase-related protein 2	5.9	62278	52.4	47.5	58.5	32	60	64	61.2	62	65	51.5	64.5	63	50.1	48	47	49.5	49	57	-0.15493	-499.84	0.199461	617.715	0.044878	117.875	8.01384	0.00185273
157817869	Ca1	B0BNN3	carbonic anhydrase 1	7	28300	8.2	10.5	6	5	12.5	7	2.6	2	4.5	0	6.5	0	1.6	0	0	0	0	8	1.03704	30.24	0.47619	2.1	1.34694	32.34	20.5822	3.71858e-06
157818431	Ppl	D4A5T8	periplakin	5.2	204147	3.3	3.5	4.5	2	2.5	4	2.9	3.5	3.5	1	3	3.5	0.5	0.5	0	0.5	1	0.5	0.129032	1.24	1.41176	4.08	1.47368	5.32	14.948	4.26396e-05
157818697	Coro1c	G3V624	coronin-1C	6.67161	53179	2.1	2	2.5	1	2.5	2.5	2.1	3	2.5	2	2.5	0.5	0.8	0	0.5	0.5	1	2	0	0	0.896552	1.885	0.896552	1.885	5.89285	0.00752216
157818975	Flnb	D4A8D5	filamin-B	5.4	275315	1.8	3.5	1	1	3	0.5	2.7	4.5	1.5	3	3.5	1	1	2	0.5	1	1	0.5	-0.4	-2.025	0.918919	3.145	0.571429	1.12	3.81401	0.0347645
157819619	Blvrb	B5DF65	flavin reductase	6.3	22095	13.4	12	15.5	10	16	13.5	7.5	5	10.5	5.5	13	3.5	5.9	3	5.5	2	4.5	14.5	0.564593	61.655	0.238806	10.72	0.777202	72.375	17.0045	1.66188e-05
157819755	Ddx3y	D3ZN21	Protein Ddx3y	6.6	72995	4	4	5	4	2.5	4.5	3.6	1.5	5.5	2.5	5	3.5	1.8	1	2	2	1	3	0.105263	1.52	0.666667	4.86	0.758621	6.38	6.80022	0.00405737
157819953	Atp6v1a	D4A133	V-type proton ATPase catalytic subunit A	5.3	68266	2.5	2	4.5	1	1	4	1.3	1.5	2	0	2	1	0.7	1	0	0.5	1.5	0.5	0.631579	2.28	0.6	0.6	1.125	2.88	4.86747	0.0156618
157820845	Tufm	P85834	elongation factor Tu, mitochondrial precursor	7.3	49523	1.5	1.5	3	0	1.5	1.5	2.5	2	2	3.5	3	2	1	0.5	2	1	1	0.5	-0.5	-2	0.857143	2.625	0.4	0.625	4.51338	0.020369
157820953	Hist1h2bk	G3V9C7	histone H2B	10.8	13891	110.7	98	204.5	51	59.5	140.5	84.6	70.5	83.5	74.5	128	66.5	54.1	42	43.5	57.5	60	67.5	0.267281	2548.67	0.439798	2115.17	0.686893	4663.84	6.36996	0.00541807
157821523	Sept11	B3GNI6	septin-11	6.2	49782	1.6	2.5	0	0.5	4.5	0.5	3.8	5	2	3	4.5	4.5	2.3	2.5	1.5	3	3.5	1	-0.814815	-5.94	0.491803	4.575	-0.358974	-1.365	6.45542	0.00511308
157821731	Otub1	B2RYG6	ubiquitin thioesterase OTUB1	4.7	31271	0.1	0	0	0	0	0.5	0.5	0	1	0.5	0.5	0.5	0.1	0.5	0	0	0	0	-1.33333	-0.12	1.33333	0.12	0	0	3.56417	0.0423014
157821823	Ngp	D3ZY96	neutrophilic granule protein precursor	8	19382	1.2	2.5	0.5	1	1.5	0.5	0	0	0	0	0	0	0.1	0	0	0	0	0.5	2	0.72	-2	-0.005	1.69231	0.715	15.7524	2.9263e-05
157822493	Sec24c	B5DEG8	protein transport protein Sec24C	6.67866	118524	0	0	0	0	0	0	0.4	1	0	0.5	0.5	0	0	0	0	0	0	0	-2	-0.08	2	0.08	0	0	5.93213	0.00731949
157822819	Pnp		purine nucleoside phosphorylase	6.8	24337	18.7	17	11.5	14.5	25	25.5	24.6	31	22.5	21.5	23	25	18.9	22	17	17	20	18.5	-0.272517	-127.735	0.262069	123.975	-0.0106383	-3.76	5.34759	0.0110548
157823277	Dysf	D4A6X1	dysferlin	5.36861	230971	1	1.5	1	0.5	1	1	0.6	1	1.5	0.5	0	0	0	0	0	0	0	0	0.5	0.32	2	0.18	2	0.5	7.86981	0.00202861
157823377	Myl6	A0A0G2K6J5	myosin light polypeptide 6	4.3	16962	11.2	10	11.5	12	10	12.5	14.1	14.5	14	15	13	14	11.9	12	11.5	12	14	10	-0.229249	-36.685	0.169231	28.6	-0.0606061	-8.085	-	-
157823473	Epx	D3ZSY4	eosinophil peroxidase precursor	10.5002	81281	0.1	0	0	0	0	0.5	1.3	1.5	2.5	1	1.5	0	0.5	0.5	0	1	0	1	-1.71429	-0.84	0.888889	0.72	-1.33333	-0.12	6.34903	0.00549572
157823483	Cotl1	B0BNA5	coactosin-like protein	5.1	15933	0.5	0	0	0	2.5	0	2.1	2	4.5	1.5	1.5	1	1.3	1.5	1.5	0	2	1.5	-1.23077	-2.08	0.470588	1.36	-0.888889	-0.72	4.9361	0.0148927
157823689	Actr1a	P85515	alpha-centractin	6.19224	42614	1.4	0.5	3	0.5	1.5	1.5	2.2	1	3.5	2	2	2.5	0.8	1	0	1	1.5	0.5	-0.444444	-1.44	0.933333	2.1	0.545455	0.66	5.10505	0.0131671
157823715	Tppp	D3ZQL7	tubulin polymerization-promoting protein	9.9	23547	1.1	1	0.5	0	2	2	0.9	2	0.5	0	1.5	0.5	0.2	0.5	0	0	0	0.5	0.2	0.2	1.27273	0.385	1.38462	0.585	3.6102	0.0407908
157823757	Postn	D3ZAF5	periostin precursor	7.3	90056	18.2	21.5	24	18	11	16.5	23.2	21.5	24	35	20.5	15	21.5	23.5	17.5	25	22.5	19	-0.241546	-103.5	0.0760626	37.995	-0.166247	-65.505	-	-
157823875	Eps8l1	D3ZDV2	epidermal growth factor receptor kinase substrate 8-like protein 1	6.00703	80086	0.8	0.5	1	0	1	1.5	0.8	1	0.5	0	2	0.5	0	0	0	0	0	0	0	0	2	0.32	2	0.32	5.36657	0.0109057
157823877	Ckap4	D3ZH41	cytoskeleton-associated protein 4	4.58782	36317	4.1	2	5	2.5	5	6	3.7	2.5	4.5	1	6.5	4	1.8	0	3.5	2	1	2.5	0.102564	1.56	0.690909	5.225	0.779661	6.785	4.45054	0.0213531
157824206	Ogn	D3ZVB7	mimecan precursor	5.8	34070	13.1	16	21.5	11	7	10	17.4	17	15.5	29.5	13.5	11.5	13	20	6	17	8.5	13.5	-0.281967	-65.575	0.289474	66.88	0.00766284	1.305	-	-
158081781	Fam129b	B4F7E8	niban-like protein 1	5.6	84731	9.3	10	8	5	11.5	12	10.2	12	9	7.5	11.5	11	7.5	6.5	5	9	10.5	6.5	-0.0923077	-8.775	0.305085	23.895	0.214286	15.12	3.48603	0.0450055
158138513	Slc9a3r2	Q920G2	Na(+)/H(+) exchange regulatory cofactor NHE-RF2	7.3	37351	0.5	0	0.5	0	0.5	1.5	2.3	2.5	2	2	2.5	2.5	1.7	1.5	2	2.5	1.5	1	-1.28571	-2.52	0.3	1.2	-1.09091	-1.32	13.9396	6.94063e-05
158138555	Akr1cl	D3ZF77	aldo-keto reductase family 1, member C-like	7.2	37196	21.6	15.5	30.5	10.5	25	26.5	19.4	17	22.5	16.5	22.5	18.5	16.4	15	14.5	16	18.5	18	0.107317	45.1	0.167598	53.7	0.273684	98.8	-	-
158138561	C3	P01026	complement C3 precursor	6	186324	47.3	41	62.5	33.5	58	41.5	15.9	17.5	20.5	10.5	31	0	12.1	7	0	0.5	3	50	0.993671	992.24	0.271429	53.2	1.18519	1045.44	29.8048	1.46645e-07
158138568	Alb	P02770	serum albumin precursor	6.1	68759	181.9	170.5	138.5	151	327	122.5	127.7	145.5	156	137.5	163.5	36	78.2	73	35	40.5	56	186.5	0.350129	8390.16	0.480816	5096.03	0.797386	13486.2	11.593	0.000232026
158341664	Rab1b	G3V6H0	ras-related protein Rab-1B	5.4343	22178	1.8	1	2	0.5	2	3.5	0.5	0	0.5	0	2	0	0.3	0	0.5	0	0	1	1.13043	1.495	0.5	0.08	1.42857	1.575	7.14503	0.00323219
158533972	Spta1	D4A678	spectrin alpha chain, erythrocyte	4.80016	280074	0.3	0	0.5	0.5	0.5	0	0	0	0	0	0	0	0	0	0	0	0	0	2	0.045	0	0	2	0.045	3.6996	0.0380196
158711704	Col1a1	P02454	collagen alpha-1(I) chain precursor	5.6	137954	7.6	8.5	5.5	11.5	5.5	7	11.3	11	7	21	7	10.5	11.2	16	5.5	13	13	8.5	-0.391534	-34.965	0.00888889	1.125	-0.382979	-33.84	-	-
161333847	F2	G3V843	prothrombin precursor	6.3	70386	1.8	1	3	1.5	2	1.5	0.4	0.5	0.5	0	1	0	0.4	0	0	0	0	2	1.27273	1.54	0	0	1.27273	1.54	17.3714	1.41417e-05
162138932	Ap2a2	Q66HM2	AP-2 complex subunit alpha-2	6.4	104174	3.2	2	4	0.5	3	6.5	3.9	5	4	3	5	2.5	1.9	1	1.5	3	1.5	2.5	-0.197183	-2.485	0.689655	5.8	0.509804	3.315	3.71095	0.0376826
162287337	Apoe	P02650	apolipoprotein E precursor	5.1	35754	6.7	8.5	6	8	8	3	2.4	2.5	1	1	7.5	0	2	0	0	0	0	10	0.945055	19.565	0.181818	0.88	1.08046	20.445	9.98918	0.000565966
165971399	Set	B0BMV1	Set protein	4.1	33407	2.2	3	2	0.5	3	2.5	2.9	4.5	1.5	1	3.5	4	1.2	2	0	1	1.5	1.5	-0.27451	-1.785	0.829268	3.485	0.588235	1.7	5.72824	0.00843963
186972114	Fn1	A0A096P6L8	fibronectin precursor	5.3	272445	11.5	10.5	14.5	17.5	9	6	10.7	7	10.5	20	12	4	8.8	9.5	5.5	10	2.5	16.5	0.0720721	8.88	0.194872	18.525	0.26601	27.405	-	-
189011620	Fbln1	D3ZQ25	fibulin-1 precursor	4.9	78073	0.6	1	0	0	1.5	0.5	1.8	2.5	1.5	2.5	2.5	0	0.7	1	0	0.5	2	0	-1	-1.44	0.88	1.375	-0.153846	-0.065	4.70951	0.0175987
189011699	Trip6	B1WC42	thyroid hormone receptor interactor 6	7.09405	50916	0.9	1.5	0.5	0	1	1.5	0.5	1	0.5	0	1	0	0	0	0	0	0	0	0.571429	0.28	2	0.125	2	0.405	7.17951	0.00316019
189163481	Isyna1	Q6AYK3	inositol-3-phosphate synthase 1	5.7	60884	0.9	1	1	0	1.5	1	1.3	2	2	1	1.5	0	0.2	0	0	0	0	1	-0.363636	-0.44	1.46667	0.825	1.27273	0.385	9.51557	0.000745096
189181726	Tln1	G3V852	talin-1	5.8	269671	106.3	93.5	108.5	107.5	108	114	98.3	98	96.5	83.5	132.5	81	73	71	57.5	68.5	70.5	97.5	0.0782014	818.4	0.295388	2166.94	0.371445	2985.34	18.849	7.52277e-06
197246879	Vps35	B5DFC1	Vps35 protein	5	72397	2.1	1	2	1	5.5	1	4.6	5.5	5	4.5	6	2	2.1	5	1.5	1	1	2	-0.746269	-8.375	0.746269	8.375	0	0	7.83324	0.00207605
197386807	Flna	C0JPT7	filamin-A	5.6	280494	114.4	110	119.5	100	119	123.5	120.7	113.5	125	117	140.5	107.5	93	93	87	91	88	106	-0.0535942	-740.565	0.259242	2959.75	0.206365	2219.18	21.7292	2.37856e-06
197927209	Hnrnpl	F2Z3R2	heterogeneous nuclear ribonucleoprotein L isoform b	8.02203	63964	5.6	3	6.5	3	9.5	6	5.5	5.5	6	3.5	7.5	5	3.2	3	2.5	3.5	3	4	0.018018	0.555	0.528736	10.005	0.545455	10.56	6.61865	0.0045806
198278563	Sec14l3	B1WC82	SEC14-like protein 3	5.6	46042	8.7	11	4	10.5	7	11	17.4	20.5	20	16	13.5	17	13.6	13	13.5	13.5	15.5	12.5	-0.666667	-113.535	0.245161	58.9	-0.439462	-54.635	14.4065	5.52689e-05
198442825	Cyp2b1	B2GV28	cytochrome P450 2B1 precursor	7.4	55890	7.3	17	1.5	5	7	6	9.1	16.5	5	6.5	3.5	14	3.6	4.5	2	5.5	4.5	1.5	-0.219512	-14.76	0.866142	34.925	0.678899	20.165	3.52264	0.0437161
201862122	Rps7	P62083	40S ribosomal protein S7	10.6	22128	6.6	6	7	7.5	5	7.5	8.7	9	8.5	9	8	9	7.1	7.5	7	7	8.5	5.5	-0.27451	-16.065	0.202532	12.64	-0.0729927	-3.425	-	-
203097095	Myl12b	P18666	myosin regulatory light chain 12B	4.5	19780	11.3	11.5	13.5	8	13	10.5	14.4	13.5	14.5	16	13.5	14.5	11.9	11.5	9	12.5	15	11.5	-0.241245	-39.835	0.190114	32.875	-0.0517241	-6.96	5.65391	0.00889265
206597443	Hspd1	P63039	60 kDa heat shock protein, mitochondrial	5.8	60956	21.9	22.5	17.5	17.5	24.5	27.5	24.3	32	19.5	22	23.5	24.5	17.9	23.5	14.5	17.5	19	15	-0.103896	-55.44	0.303318	135.04	0.201005	79.6	4.07461	0.028415
210032529	Iqgap1	G3V7Q7	ras GTPase-activating-like protein IQGAP1	6	188832	37.5	39.5	40.5	22	38	47.5	38.1	45	37.5	30	41	37	25.2	27	16	23.5	28	31.5	-0.015873	-22.68	0.407583	408.285	0.392344	385.605	19.6943	5.31076e-06
211065497	Arhgap1	D4A6C5	Rho GTPase activating protein 1	6.1	50623	2.3	1.5	2.5	1	2.5	4	2.4	2.5	4	1	3	1.5	0.4	0	1	0	0	1	-0.0425532	-0.235	1.42857	2.8	1.40741	2.565	8.04798	0.0018135
213688417	Magoh	Q27W02	protein mago nashi homolog	5.70315	17164	0.4	0	1	0	0.5	0.5	0.8	0	1	0.5	1.5	1	0.1	0	0	0.5	0	0	-0.666667	-0.24	1.55556	0.315	1.2	0.075	5.2475	0.0118787
281427229	Col6a2	F1LNH3	collagen, type VI, alpha 2 precursor	6.2	109660	13.9	16.5	20	20	4	9	20	21.5	15.5	35.5	9.5	18	18.6	17	21	25.5	10.5	19	-0.359882	-103.395	0.0725389	27.02	-0.289231	-76.375	-	-
281485625	Dpy30	Q8K3E7	protein dpy-30 homolog	4.7	11214	3.2	3	2.5	1.5	4.5	4.5	3.8	6	2.5	3	4.5	3	2.1	3	0	3	1.5	3	-0.171429	-2.1	0.576271	5.015	0.415094	2.915	4.9277	0.0149846
282158051	Myh11	E9PTU4	myosin-11	5.3	227296	57.3	39.5	78.5	36.5	54.5	77.5	69.6	62.5	78.5	88	74	45	40.8	43.5	39	38.5	36.5	46.5	-0.193853	-780.435	0.521739	1589.76	0.336391	809.325	11.6112	0.000229772
293344916	Col6a1		PREDICTED: collagen alpha-1(VI) chain	5.1	109789	34.3	43	44.5	33	28.5	22.5	44.7	44.5	36	70.5	38	34.5	39.4	46.5	32	47.5	32.5	38.5	-0.263291	-410.8	0.12604	222.865	-0.138399	-187.935	-	-
300388140	Mylk	D3ZFU9	myosin light chain kinase, smooth muscle	5.7	214912	8	9	8	8.5	7	7.5	10.3	12.5	10	7.5	12.5	9	7	7	3.5	7.5	9.5	7.5	-0.251366	-21.045	0.381503	28.545	0.133333	7.5	4.76747	0.0168596
300796899	Tns1	F1LN42	tensin 1	7.5	203910	11.8	8.5	18	8	9.5	15	11.9	12.5	15.5	17.5	8.5	5.5	7.5	2.5	9	7	6.5	12.5	-0.00843882	-1.185	0.453608	42.68	0.445596	41.495	3.96744	0.0308611
300797649	Prpf8	G3V6H2	pre-mRNA-processing-splicing factor 8	9	273616	2	3.5	2.5	0	0.5	3.5	1.4	1.5	1	1	1.5	2	0.4	1	0	0	0	1	0.352941	1.02	1.11111	0.9	1.33333	1.92	5.21554	0.0121555
300798041	Lama5	F1MAN8	laminin subunit alpha-5 precursor	6.2	403777	24.3	34.5	34	27.5	13.5	12	29.6	27	22.5	56	22.5	20	22.5	21	19.5	31	18	23	-0.19666	-142.835	0.272553	184.955	0.0769231	42.12	-	-
307746876	A1m	Q63041	alpha-1-macroglobulin precursor	6.5	167125	35.3	28	40.5	21	63.5	23.5	8.4	7	11.5	0.5	23	0	11.4	1	0	0	0	56	1.23112	587.765	-0.30303	-29.7	1.02355	558.065	12.5193	0.000142239
313151177	Itih1	B2RYM3	inter-alpha-trypsin inhibitor heavy chain H1 precursor	6.38866	100589	0.4	0.5	1	0.5	0	0	0.1	0	0	0	0.5	0	0	0	0	0	0	0	1.2	0.075	2	0.005	2	0.08	3.92473	0.0318981
333033763	Ttr	P02767	transthyretin precursor	5.7	15710	1	0	1.5	0	3	0.5	0.1	0	0	0	0.5	0	0	0	0	0	0	0	1.63636	0.495	2	0.005	2	0.5	5.06109	0.0135943
357588464	Cfl2	M0RC65	cofilin-2	8.1	18710	4.7	3.5	4.5	2.5	8.5	4.5	8.5	5	12	4	12.5	9	8	8	11.5	2.5	10	8	-0.575758	-25.08	0.0606061	4.125	-0.519685	-20.955	4.13757	0.0270759
392334509	Epb41l2		PREDICTED: erythrocyte membrane protein band 4.1-like 2 isoformX2	5.1	102594	7.8	8.5	5.5	4.5	10	10.5	11.3	12	11.5	9.5	12.5	11	8.9	5.5	7.5	9.5	11.5	10.5	-0.366492	-33.425	0.237624	24.24	-0.131737	-9.185	6.18432	0.00615006
392342176	Col6a5		PREDICTED: collagen alpha-5(VI) chain-like	6	289933	37.8	58.5	49.5	35	26.5	19.5	54.1	59.5	29	108	45	29	38.8	44.5	30.5	55.5	17.5	46	-0.354733	-748.985	0.329386	710.685	-0.0261097	-38.3	-	-
392344148	Capns1		PREDICTED: calpain small subunit 1-like isoform X1	5	25577	7	6.5	6.5	4	10.5	7.5	6.8	6.5	7.5	4.5	10.5	5	5.3	5.5	3	6	6	6	0.0289855	1.38	0.247934	9.075	0.276423	10.455	-	-
392355306	Pkm		PREDICTED: pyruvate kinase PKM-like	7.5	57878	22.3	23.5	18.5	18.5	30.5	20.5	27	29	27	25	27	27	20.6	25	16.5	17	20.5	24	-0.190669	-115.855	0.268908	152.32	0.0792541	36.465	7.8931	0.00199899
393715123	Kank2	D4ACC2	KN motif and ankyrin repeat domain-containing protein 2	5.18714	90223	3.1	2	5	0.5	3.5	4.5	3.1	4	3.5	1	5.5	1.5	0.4	0	0	0	0.5	1.5	0	0	1.54286	4.725	1.54286	4.725	11.3571	0.000263581
397174800	Sftpa1	P08427	pulmonary surfactant-associated protein A isoform 3 precursor	4.6	26289	11.9	12	11.5	13.5	11	11.5	13.6	13	17	10.5	14.5	13	10.8	7.5	7.5	8.5	14	16.5	-0.133333	-21.675	0.229508	34.16	0.0969163	12.485	-	-
401461788	Cp	A0A0G2K9I6	ceruloplasmin isoform 2 precursor	5.3	123673	18.1	19.5	21	14.5	20	15.5	14.7	17	12.5	15.5	17.5	11	9.5	4.5	5.5	9	10.5	18	0.207317	55.76	0.429752	62.92	0.623188	118.68	24.4983	8.56415e-07
401709952	Gc	Q68FY4	vitamin D-binding protein precursor	5.6	53519	16	20.5	13.5	13	21.5	11.5	10.9	17	8	8.5	20.5	0.5	5.3	5.5	0	4	1	16	0.379182	68.595	0.691358	45.36	1.00469	113.955	10.773	0.000363361
402744019	Marcks	F1LMW7	myristoylated alanine-rich C-kinase substrate	4.2	29960	6.5	7	5.5	1	13.5	5.5	10.4	10.5	3.5	9	19.5	9.5	8.9	8	1	9.5	15.5	10.5	-0.461538	-32.955	0.15544	14.475	-0.311688	-18.48	-	-
403224997	Diap1		protein diaphanous homolog 1	5.31403	140427	0	0	0	0	0	0	0.5	1	0	0	1	0.5	0	0	0	0	0	0	-2	-0.125	2	0.125	0	0	3.77714	0.0357797
410110929	Hspa9	F1M953	stress-70 protein, mitochondrial	5.8	73745	2.3	3.5	1.5	2.5	1.5	2.5	2.7	3.5	3	2	3	2	1.8	2	1.5	1	1.5	3	-0.16	-1	0.4	2.025	0.243902	1.025	3.64115	0.0398075
469469043	Cyc1	D3ZFQ8	cytochrome c-1	9.51226	35436	0.3	0	1	0	0	0.5	0	0	0	0	0	0	0	0	0	0	0	0	2	0.045	0	0	2	0.045	3.85591	0.0336486
469832263	Sec23b	D3ZCT7	protein transport protein Sec23B	6.49195	86356	0.5	0	1.5	0	0	1	0	0	0	0	0	0	0	0	0	0	0	0	2	0.125	0	0	2	0.125	3.85591	0.0336486
564299300	Nt5c2		PREDICTED: cytosolic purine 5'-nucleotidase-like isoform X3	5.77503	64866	0	0	0	0	0	0	0.4	1	0	0	0.5	0.5	0	0	0	0	0	0	-2	-0.08	2	0.08	0	0	3.36624	0.0495174
564312091	Rps17		PREDICTED: 40S ribosomal protein S17-like	9.9	15592	3	2	1.5	2	4	5.5	2.5	4	2	2	4.5	0	0.6	0	0	0	0	3	0.181818	1.375	1.22581	2.945	1.33333	4.32	9.44	0.000778922
564318268	Kctd12b		PREDICTED: BTB/POZ domain-containing protein KCTD12	5.5	35875	3.7	5.5	2	4	3	4	6.5	4.5	6.5	8.5	7	6	4	4.5	2	4.5	5	4	-0.54902	-14.28	0.47619	13.125	-0.0779221	-1.155	5.7724	0.00818222
564325546	Psmb1	Q6PDW4	PREDICTED: proteasome subunit beta type-1 isoform X1	7.8	26408	6.6	5	7	2.5	9	9.5	8	6.5	10.5	7	9.5	6.5	5.2	5	4.5	4.5	4.5	7.5	-0.191781	-10.22	0.424242	18.48	0.237288	8.26	6.15874	0.00625897
564332180	Fkbp2		PREDICTED: peptidyl-prolyl cis-trans isomerase FKBP2 isoform X2	10.6	20736	0.9	0.5	1	0.5	1.5	1	1.7	2	3	1.5	1	1	0.9	1	0.5	1.5	1	0.5	-0.615385	-1.04	0.615385	1.04	0	0	4.56191	0.0196425
564336900	Fgg	P02680	PREDICTED: fibrinogen gamma chain isoform X1	5.6	50633	12.5	9	15.5	13.5	15.5	9	3.8	2.5	5.5	2	9	0	2.3	0	0	0	0	11.5	1.06748	70.905	0.491803	4.575	1.37838	75.48	26.5545	4.2045e-07
564339120	Sh3glb1		PREDICTED: endophilin-B1 isoform X3	5.41102	43172	0.3	0	0.5	0	0	1	0	0	0	0	0	0	0	0	0	0	0	0	2	0.045	0	0	2	0.045	3.85674	0.0336267
564341641	Ctnnd1		PREDICTED: catenin delta-1 isoform X8	6.4	104893	4.7	6	4	3	5.5	5	8.1	9.5	7	9	7.5	7.5	5.8	6.5	4	7.5	7	4	-0.53125	-21.76	0.330935	15.985	-0.209524	-5.775	9.26832	0.000862059
564346571	Zyx		PREDICTED: zyxin isoform X2	7.5	70514	8.4	8	7	6.5	12	8.5	10.4	11.5	7	9	15	9.5	5.8	6.5	5	5.5	7	5	-0.212766	-18.8	0.567901	37.26	0.366197	18.46	11.2844	0.000274218
564351644	Mtap	A0A0G2K583	PREDICTED: methylthioadenosine phosphorylase isoform X1	6.7985	31090	0.4	1	0	0	0	1	1	1	1	1	0	2	0.4	0	1	0	1	0	-0.857143	-0.42	0.857143	0.42	0	0	3.99865	0.0301261
564353560	Capzb		PREDICTED: F-actin-capping protein subunit beta isoform X7	5.4	31346	5	5	5	3	4	8	5.4	6	7.5	5	5.5	3	3.2	2	4	2	2.5	5.5	-0.0769231	-2.08	0.511628	9.46	0.439024	7.38	4.90427	0.0152442
564358403	Cnn2		PREDICTED: calponin-2-like	8.2	28645	1.7	1	1	1.5	2.5	2.5	2	2	1.5	1.5	3	2	1.2	1	0.5	1.5	1	2	-0.162162	-0.555	0.5	1.28	0.344828	0.725	3.60839	0.0408492
564359339	Cpsf6		PREDICTED: cleavage and polyadenylation specificity factor subunit 6 isoform X3	7.50196	63441	0	0	0	0	0	0	0.3	1	0	0	0.5	0	0	0	0	0	0	0	-2	-0.045	2	0.045	0	0	3.84038	0.0340575
564362607	Prkcsh		PREDICTED: glucosidase 2 subunit beta isoform X2	4.24987	58483	0.1	0	0	0	0.5	0	1.2	1.5	1	1	2.5	0	0.1	0	0	0	0.5	0	-1.69231	-0.715	1.69231	0.715	0	0	13.425	8.9622e-05
564366772	LOC689268		PREDICTED: uncharacterized protein LOC100360856	5.20242	24148	0.3	0.5	0	0	1	0	0	0	0	0	0	0	0	0	0	0	0	0	2	0.045	0	0	2	0.045	3.8313	0.0342993
564369060	Tuba4a		PREDICTED: tubulin alpha-4A chain isoform X1	4.7	48329	1.1	0	1	2	1.5	1	0.9	1	0.5	0.5	2	0.5	0.3	0.5	0	0.5	0	0.5	0.2	0.2	1	0.36	1.14286	0.56	4.087	0.028146
564371541	Irgm	J7NUQ1	PREDICTED: immunity-related GTPase family M protein isoform X2	7.71847	44619	1.2	1	1.5	0	1.5	2	1.1	2	1	1	1	0.5	0.3	0	0	0.5	0	1	0.0869565	0.115	1.14286	0.56	1.2	0.675	4.43009	0.0216842
564373516	Ap2b1		PREDICTED: AP-1 complex subunit beta-1-like isoform X7	5.09528	104553	4.3	7.5	1	3	2.5	7.5	6.8	8.5	4	6	6	9.5	3.4	4	0	5	4.5	3.5	-0.45045	-13.875	0.666667	17.34	0.233766	3.465	-	-
564373711	Mpo	A0A0G2K1A2	PREDICTED: myeloperoxidase isoform X1	9.81432	80884	0.7	1	1.5	1	0	0	0.1	0	0	0.5	0	0	0	0	0	0	0	0	1.5	0.24	2	0.005	2	0.245	6.00259	0.00697046
564374402	Dusp3		PREDICTED: dual specificity phosphatase 3 isoform X2	5.8	23100	1	0	1	0	2	2	0.4	0	1	0	1	0	0	0	0	0	0	0	0.857143	0.42	2	0.08	2	0.5	3.62988	0.0401627
564376998	Fam162a	Q4QQV3	PREDICTED: protein FAM162A isoform X1	10.4395	17828	0.6	1	0.5	0	1	0.5	0.5	0	0.5	0.5	1	0.5	0	0	0	0	0	0	0.181818	0.055	2	0.125	2	0.18	5.49173	0.00997433
564377263	Lpp		PREDICTED: lipoma-preferred partner homolog isoform X2	7	65535	11.5	11.5	12.5	2	14.5	17	13.3	13.5	16.5	10.5	16	10	9	9	5	9	8	14	-0.145161	-22.32	0.38565	47.945	0.243902	25.625	3.88889	0.0327972
564377808	Dnm1l		PREDICTED: dynamin 1-like isoform X2	6.7	83909	1.1	0.5	1.5	0.5	0.5	2.5	0.2	0	0.5	0	0.5	0	0.2	0.5	0	0	0	0.5	1.38462	0.585	0	0	1.38462	0.585	6.77138	0.004136
564379680	Pxn	Q1EG89	PREDICTED: paxillin isoform X7	5.86358	60916	1.5	1.5	2	1	1.5	1.5	1.3	1.5	1	2.5	1.5	0	0.4	0	0.5	0	0	1.5	0.142857	0.28	1.05882	0.765	1.15789	1.045	7.48627	0.00259048
564381434	Fmo1	P36365	PREDICTED: dimethylaniline monooxygenase [N-oxide-forming] 1 isoform X1	8.2	59826	5.7	7	4.5	3.5	4	9.5	8.2	11	9.5	6	5.5	9	6.3	6	5	5	7	8.5	-0.359712	-17.375	0.262069	13.775	-0.1	-3.6	4.04418	0.0290876
564381876	Hnrnpu	A0A0G2JZ52	PREDICTED: heterogeneous nuclear ribonucleoprotein U isoform X1	5.7	87932	4.7	6	4	3	6	4.5	4.3	3	6.5	3.5	3.5	5	2.5	1	3.5	3	2.5	2.5	0.0888889	1.8	0.529412	6.12	0.611111	7.92	5.04394	0.0137651
564382904	Sec31a	Q9Z2Q1	PREDICTED: protein transport protein Sec31A isoform X14	7.2	116879	1.2	1.5	1	0	2	1.5	2.6	3.5	1.5	2.5	2.5	3	1	1	0	0.5	2	1.5	-0.736842	-2.66	0.888889	2.88	0.181818	0.22	11.6165	0.000229119
564387976	Itih3		PREDICTED: inter-alpha-trypsin inhibitor heavy chain H3 isoform X2	5.9	98969	2.1	2	1.5	1	5.5	0.5	0	0	0	0	0	0	0.7	0	0	0	0	3.5	2	2.205	-2	-0.245	1	1.96	7.18509	0.0031487
564388524	Cope	G3V8Q1	PREDICTED: coatomer subunit epsilon isoform X2	4.86788	34654	0.2	0.5	0	0	0	0.5	0.6	0	0.5	0.5	1	1	0.1	0	0	0	0	0.5	-1	-0.16	1.42857	0.175	0.666667	0.015	4.36798	0.0227242
