# Supplementary material for: Proteome Investigation of Rat Lungs Subjected to Ex Vivo Perfusion (EVLP)
Source: Molecules. 2018 Nov 22;23(12):3061. doi: 10.3390/molecules23123061 (PMC6321151; doi:10.3390/molecules23123061)
Supplement: Supplementary file 1 [file molecules-23-03061-s001.zip › Supplementary Table S5.xlsx]

## Sheet: Tab. S5
Table S5. List of the remodelled proteins extracted by PRi algorithm. Two comparison are considered; native vs pre-EVLP and pre-EVLP vs post-EVLP. Positive values for DAve and DCI indicate that the protein is more abundant in the first condition, negative values in the second ones. Proteins that pass the filters are in bold. When ANOVA p-value resulted > 0.0.5 Tukey’s test was not calculated. Acc…
									native (single samples)					pre-EVLP (single samples)					post-EVLP (single samples)					LDA		native vs pre-EVLP			pre-EVLP vs post-EVLP							TUKEY
Accession	Gene name	Uniprot entry	Reference	pI	MW	SpC* Native	SpC* pre-EVLP	SpC* post-EVLP	SpC* IIIM21	SpC* IIIN23	SpC* IIIO25	SpC* IIIP27	SpC* IIIQ29	SpC* IIF11	SpC* IIG13	SpC* IIH15	SpC* III17	SpC* IIL19	SpC* IA1	SpC* IB3	SpC* IC5	SpC* ID7	SpC* IE9	F Ratio	Prob>F	DAve	DCI	ln[fold change]	DAve	DCI	ln[fold change]	PRi	DCI multiple	Ratio fold change	ANOVA	pre-EVLP and post-EVLP	native and post-EVLP
6978491	Akr1b1	P07943	aldose reductase	6.3	35798	3	6.2	2.6	2.5	3.5	1	4.5	3.5	7	6	6.5	6.5	5	3	3.5	1.5	2	3	33.0198	5.57689e-08	-0.695652	-14.72	-0.725937	0.818182	15.84	0.869038	-0.850242	-233.165	-0.835334	0.0002	0.0003	0.8054
149054902	Sept9		septin 9, isoform CRA_e	7.8	38666	0.5	2.7	1	0.5	0	0	1	1	3.5	3	1.5	3	2.5	1	1.5	1	0	1.5	20.9702	3.19168e-06	-1.375	-3.52	-1.6864	0.918919	3.145	0.993252	-1.49632	-11.0704	-1.69786	0.0003	0.0004	0.4482
13591902	Actn1	Q9Z1P2	alpha-actinin-1	5.1	102961	34.1	45.1	36.1	33	27.5	33.5	40	36.5	44.5	47.5	47	47.5	39	36	34	38.5	35.5	36.5	10.3276	0.000466586	-0.277778	-435.6	-0.279585	0.221675	365.4	0.222589	-1.25309	-159168	-1.25606	0.0008	0.0009	0.6522
205526	Aldh6a1	Q02253	methylmalonate semialdehyde dehydrogenase	8.2	57808	1.1	2.9	0.6	1	1	1	0.5	2	4	3	4	1.5	2	0.5	1	0.5	0.5	0.5	15.0369	4.08795e-05	-0.9	-3.6	-0.969401	1.31429	4.025	1.57554	-0.684783	-14.49	-0.615283	0.0009	0.001	0.5518
66730475	Tpm2	P58775	tropomyosin beta chain	4.4793	32959	3.5	5.1	2.5	2.5	3	4	4	4	5.5	5.5	6	3.5	5	1.5	2.5	2	4.5	2	8.39792	0.00145904	-0.372093	-6.88	-0.376478	0.684211	9.88	0.71295	-0.543828	-67.9744	-0.528056	0.0038	0.003	0.2687
157823377	Myl6	A0A0G2K6J5	myosin light polypeptide 6	4.3	16962	11.2	14.1	11.9	10	11.5	12	10	12.5	14.5	14	15	13	14	12	11.5	12	14	10	-	-	-0.229249	-36.685	-0.230261	0.169231	28.6	0.169636	-1.35465	-1049.19	-1.35738	0.0045	0.0046	0.6101
124107592	Myo1c	Q63355	unconventional myosin-Ic	9.7	119812	18.7	27.3	16.7	20	16.5	16.5	25	15.5	35.5	28.5	28.5	22.5	21.5	18.5	18	13	14.5	19.5	15.1922	3.79917e-05	-0.373913	-197.8	-0.378363	0.481818	233.2	0.491478	-0.776046	-46127	-0.769848	0.0047	0.0053	0.7454
564341641	Ctnnd1		PREDICTED: catenin delta-1 isoform X8	6.4	104893	4.7	8.1	5.8	6	4	3	5.5	5	9.5	7	9	7.5	7.5	6.5	4	7.5	7	4	9.26832	0.000862059	-0.53125	-21.76	-0.544302	0.330935	15.985	0.334006	-1.6053	-347.834	-1.62962	0.0055	0.0047	0.4268
201862122	Rps7	P62083	40S ribosomal protein S7	10.6	22128	6.6	8.7	7.1	6	7	7.5	5	7.5	9	8.5	9	8	9	7.5	7	7	8.5	5.5	-	-	-0.27451	-16.065	-0.276253	0.202532	12.64	0.203228	-1.35539	-203.062	-1.35933	0.0093	0.0094	0.6759
564318268	Kctd12b		PREDICTED: BTB/POZ domain-containing protein KCTD12	5.5	35875	3.7	6.5	4	5.5	2	4	3	4	4.5	6.5	8.5	7	6	4.5	2	4.5	5	4	5.7724	0.00818222	-0.54902	-14.28	-0.563469	0.47619	13.125	0.485508	-1.15294	-187.425	-1.16058	0.0105	0.0145	0.9313
149035585	Akr1a1		aldo-keto reductase family 1, member A1, isoform CRA_b	6.1	33106	6.5	8	6.4	6	6.5	6	7	7	7.5	9.5	6.5	9	7.5	6.5	6.5	6	6.5	6.5	4.34417	0.0231369	-0.206897	-10.875	-0.207639	0.222222	11.52	0.223144	-0.931034	-125.28	-0.930519	0.0111	0.0172	0.9773
564382904	Sec31a	Q9Z2Q1	PREDICTED: protein transport protein Sec31A isoform X14	7.2	116879	1.2	2.6	1	1.5	1	0	2	1.5	3.5	1.5	2.5	2.5	3	1	0	0.5	2	1.5	11.6165	0.000229119	-0.736842	-2.66	-0.77319	0.888889	2.88	0.955511	-0.828947	-7.6608	-0.80919	0.0121	0.0158	0.9105
149053922	Itga3		integrin alpha 3 (predicted)	7.17448	71817	2	4	2.3	3	2	1	2	2	4	4.5	5	2.5	4	1	3	4	2	1.5	8.1855	0.00166425	-0.666667	-6	-0.693147	0.539683	5.355	0.553385	-1.23529	-32.13	-1.25256	0.0143	0.0174	0.8779
1490384	Rpl6	P21533	ribosomal protein L6	11.1	33570	3.6	5.3	3.1	2	4.5	1.5	5	5	5	6.5	4.5	5.5	5	3.5	3	2.5	3.5	3	9.98001	0.000568958	-0.382022	-7.565	-0.386773	0.52381	9.24	0.536305	-0.729316	-69.9006	-0.721181	0.0209	0.0215	0.7599
23397411	Cyp4b1	P15129	cytochrome P450 4B1	8.7	58937	4.1	7.6	3.8	3.5	5.5	1	7.5	3	10.5	7.5	9	6	5	3.5	2.5	4.5	5.5	3	10.9329	0.000332537	-0.598291	-20.475	-0.617161	0.666667	21.66	0.693147	-0.897436	-443.488	-0.890376	0.022	0.031	0.9709
8393038	Capn2	Q07009	calpain-2 catalytic subunit precursor	4.7	79920	9.7	14	7.8	10.5	7.5	6	15.5	9	18	12	11.5	13	15.5	9.5	3	7	9.5	10	12.4237	0.000149488	-0.362869	-50.955	-0.366931	0.568807	67.58	0.584934	-0.637947	-3443.54	-0.627304	0.024	0.0216	0.6136
13928688	Gsta3	P04904	glutathione S-transferase alpha-3	9.1	25320	13.1	22.3	12.3	19	8.5	5.5	24	8.5	26.5	28	19	19.5	18.5	18	9.5	10	13.5	10.5	12.2785	0.000161264	-0.519774	-162.84	-0.531974	0.578035	173	0.594987	-0.899209	-28171.3	-0.894094	0.0297	0.0408	0.9731
51854227	Gsn	Q68FP1	gelsolin precursor	5.7	86068	19.5	23.5	16.9	16	21.5	15	24	21	21	30	24	24	18.5	15.5	18	17.5	15.5	18	8.70785	0.00120689	-0.186047	-86	-0.186586	0.326733	133.32	0.329687	-0.569415	-11465.5	-0.565949	0.0303	0.025	0.4728
5732982	Ces1d	P16303	AF171640_1 carboxylesterase	6.2	62131	63.7	79.9	59	62	62.5	43	84	67	92	74.5	74	87	72	64.5	48	61.5	70.5	50.5	13.036	0.000109078	-0.225627	-1163.16	-0.226591	0.300936	1451.51	0.303238	-0.74975	-1.68833e+06	-0.747238	0.0314	0.0322	0.7927
8393519	H2afy	Q02874	core histone macro-H2A.1	10.2	39505	2.2	4.1	2.5	1.5	3	1	3.5	2	4.5	5	5	2.5	3.5	2	1	3.5	2.5	3.5	6.46263	0.00508821	-0.603175	-5.985	-0.62253	0.484848	5.28	0.494696	-1.24405	-31.6008	-1.25841	0.0322	0.0374	0.8965
149056706	Bcam		basal cell adhesion molecule, isoform CRA_a	5.6	70533	9.9	13.9	9.7	13.5	10	7.5	10.5	8	14	11.5	19.5	12	12.5	11.5	8.5	11	9	8.5	5.37526	0.010838	-0.336134	-47.6	-0.339354	0.355932	49.56	0.359763	-0.944378	-2359.06	-0.943271	0.0335	0.049	0.9911
154937382	Myl9	Q64122	myosin regulatory light polypeptide 9	4.6	19724	3.3	5.4	2.6	2.5	3	2	3	6	4.5	6.5	5	7.5	3.5	2.5	1	2.5	2	5	11.6151	0.000229288	-0.482759	-9.135	-0.492476	0.7	11.2	0.730888	-0.689655	-102.312	-0.673806	0.0361	0.0354	0.7591
157820845	Tufm	P85834	elongation factor Tu, mitochondrial precursor	7.3	49523	1.5	2.5	1	1.5	3	0	1.5	1.5	2	2	3.5	3	2	0.5	2	1	1	0.5	4.51338	0.020369	-0.5	-2	-0.510826	0.857143	2.625	0.916291	-0.583333	-5.25	-0.557493	0.0374	0.0329	0.6097
59803289	Gnai2	Q5EEY4	GTP-binding protein G-alpha-i2 splice variant a	5	35499	9	11.8	8.6	8.5	11.5	6.5	8	10.5	10	12	13	11.5	12.5	8	5	9.5	11	9.5	8.09359	0.00176246	-0.269231	-29.12	-0.270875	0.313725	32.64	0.316337	-0.858173	-950.477	-0.856285	0.0381	0.0469	0.9393
300388140	Mylk	D3ZFU9	myosin light chain kinase, smooth muscle	5.7	214912	8	10.3	7	9	8	8.5	7	7.5	12.5	10	7.5	12.5	9	7	3.5	7.5	9.5	7.5	4.76747	0.0168596	-0.251366	-21.045	-0.252702	0.381503	28.545	0.386234	-0.658884	-600.73	-0.654273	0.0412	0.0376	0.6759
16924020	Xpnpep2	Q99MA2	xaa-Pro aminopeptidase 2 precursor	5.4	76081	8.1	11.6	7	8	11	4	10	7.5	15	14.5	7.5	11.5	9.5	4	8.5	7	8.5	7	8.59841	0.00129013	-0.35533	-34.475	-0.359141	0.494624	42.78	0.505095	-0.718384	-1474.84	-0.711037	0.0433	0.0432	0.7916
89574017	Atp5b	Q0QEP3	mitochondrial ATP synthase, H+ transporting F1 complex beta subunit	4.8	37252	70.7	82.1	67.5	75.5	61.5	54	79	83.5	85.5	88	75.5	78.5	83	71.5	59.5	63	71.5	72	8.66221	0.00124088	-0.149215	-870.96	-0.149492	0.195187	1092.08	0.19581	-0.76447	-951158	-0.763455	0.0437	0.045	0.8239
763181	Anxa6	P48037	annexin VI	5.3	75755	26.5	33	28.9	25	25.5	24	27	31	33	31.5	31	37.5	32	30.5	23.5	32.5	34.5	23.5	-	-	-0.218487	-193.375	-0.219363	0.132472	126.895	0.132666	-1.64931	-24538.3	-1.6535	0.0471	0.0402	0.5727
32401269	Ace	P47820	angiotensin converting enzyme, partial	6.1	149722	14.6	20.7	12.9	21	15	12.5	15.5	9	22.5	17	17.5	15.5	31	14.5	9.5	15	13.5	12	5.2833	0.0115767	-0.345609	-107.665	-0.349112	0.464286	131.04	0.472906	-0.744389	-14108.4	-0.738227	0.049	0.0506	0.8332
6636119	Actn4	Q9QXQ0	AF190909_1 alpha-actinin 4	5.1	104786	14.7	19.8	15	15.5	13.5	6.5	20	18	17.5	21.5	20	19.5	20.5	12.5	15	15.5	16.5	15.5	8.78386	0.00115249	-0.295652	-87.975	-0.297834	0.275862	83.52	0.277632	-1.07174	-7347.67	-1.07277	0.0496	0.0685	0.9883
392355306	Pkm		PREDICTED: pyruvate kinase PKM-like	7.5	57878	22.3	27	20.6	23.5	18.5	18.5	30.5	20.5	29	27	25	27	27	25	16.5	17	20.5	24	7.8931	0.00199899	-0.190669	-115.855	-0.19125	0.268908	152.32	0.270546	-0.709052	-17647	-0.706905	0.0498	0.0479	0.7594
149058126	Aldh9a1		aldehyde dehydrogenase family 9, subfamily A1	6.9	56470	1.4	3	1.2	0.5	1	0.5	2.5	2.5	5.5	2	3	1.5	3	2	1.5	1	0.5	1	6.65723	0.00446364	-0.727273	-3.52	-0.76214	0.857143	3.78	0.916291	-0.848485	-13.3056	-0.831767	0.0498	0.0619	0.957
55742755	Ctnna1	Q5U302	catenin alpha-1	5.8	100237	13.7	17.1	11.6	16.5	12.5	9	13.5	17	19	13.5	19.5	18	15.5	14	5.5	14.5	12	12	7.7457	0.00219455	-0.220779	-52.36	-0.221683	0.383275	78.925	0.388073	-0.576033	-4132.51	-0.571239	0.0507	-	-
40018548	Serpinb6	Q6P9U0	serpin B6	5.7	43020	14.9	22.5	13.3	12	15.5	7	27.5	12.5	28	27.5	21	20.5	15.5	14	14	8.5	15	15	12.4402	0.000148203	-0.406417	-142.12	-0.412154	0.513966	164.68	0.525751	-0.790746	-23404.3	-0.783934	0.0509	-	-
203097095	Myl12b	P18666	myosin regulatory light chain 12B	4.5	19780	11.3	14.4	11.9	11.5	13.5	8	13	10.5	13.5	14.5	16	13.5	14.5	11.5	9	12.5	15	11.5	5.65391	0.00889265	-0.241245	-39.835	-0.242425	0.190114	32.875	0.19069	-1.26895	-1309.58	-1.27131	0.0513	-	-
16580103	Slc4a1	Q91ZE7	band 3 anion exchange protein	5.8	94313	9	0.9	2.6	14.5	3.5	5.5	16	5.5	0	0	0	4.5	0	0	0	0	0	13	11.5778	0.00023394	1.63636	40.095	2.30259	-0.971429	-2.975	-1.06087	-1.68449	-119.283	-2.17046	0.0515	-	-
575380	Cav1	P41350	caveolin	5	21569	8.3	11	8.5	7	8	7	9	10.5	10	12.5	8.5	12.5	11.5	7	6	9	10.5	10	4.68903	0.0178681	-0.279793	-26.055	-0.28164	0.25641	24.375	0.257829	-1.09119	-635.091	-1.09235	0.0529	-	-
205137	Anxa3	P14669	lipocortin-III	6	36323	17.8	20.8	16.4	19	21	15	17.5	16.5	21.5	24	18	22	18.5	13	16	14.5	17.5	21	5.61188	0.0091603	-0.15544	-57.9	-0.155755	0.236559	81.84	0.237672	-0.657089	-4738.54	-0.655335	0.0597	-	-
16758714	Blvra	P46844	biliverdin reductase A precursor	5.8	33566	0.7	2.3	0.9	0	0	0	2.5	1	4.5	1.5	2	1	2.5	1.5	1	0.5	0.5	1	6.50534	0.00494352	-1.06667	-2.4	-1.18958	0.875	2.24	0.93827	-1.21905	-5.376	-1.26785	0.061	-	-
62655115	rps2		PREDICTED: 40S ribosomal protein S2-like isoform 3	10.2	30873	2.3	3.5	1.6	1	3	0.5	3.5	3.5	4	3.5	1.5	4	4.5	2	0.5	1.5	2.5	1.5	6.13881	0.00634528	-0.413793	-3.48	-0.419854	0.745098	4.845	0.782759	-0.555354	-16.8606	-0.536377	0.065	-	-
197246879	Vps35	B5DFC1	Vps35 protein	5	72397	2.1	4.6	2.1	1	2	1	5.5	1	5.5	5	4.5	6	2	5	1.5	1	1	2	7.83324	0.00207605	-0.746269	-8.375	-0.784119	0.746269	8.375	0.784119	-1	-70.1406	-1	0.065	-	-
1430944	Rpl14	Q63507	ribosomal protein L14	11.6001	23340	1.8	2.8	1.5	1.5	1.5	2	2	2	4	2	2.5	2.5	3	0	2.5	0.5	2	2.5	5.98634	0.00704932	-0.434783	-2.3	-0.441833	0.604651	2.795	0.624154	-0.719064	-6.4285	-0.70789	0.0663	-	-
392334509	Epb41l2		PREDICTED: erythrocyte membrane protein band 4.1-like 2 isoformX2	5.1	102594	7.8	11.3	8.9	8.5	5.5	4.5	10	10.5	12	11.5	9.5	12.5	11	5.5	7.5	9.5	11.5	10.5	6.18432	0.00615006	-0.366492	-33.425	-0.370679	0.237624	24.24	0.238751	-1.54232	-810.222	-1.55257	0.0696	-	-
149056034	Myh14		myosin, heavy polypeptide 14	5.4	211581	27.6	32.9	24.2	27	38	17	28.5	27.5	33.5	37.5	28.5	37.5	27.5	23	23.5	20.5	28	26	9.96413	0.000574176	-0.175207	-160.325	-0.175657	0.304729	248.385	0.30712	-0.57496	-39822.3	-0.571949	0.0707	-	-
488838	Pdia6	Q63081	CaBP1	4.8	47221	16.3	19.6	15.1	16.5	14.5	13	17	20.5	22	17	17	24	18	16.5	11.5	13.5	17.5	16.5	8.54166	0.0013357	-0.183844	-59.235	-0.184364	0.259366	78.075	0.260835	-0.708821	-4624.77	-0.706825	0.0721	-	-
57069	Tst	P24329	rhodanese	7.8	33177	5.1	6.5	4	4.5	6	1.5	5.5	8	7.5	7	6	6.5	5.5	5	3	3	5.5	3.5	6.14168	0.00633277	-0.241379	-8.12	-0.242562	0.47619	13.125	0.485508	-0.506897	-106.575	-0.499604	0.0839	-	-
157821523	Sept11	B3GNI6	septin-11	6.2	49782	1.6	3.8	2.3	2.5	0	0.5	4.5	0.5	5	2	3	4.5	4.5	2.5	1.5	3	3.5	1	6.45542	0.00511308	-0.814815	-5.94	-0.864997	0.491803	4.575	0.502092	-1.65679	-27.1755	-1.72279	0.0846	-	-
33086672	Pgd	Q7TP11	Cc2-27	4.7	120525	6.5	8.9	5.8	10	3.5	5	7.5	6.5	12	8	7.5	9.5	7.5	7.5	3	5	6.5	7	6.36977	0.00541879	-0.311688	-18.48	-0.314249	0.421769	22.785	0.428193	-0.739003	-421.067	-0.733895	0.0866	-	-
55742832	Anxa4	Q5U362	annexin A4	5.3	35895	7.2	9.3	7.7	7.5	7.5	7	8	6	8	10.5	7.5	11	9.5	5.5	7	9.5	9.5	7	-	-	-0.254545	-17.325	-0.255933	0.188235	13.6	0.188794	-1.35227	-235.62	-1.35562	0.0866	-	-
38014570	Ldha	Q6P9U7	Ldha protein	9.4	29832	15.9	25.3	13.4	12	7	6.5	35	19	29.5	29.5	18.5	29	20	21.5	7.5	11.5	12.5	14	9.66769	0.000681694	-0.456311	-193.64	-0.464485	0.614987	230.265	0.63555	-0.741984	-44588.5	-0.73084	0.0874	-	-
18543177	Cs	Q8VHF5	citrate synthase, mitochondrial precursor	8.4	51867	6.5	8.4	7.1	7	6	5.5	8	6	10	6	9.5	7	9.5	7	6	7	8	7.5	3.61189	0.0407364	-0.255034	-14.155	-0.25643	0.167742	10.075	0.168137	-1.52039	-142.612	-1.52512	0.0881	-	-
6981464	Rbp1	P02696	retinol-binding protein 1	5	15835	3.4	4.5	3.6	2.5	2.5	3	4.5	4.5	5	5	3.5	4.5	4.5	3.5	3.5	3	4.5	3.5	3.87504	0.0331518	-0.278481	-4.345	-0.280302	0.222222	3.645	0.223144	-1.25316	-15.8375	-1.25615	0.0886	-	-
41529837	Jup	Q6P0K8	junction plakoglobin	5.7	81801	5.2	7.5	4.6	5	4.5	2.5	8.5	5.5	7.5	6.5	6.5	11.5	5.5	6	3	4.5	6	3.5	6.61041	0.004606	-0.362205	-14.605	-0.366244	0.479339	17.545	0.488847	-0.755634	-256.245	-0.749201	0.0939	-	-
157822819	Pnp		purine nucleoside phosphorylase	6.8	24337	18.7	24.6	18.9	17	11.5	14.5	25	25.5	31	22.5	21.5	23	25	22	17	17	20	18.5	5.34759	0.0110548	-0.272517	-127.735	-0.274223	0.262069	123.975	0.263585	-1.03987	-15835.9	-1.04036	0.0955	-	-
149022111	Dpp4		dipeptidylpeptidase 4, isoform CRA_a	5.8	88086	6.1	7.7	5	5	7.5	2.5	8.5	7	9.5	9	5	8.5	6.5	4.5	6	5	5	4.5	5.24388	0.0119098	-0.231884	-11.04	-0.232932	0.425197	17.145	0.431782	-0.545357	-189.281	-0.539465	0.0956	-	-
16924002	Park7	O88767	protein DJ-1 isoform 2	6.4	19975	11.6	17.4	9.4	10	13	4.5	24	6.5	23.5	18	14	20	11.5	14	7.5	7	8.5	10	8.8411	0.00111325	-0.4	-84.1	-0.405465	0.597015	107.2	0.615761	-0.67	-9015.52	-0.658479	0.0958	-	-
149053756	Cltc		clathrin, heavy polypeptide (Hc), isoform CRA_a	5.4	180932	33.7	42.1	33.4	38	24	28.5	42.5	35.5	51.5	30.5	40	42.5	46	34	34	31	38.5	29.5	3.63257	0.0400776	-0.221636	-318.36	-0.22255	0.230464	328.425	0.231492	-0.961696	-104557	-0.961373	0.0961	-	-
8393057	Serpinh1	P29457	serpin H1 precursor	9.2	46518	19.6	25.7	20.9	17.5	20.5	15.5	27	17.5	27	15.5	30	27.5	28.5	22	19	21	21.5	21	4.49764	0.0206109	-0.269316	-138.165	-0.270961	0.206009	111.84	0.206742	-1.3073	-15452.4	-1.31063	0.1009	-	-
157786694	Ptrf	G3V8L9	polymerase I and transcript release factor	5.3	43909	28.2	33.7	26.8	32	27.5	26.5	21	34	39.5	40	30.5	29.5	29	27	28	24	32.5	22.5	-	-	-0.177706	-170.225	-0.178176	0.228099	208.725	0.229096	-0.779073	-35530.2	-0.777735	0.1017	-	-
6981324	P4hb		protein disulfide-isomerase precursor	4.7	56865	12.5	17.1	12.7	6	13	9	17.5	17	18.5	18	15	19	15	9.5	15.5	10.5	15.5	12.5	5.44437	0.0103163	-0.310811	-68.08	-0.31335	0.295302	65.56	0.297476	-1.05252	-4463.32	-1.05336	0.102	-	-
62990183	Ywhaz	P63102	14-3-3 protein zeta/delta	4.6	27772	33	37	29.9	31	31.5	26.5	41	35	36	37	32	45.5	34.5	31	23.5	31	32.5	31.5	8.90988	0.001068	-0.114286	-140	-0.11441	0.212257	237.495	0.213059	-0.538431	-33249.3	-0.536988	0.102	-	-
13242275	Mtpn	P62775	myotrophin	5.2	12862	3.4	4.4	3.4	3.5	3.5	2	4	4	4.5	5	3.5	4.5	4.5	3	2	3.5	4.5	4	4.66823	0.0181462	-0.25641	-3.9	-0.257829	0.25641	3.9	0.257829	-1	-15.21	-1	0.1128	-	-
564373516	Ap2b1		PREDICTED: AP-1 complex subunit beta-1-like isoform X7	5.09528	104553	4.3	6.8	3.4	7.5	1	3	2.5	7.5	8.5	4	6	6	9.5	4	0	5	4.5	3.5	-	-	-0.45045	-13.875	-0.458308	0.666667	17.34	0.693147	-0.675676	-240.593	-0.661198	0.1144	-	-
9507243	Ywhab	P35213	14-3-3 protein beta/alpha	4.7	28055	2.8	4.1	2	2	4	2	4	2	2	5	2.5	7.5	3.5	2.5	1	2	2	2.5	4.58031	0.0193743	-0.376812	-4.485	-0.381368	0.688525	6.405	0.71784	-0.547274	-28.7264	-0.531271	0.1159	-	-
149047324	Wdr1		WD repeat protein 1	6.2	66132	3.7	4.9	3.7	2.5	4	2	5	5	4.5	5	4.5	5.5	5	4.5	3	4	2.5	4.5	3.98892	0.0303532	-0.27907	-5.16	-0.280902	0.27907	5.16	0.280902	-1	-26.6256	-1	0.129	-	-
818016	Acta2	P62738	unnamed protein product	9.2	10456	27.3	34.2	25.1	32.5	19	22	35.5	27.5	46	35	30.5	29	30.5	34	26	21.5	16.5	27.5	4.51175	0.0203939	-0.22439	-212.175	-0.225339	0.306914	269.815	0.309358	-0.731118	-57248	-0.728409	0.1307	-	-
157786744	Dpysl2	P47942	dihydropyrimidinase-related protein 2	5.9	62278	52.4	61.2	50.1	47.5	58.5	32	60	64	62	65	51.5	64.5	63	48	47	49.5	49	57	8.01384	0.00185273	-0.15493	-499.84	-0.155241	0.199461	617.715	0.200126	-0.776742	-308759	-0.775714	0.1323	-	-
149023097	Pdia3		protein disulfide isomerase associated 3, isoform CRA_a	7.1	53588	29.7	33.8	26.2	31	30.5	19	31.5	36.5	30.5	36.5	30.5	35.5	36	23	18	25	32	33	8.39247	0.00146395	-0.129134	-130.175	-0.129314	0.253333	228	0.254701	-0.509739	-29679.9	-0.507707	0.1329	-	-
57381	Pls3	Q63598	T-plastin	5.3	70305	6.2	8	6.7	4.5	5	5.5	7.5	8.5	8	7.5	8	7.5	9	7	7	8.5	6.5	4.5	-	-	-0.253521	-12.78	-0.254892	0.176871	9.555	0.177334	-1.43337	-122.113	-1.43736	0.133	-	-
28933457	Gstm2	P08010	glutathione S-transferase Mu 2	7.2	25703	13.2	17	14	18	8.5	10.5	15	14	20.5	18	14.5	15	17	16	10	14.5	15.5	14	3.78934	0.0354404	-0.251656	-57.38	-0.252997	0.193548	46.5	0.194156	-1.30022	-2668.17	-1.30306	0.1373	-	-
75832033	Pecam1	Q3SWT0	platelet endothelial cell adhesion molecule precursor	6.3	76190	2.3	4.7	3.2	3	1	1.5	4	2	6	7	3.5	6	1	4	5	3.5	2	1.5	3.76452	0.0361344	-0.685714	-8.4	-0.714653	0.379747	5.925	0.384412	-1.80571	-49.77	-1.85908	0.1399	-	-
16923998	Hnrnpk	P61980	heterogeneous nuclear ribonucleoprotein K	5.3	50977	12.1	16.3	12.1	6	16	6	17.5	15	16	20	13	14.5	18	11	14	12.5	13.5	9.5	4.96443	0.0145872	-0.295775	-59.64	-0.29796	0.295775	59.64	0.29796	-1	-3556.93	-1	0.1708	-	-
20301980	Sftpb	P22355	pulmonary surfactant-associated protein B precursor	6.2	41591	2.2	3.8	2.6	4	0	2	3.5	1.5	4	3.5	4	3.5	4	3.5	0	3	2.5	4	4.12487	0.0273404	-0.533333	-4.8	-0.546544	0.375	3.84	0.37949	-1.42222	-18.432	-1.44021	0.1715	-	-
37590235	Mdh1	O88989	Malate dehydrogenase 1, NAD (soluble)	5.9	36485	14.4	16.4	13.7	15.5	14.5	9.5	16	16.5	16.5	14.5	17	18.5	15.5	14.5	10	14.5	15	14.5	5.24181	0.0119275	-0.12987	-30.8	-0.130053	0.179402	40.635	0.179886	-0.723906	-1251.56	-0.722977	0.1771	-	-
8392983	Bgn	P47853	biglycan precursor	7.3	41707	7.4	10.9	7.8	6	8.5	8.5	6.5	7.5	10	8.5	19.5	9.5	7	8	10	7.5	7	6.5	-	-	-0.382514	-32.025	-0.387283	0.331551	28.985	0.334639	-1.15371	-928.245	-1.15731	0.1782	-	-
149030730	Selenbp1		selenium binding protein 2	5.9	50580	22.2	28.3	23.6	20.5	28.5	16.5	22.5	23	25	37.5	24.5	30	24.5	17.5	25.5	27.5	29	18.5	-	-	-0.241584	-154.025	-0.24277	0.181118	121.965	0.181615	-1.33385	-18785.7	-1.33673	0.1849	-	-
16073616	Aldh2	P11884	aldehyde dehydrogenase	6	48271	24	27.4	21.2	20.5	26.5	15.5	26	31.5	24.5	33.5	23.5	30.5	25	18.5	27.5	16.5	21	22.5	3.50702	0.0442615	-0.132296	-87.38	-0.132489	0.255144	150.66	0.256542	-0.518514	-13164.7	-0.516443	0.1861	-	-
11693172	Calr	P18418	calreticulin precursor	4.2	47996	19.3	23.6	18.1	15	22.5	10	23	26	21	23.5	19.5	29.5	24.5	13	18	18	21.5	20	5.46771	0.0101462	-0.200466	-92.235	-0.201142	0.263789	114.675	0.265335	-0.759949	-10577	-0.758067	0.2025	-	-
564381434	Fmo1	P36365	PREDICTED: dimethylaniline monooxygenase [N-oxide-forming] 1 isoform X1	8.2	59826	5.7	8.2	6.3	7	4.5	3.5	4	9.5	11	9.5	6	5.5	9	6	5	5	7	8.5	4.04418	0.0290876	-0.359712	-17.375	-0.363668	0.262069	13.775	0.263585	-1.37259	-239.341	-1.3797	0.2053	-	-
149037632	Col6a3		procollagen, type VI, alpha 3 (predicted), isoform CRA_d	5.2	233806	99.4	133.5	112.7	108	132.5	97.5	79	80	136.5	121.5	201	104	104.5	132	91.5	129.5	95	115.5	-	-	-0.29283	-3970.94	-0.294949	0.168968	2560.48	0.169372	-1.73304	-1.01675e+07	-1.74143	0.2062	-	-
149063974	Psme2		proteasome (prosome, macropain) 28 subunit, beta, isoform CRA_a	5	25960	3.9	6.2	4.1	6.5	0	3	2.5	7.5	7	4	4.5	7.5	8	4	2	5	5.5	4	4.01011	0.0298612	-0.455446	-11.615	-0.463573	0.407767	10.815	0.413562	-1.11693	-125.616	-1.12093	0.2285	-	-
70912366	Actr3	Q4V7C7	actin-related protein 3	5.5	47358	8.6	10.1	8.1	10.5	6	8.5	10.5	7.5	13	8	7.5	11	11	9	7	7.5	8	9	-	-	-0.160428	-14.025	-0.160773	0.21978	18.2	0.220671	-0.729947	-255.255	-0.728564	0.2344	-	-
2225894	Rhoa	O35791	RhoA	4.7	19687	5.1	6.1	4.5	6	4.5	2.5	6.5	6	6.5	4.5	6.5	7	6	5	1.5	5	5	6	4.58119	0.0193616	-0.178571	-5.6	-0.179048	0.301887	8.48	0.304211	-0.591518	-47.488	-0.588565	0.2653	-	-
13591983	Lum	P51886	lumican precursor	6	38280	8.2	11.9	5.9	16	5	7	6.5	6.5	17	3	22.5	10	7	11.5	0	5	3.5	9.5	-	-	-0.368159	-37.185	-0.372404	0.674157	53.4	0.701586	-0.546103	-1985.68	-0.530803	0.2975	-	-
47059179	Hspa1a	P0DMW0	heat shock 70kD protein 1B	5.5	70186	11.1	13.3	10.4	9	11	5	14.5	16	12.5	15	10	16	13	11	9	9	11	12	3.50224	0.0444296	-0.180328	-26.84	-0.180819	0.244726	34.365	0.245958	-0.736857	-922.357	-0.735161	0.3099	-	-
75991707	Dstn	Q7M0E3	destrin	8.1	18534	8	10.5	8.2	8.5	3	9.5	13	6	13.5	10.5	11	7	10.5	9.5	6.5	6	9	10	-	-	-0.27027	-23.125	-0.271934	0.245989	21.505	0.247241	-1.09871	-497.303	-1.09987	0.3164	-	-
13937379	Dbi	P11030	acyl-CoA-binding protein	9.4	10028	2.9	4.2	3.1	3	1.5	1.5	6	2.5	5	4	3	6	3	2.5	2.5	2.5	4	4	4.35278	0.0229867	-0.366197	-4.615	-0.370374	0.30137	4.015	0.303682	-1.21511	-18.5292	-1.21961	0.3167	-	-
397174800	Sftpa1	P08427	pulmonary surfactant-associated protein A isoform 3 precursor	4.6	26289	11.9	13.6	10.8	12	11.5	13.5	11	11.5	13	17	10.5	14.5	13	7.5	7.5	8.5	14	16.5	-	-	-0.133333	-21.675	-0.133531	0.229508	34.16	0.230524	-0.580952	-740.418	-0.579252	0.3236	-	-
149043085	Tgm2		transglutaminase 2, C polypeptide, isoform CRA_b	4.9	62563	32.8	43	35.9	30	47	27	31	29	31.5	41	70	42	30.5	34	33	39.5	33	40	-	-	-0.269129	-386.58	-0.270772	0.179975	280.095	0.180463	-1.49537	-108279	-1.50043	0.3266	-	-
149041543	Tagln		rCG58175, isoform CRA_b	5.4	17665	8.4	10	8.1	6	10	5.5	9	11.5	9.5	12	8	10.5	10	10.5	9	8	8	5	-	-	-0.173913	-14.72	-0.174353	0.209945	17.195	0.210721	-0.828375	-253.11	-0.827413	0.3299	-	-
149024343	Hspg2		rCG30666, isoform CRA_a	6.5	140277	4.5	7.9	5.7	6.5	5	7	2	2	9	6	17	4.5	3	4.5	6.5	7.5	4	6	-	-	-0.548387	-21.08	-0.562785	0.323529	14.96	0.326397	-1.69501	-315.357	-1.72424	0.3478	-	-
109492762	Hspa8		PREDICTED: heat shock cognate 71 kDa protein-like isoform 1	5.2	70861	30.7	34.7	29.7	27.5	28.5	25	37.5	35	32	37	27	41.5	36	27.5	22	27.5	37	34.5	3.66513	0.0390633	-0.122324	-130.8	-0.122477	0.15528	161	0.155593	-0.787768	-21058.8	-0.787165	0.3603	-	-
12083611	H2afz	P0C0S7	histone H2A.Z	11	13554	3.8	5.6	3.1	4	3	1.5	10.5	0	7.5	5.5	3.5	8.5	3	4	1.5	3	3.5	3.5	-	-	-0.382979	-8.46	-0.387766	0.574713	10.875	0.591364	-0.666383	-92.0025	-0.655713	0.3697	-	-
16758986	S100a6	P05964	protein S100-A6	5.2	10036	4.9	7.8	3.5	3.5	5	0	15.5	0.5	9.5	8.5	6	14	1	8	2	2	3	2.5	-	-	-0.456693	-18.415	-0.464889	0.761062	24.295	0.801361	-0.600073	-447.392	-0.580124	0.3802	-	-
29336093	Tpm3	Q63610	tropomyosin alpha-3 chain isoform 2	4.6	29035	9.4	11.7	10.4	7.5	9.5	6.5	10	13.5	13	15	8	8	14.5	10	10.5	10	13	8.5	-	-	-0.218009	-24.265	-0.218879	0.117647	14.365	0.117783	-1.85308	-348.567	-1.85832	0.4286	-	-
149058392	Lamc1		laminin, gamma 1	5	170645	23.4	26.9	21.4	24.5	32	25	20	15.5	24	23	41.5	26	20	17.5	16.5	27.5	19	26.5	-	-	-0.139165	-88.025	-0.13939	0.227743	132.825	0.228735	-0.611061	-11691.9	-0.609395	0.4504	-	-
157824206	Ogn	D3ZVB7	mimecan precursor	5.8	34070	13.1	17.4	13	16	21.5	11	7	10	17	15.5	29.5	13.5	11.5	20	6	17	8.5	13.5	-	-	-0.281967	-65.575	-0.283858	0.289474	66.88	0.291521	-0.974069	-4385.66	-0.973714	0.466	-	-
149042267	Msn		moesin, isoform CRA_b	9	45397	48.3	52.7	46.8	45.5	57	34	50.5	54.5	49.5	66	44.5	55.5	48	43	48	42.5	53.5	47	4.16986	0.0264155	-0.0871287	-222.2	-0.0871839	0.118593	293.525	0.118732	-0.734687	-65221.3	-0.73429	0.467	-	-
392342176	Col6a5		PREDICTED: collagen alpha-5(VI) chain-like	6	289933	37.8	54.1	38.8	58.5	49.5	35	26.5	19.5	59.5	29	108	45	29	44.5	30.5	55.5	17.5	46	-	-	-0.354733	-748.985	-0.358525	0.329386	710.685	0.332414	-1.07695	-532292	-1.07855	0.4686	-	-
6981142	Lamb2	P15800	laminin subunit beta-2 precursor	6.3	196474	12.8	17.4	11.8	17	18.5	14.5	6	8	19	12.5	36	10	9.5	10.5	8	18	8	14.5	-	-	-0.304636	-69.46	-0.307025	0.383562	81.76	0.388371	-0.794229	-5679.05	-0.790546	0.4814	-	-
13569846	Parva	Q9HB97	alpha-parvin	5.6	42292	4.1	5.7	3.6	3.5	4	2.5	5.5	5	5	7	4	5	7.5	3	3.5	3	5.5	3	6.45557	0.00511258	-0.326531	-7.84	-0.329479	0.451613	9.765	0.459532	-0.723032	-76.5576	-0.716988	0.54	-	-
300798041	Lama5	F1MAN8	laminin subunit alpha-5 precursor	6.2	403777	24.3	29.6	22.5	34.5	34	27.5	13.5	12	27	22.5	56	22.5	20	21	19.5	31	18	23	-	-	-0.19666	-142.835	-0.197298	0.272553	184.955	0.274259	-0.72155	-26418	-0.719386	0.589	-	-
42476116	Fbln5	Q9WVH8	fibulin-5 precursor	4.4	50161	3	5.8	3.5	2	6	5.5	0.5	1	5.5	2.5	18.5	2	0.5	9	1.5	3.5	0.5	3	-	-	-0.636364	-12.32	-0.659246	0.494624	10.695	0.505095	-1.28656	-131.762	-1.30519	0.6362	-	-
8393807	Myh7	P02564	myosin-7	5.5	223082	4	7.1	4.5	0	2	5.5	1.5	11	2	0	31.5	0	2	5	0	0	0	17.5	-	-	-0.558559	-17.205	-0.5738	0.448276	15.08	0.456017	-1.24602	-259.451	-1.25829	0.8561	-	-
