# Supplementary material for: Proteome Investigation of Rat Lungs Subjected to Ex Vivo Perfusion (EVLP)
Source: Molecules. 2018 Nov 22;23(12):3061. doi: 10.3390/molecules23123061 (PMC6321151; doi:10.3390/molecules23123061)
Supplement: Supplementary file 1 [file molecules-23-03061-s001.zip › Supplementary Table S6.xlsx]

## Sheet: Tab. S6
Table S6. Proteome Activated. List of the activated proteins extracted by PAi algorithm. Two comparison are considered; native vs post-EVLP and post-EVLP vs pre-EVLP. Positive values for DAve and DCI indicate that the protein is more abundant in the first condition, negative values in the second ones. Proteins that pass the filters are in bold. When ANOVA p-value resulted > 0.0.5 Tukey’s test was…
									native (single samples)					pre-EVLP (single samples)					post-EVLP (single samples)					LDA		post-EVLP vs native			pre-EVLP vs post-EVLP							TUKEY
Accession	Gene name	Uniprot entry	Reference	pI	MW	SpC* native	SpC* pre-EVLP	SpC* post-EVLP	SpC* IIIM21	SpC* IIIN23	SpC* IIIO25	SpC* IIIP27	SpC* IIIQ29	SpC* IIF11	SpC* IIG13	SpC* IIH15	SpC* III17	SpC* IIL19	SpC* IA1	SpC* IB3	SpC* IC5	SpC* ID7	SpC* IE9	F Ratio	Prob>F	DAve	DCI	ln[fold change]	DAve	DCI	ln[fold change]	PAi	DCI multiple	Ratio fold change	ANOVA	pre-EVLP and post-EVLP	pre-EVLP and Native
11693154	Pafah1b2	O35264	platelet-activating factor acetylhydrolase IB subunit beta	5.5	25582	2.3	2.5	0.4	2.5	2.5	1.5	2.5	2.5	3	2	3.5	2.5	1.5	0.5	0	0	0	1.5	21.9492	2.18685e-06	-1.40741	-2.565	-1.7492	1.44828	3.045	1.83258	-0.971781	-7.81042	-0.9545	0.0004	0.0007	0.8774
149020426	Cnn1		calponin 1, isoform CRA_b	8.9	28039	2	2.8	0.7	1.5	2	1	3	2.5	3	3.5	2.5	2.5	2.5	1.5	0	1	0.5	0.5	22.2095	1.98119e-06	-0.962963	-1.755	-1.04982	1.2	3.675	1.38629	-0.802469	-6.44962	-0.757287	0.0006	0.0005	0.1443
157818431	Ppl	D4A5T8	periplakin	5.2	204147	3.3	2.9	0.5	3.5	4.5	2	2.5	4	3.5	3.5	1	3	3.5	0.5	0	0.5	1	0.5	14.948	4.26396e-05	-1.47368	-5.32	-1.88707	1.41176	4.08	1.75786	-1.04386	-21.7056	-1.07351	0.0006	0.0009	0.7619
46048609	Ctnnb1	Q9WU82	catenin beta-1	5.46859	85455	3.2	5.6	1.3	2.5	3.5	0.5	4.5	5	6	7	5.5	4	5.5	0	0.5	2	2	2	21.3221	2.7827e-06	-0.844444	-4.275	-0.900787	1.24638	14.835	1.4604	-0.677519	-63.4196	-0.616807	0.001	0.0007	0.1018
6981236	Myh9		myosin-9	5.4	226338	135.4	140.4	100.3	120	154.5	125.5	131.5	145.5	133	142.5	137.5	168	121	90.5	88	100.5	102	120.5	22.6317	1.69051e-06	-0.297836	-4136.54	-0.300068	0.333195	4826.04	0.33633	-0.89388	-1.99631e+07	-0.892183	0.0022	0.003	0.8588
197386807	Flna	C0JPT7	filamin-A	5.6	280494	114.4	120.7	93	110	119.5	100	119	123.5	113.5	125	117	140.5	107.5	93	87	91	88	106	21.7292	2.37856e-06	-0.206365	-2219.18	-0.207102	0.259242	2959.75	0.260709	-0.796031	-6.56821e+06	-0.794379	0.0026	0.0027	0.603
6981396	Prkar1a	P09456	cAMP-dependent protein kinase type I-alpha regulatory subunit	5.1	43096	3.3	5.8	1.4	3	2.5	1	5	5	7.5	7	4	7	3.5	2.5	0.5	1	0.5	2.5	20.1783	4.36788e-06	-0.808511	-4.465	-0.85745	1.22222	15.84	1.42139	-0.661509	-70.7256	-0.60325	0.0032	0.0024	0.1837
149021108	Rsu1		rCG55799, isoform CRA_b	8.8	29544	12.3	11.8	6.3	10	15.5	9	11	16	10.5	14	10.5	15	9	6.5	6	5.5	7	6.5	25.0392	7.07646e-07	-0.645161	-55.8	-0.66905	0.607735	49.775	0.62755	-1.06158	-2777.45	-1.06613	0.0033	0.0051	0.9425
21728390	Fhl1	Q6P792	four and a half LIM domains protein 1 isoform 2	8.6	23702	3.8	4.2	2.3	3.5	5	2.5	4	4	4	4	4.5	4.5	4	3	2	3	1	2.5	8.33303	0.00151868	-0.491803	-4.575	-0.502092	0.584615	6.175	0.602175	-0.841242	-28.2506	-0.833797	0.0035	0.0038	0.6709
33414505	Cct4	Q7TPB1	T-complex protein 1 subunit delta	8	58100	8.9	9.1	4.4	8	8.5	6.5	10.5	11	8	9	9	12	7.5	4.5	1	5	4	7.5	27.8711	2.71704e-07	-0.676692	-29.925	-0.704447	0.696296	31.725	0.72667	-0.971845	-949.371	-0.969418	0.0043	0.0075	0.9862
11693176	Rplp0	P19945	60S acidic ribosomal protein P0	5.86166	34216	4.4	3.3	1.1	4.5	4	4.5	5	4	4	5	3	4	0.5	0	2.5	0	0.5	2.5	13.8002	7.43469e-05	-1.2	-9.075	-1.38629	1	4.84	1.09861	-1.2	-43.923	-1.26186	0.0044	0.0037	0.3838
18677712	Prx	Q63425	periaxin	8.9	146400	25.7	25.7	14.9	35	24.5	18	21.5	29.5	29	31	19	26.5	23	16	11.5	16	16.5	14.5	17.7468	1.20124e-05	-0.53202	-219.24	-0.54513	0.53202	219.24	0.54513	-1	-48066.2	-1	0.0059	0.0116	1
149064294	Lmnb1		rCG46767, isoform CRA_a	4.9	27641	15.2	18.4	10.3	18	19.5	10.5	14	14	20.5	13.5	19	21.5	17.5	8.5	7.5	9.5	11	15	21.1981	2.91997e-06	-0.384314	-62.475	-0.389152	0.56446	116.235	0.580207	-0.680852	-7261.78	-0.670712	0.0062	0.0049	0.2958
61557085	Sptbn1	Q6XD99	spectrin beta chain, brain 1	5.4	273586	61.1	69.6	45.3	62.5	62	43.5	77	60.5	83	77	62.5	70	55.5	38.5	50	38.5	49	50.5	23.4619	1.24401e-06	-0.296992	-840.56	-0.299205	0.422977	1396.03	0.429458	-0.702149	-1.17345e+06	-0.696704	0.0075	0.0062	0.4006
13592152	Gstm3	P08009	glutathione S-transferase Yb-3	7.2	25682	8.5	8.2	4.2	10	11.5	6.5	6.5	8	10	8.5	8.5	8.5	5.5	4.5	2.5	3	3.5	7.5	16.5779	2.00986e-05	-0.677165	-27.305	-0.704982	0.645161	24.8	0.66905	-1.04961	-677.164	-1.05371	0.0077	0.0119	0.9683
54400730	Cct2	Q5XIM9	T-complex protein 1 subunit beta	6	57459	6.9	7.3	3.9	6	6.5	4.5	10	7.5	7	8	5.5	8.5	7.5	3.5	2.5	3.5	4	6	29.3931	1.66833e-07	-0.555556	-16.2	-0.570545	0.607143	19.04	0.626898	-0.915033	-308.448	-0.910108	0.0087	0.0118	0.9126
204665	Hspb1	P42930	heat shock protein 27	6.1	22893	17.6	13.8	10.2	21	17.5	14	13.5	22	17	17	11	13	11	12	12	8.5	7.5	11	11.5128	0.000242277	-0.532374	-102.86	-0.545511	0.3	43.2	0.302281	-1.77458	-4443.55	-1.80465	0.009	0.0068	0.1985
8393418	Gapdh	P04797	glyceraldehyde-3-phosphate dehydrogenase	8.1	35829	38.3	39.1	28.8	34	39.5	30	46	42	33	42.5	37	42.5	40.5	26	26.5	29.5	27.5	34.5	15.9524	2.66923e-05	-0.283159	-318.725	-0.285075	0.303387	349.685	0.305747	-0.933327	-111453	-0.932387	0.0091	0.0137	0.9625
77157795	Mal2	Q7TPB7	MAL2 proteolipid protein	6	19197	0.7	1.6	3.3	0.5	0	2	0.5	0.5	2	0.5	1	1	3.5	4	4	3.5	4	1	8.18463	0.00166515	1.3	5.2	1.5506	-0.693878	-4.165	-0.723919	-1.87353	-21.658	-2.14195	0.0094	0.0079	0.4315
149062538	Gnaq	D4AE68	guanine nucleotide binding protein, alpha q polypeptide, isoform CRA_a	5.4	42159	3.4	4.4	2.2	3	5.5	2	3	3.5	5	4.5	4.5	3	5	3	1.5	2	2	2.5	7.71972	0.00223111	-0.428571	-3.36	-0.435318	0.666667	7.26	0.693147	-0.642857	-24.3936	-0.628031	0.0106	0.0081	0.2544
6978543	Atp1a1	P06685	sodium/potassium-transporting ATPase subunit alpha-1 precursor	5.2	113055	5.4	6.4	3.2	6	6	5	3.5	6.5	6	7	8	7	4	3	1.5	2.5	3.5	5.5	12.3517	0.000155204	-0.511628	-9.46	-0.523248	0.666667	15.36	0.693147	-0.767442	-145.306	-0.754888	0.0107	0.0094	0.5176
189181726	Tln1	G3V852	talin-1	5.8	269671	106.3	98.3	73	93.5	108.5	107.5	108	114	98	96.5	83.5	132.5	81	71	57.5	68.5	70.5	97.5	18.849	7.52277e-06	-0.371445	-2985.34	-0.375806	0.295388	2166.94	0.297565	-1.25748	-6.46908e+06	-1.26294	0.0123	0.0124	0.693
55926145	Nme2	P19804	nucleoside diphosphate kinase B	7.30158	17284	2.4	2.1	0.7	2.5	1.5	2	3.5	2.5	2.5	1.5	3.5	2	1	1.5	1	0	0	1	6.48499	0.00501189	-1.09677	-2.635	-1.23214	1	1.96	1.09861	-1.09677	-5.1646	-1.12155	0.0127	0.0146	0.8269
395937	Hbb-b1	Q62670	0 beta-2 globin	6.9	15980	66.1	29.4	15.4	83.5	47.5	62	102	35.5	37	31	18	54.5	6.5	6	1	6.5	5.5	58	20.7216	3.51923e-06	-1.24417	-2066.02	-1.4568	0.625	313.6	0.646627	-1.99067	-647905	-2.25292	0.0134	0.0126	0.6209
211065497	Arhgap1	D4A6C5	Rho GTPase activating protein 1	6.1	50623	2.3	2.4	0.4	1.5	2.5	1	2.5	4	2.5	4	1	3	1.5	0	1	0	0	1	8.04798	0.0018135	-1.40741	-2.565	-1.7492	1.42857	2.8	1.79176	-0.985185	-7.182	-0.976247	0.0138	0.0217	0.9866
401461788	Cp	A0A0G2K9I6	ceruloplasmin isoform 2 precursor	5.3	123673	18.1	14.7	9.5	19.5	21	14.5	20	15.5	17	12.5	15.5	17.5	11	4.5	5.5	9	10.5	18	24.4983	8.56415e-07	-0.623188	-118.68	-0.64462	0.429752	62.92	0.436556	-1.45011	-7467.35	-1.4766	0.0139	0.0112	0.3783
149031250	Vcl		vinculin (predicted), isoform CRA_a	5.4	123633	75.3	83.6	61.2	65.5	75	60.5	82	93.5	86.5	92.5	72	96	71	62.5	60	59.5	64	60	17.082	1.60587e-05	-0.206593	-962.325	-0.207333	0.309392	1621.76	0.311896	-0.667739	-1.56066e+06	-0.66475	0.0142	0.0117	0.4268
47058994	Atp5l	Q6PDU7	ATP synthase subunit g, mitochondrial	9.94527	11461	4	4	1.4	4.5	4	2	3	6.5	4.5	5	3	4.5	3	0.5	0.5	0.5	2	3.5	17.2421	1.49656e-05	-0.962963	-7.02	-1.04982	0.962963	7.02	1.04982	-1	-49.2804	-1	0.0149	0.0266	1
8393296	Eef2	P05197	elongation factor 2	6.4	95284	32.3	32.2	21.9	32	34.5	20.5	40	34.5	30.5	34.5	24.5	40	31.5	22.5	20	20.5	21.5	25	28.1812	2.45644e-07	-0.383764	-281.84	-0.388581	0.380776	278.615	0.38548	-1.00785	-78524.9	-1.00804	0.0151	0.0261	0.9995
56090431	Serpinb9	Q6AYF8	serpin B9	5.5	42302	3.9	4.9	1.9	4.5	6	2	4.5	2.5	5	7	4.5	4.5	3.5	1	2	0.5	2	4	14.7574	4.66894e-05	-0.689655	-5.8	-0.719123	0.882353	10.2	0.947381	-0.781609	-59.16	-0.759064	0.0183	0.0158	0.5296
149034120	Anxa8		annexin A8	4.9	28265	7.9	9.8	6.1	9	6	8.5	10	6	10	11.5	12	8	7.5	6	5.5	4.5	6.5	8	6.1379	0.00634924	-0.257143	-12.6	-0.258574	0.465409	29.415	0.474094	-0.55251	-370.629	-0.545407	0.0184	0.0143	0.2679
16758116	Prelp	Q9EQP5	prolargin precursor	9.8	43180	5.1	5.9	2.6	4	4.5	4	7	6	6.5	5.5	9	5.5	3	3	1.5	2.5	1.5	4.5	10.5831	0.000404015	-0.649351	-9.625	-0.673729	0.776471	14.025	0.819441	-0.836285	-134.991	-0.822181	0.0198	0.0197	0.7257
57002	Ptbp1	Q00438	pyrimidine binding protein 1	9.5	56937	12.6	12.7	7.2	11.5	10	10	15	16.5	12.5	16.5	11.5	14	9	2.5	9	6.5	7	11	13.5578	8.38626e-05	-0.545455	-53.46	-0.559616	0.552764	54.725	0.567521	-0.986777	-2925.6	-0.986071	0.0198	0.0327	0.9985
18426834	Coro1a	Q91ZN1	coronin-1A	6	51066	10.7	11	7.7	11	8.5	9.5	13.5	11	9.5	10	13	12	10.5	6	6	8	8	10.5	9.38214	0.000805935	-0.326087	-27.6	-0.329023	0.352941	30.855	0.356675	-0.923913	-851.598	-0.922474	0.0206	0.0283	0.9603
564346571	Zyx		PREDICTED: zyxin isoform X2	7.5	70514	8.4	10.4	5.8	8	7	6.5	12	8.5	11.5	7	9	15	9.5	6.5	5	5.5	7	5	11.2844	0.000274218	-0.366197	-18.46	-0.370374	0.567901	37.26	0.583948	-0.644825	-687.82	-0.634258	0.0208	0.0165	0.3574
38454246	Rpl3	P21531	60S ribosomal protein L3	10.7	46137	3	2.9	1.6	2.5	4	2	2.5	4	3	3	1.5	3.5	3.5	1.5	2	2	1	1.5	3.78268	0.035625	-0.608696	-3.22	-0.628609	0.577778	2.925	0.594707	-1.05351	-9.4185	-1.05701	0.0224	0.032	0.9764
27465535	Tubb5	P69897	tubulin beta-5 chain	4.6	49672	12.9	11.3	9.8	14.5	15.5	11	10.5	13	11.5	11	11	11.5	11.5	8	9.5	9	11	11.5	5.20736	0.0122274	-0.273128	-35.185	-0.274845	0.14218	15.825	0.14242	-1.921	-556.803	-1.92982	0.0226	0.0177	0.2943
19773876	Ddx39b	Q63413	Bat1	5.3	48976	4.9	5.8	3.1	5.5	3.5	2	7.5	6	6.5	5	6	5	6.5	3.5	3	3	2.5	3.5	7.95218	0.00192593	-0.45	-7.2	-0.457833	0.606742	12.015	0.626456	-0.741667	-86.508	-0.730831	0.0233	0.0203	0.5564
210032529	Iqgap1	G3V7Q7	ras GTPase-activating-like protein IQGAP1	6	188832	37.5	38.1	25.2	39.5	40.5	22	38	47.5	45	37.5	30	41	37	27	16	23.5	28	31.5	19.6943	5.31076e-06	-0.392344	-385.605	-0.397497	0.407583	408.285	0.41337	-0.962613	-157437	-0.9616	0.024	0.0363	0.9904
149067780	Mvp	A0A140TAE0	major vault protein	5.35729	96825	3.1	4.2	0.8	2	2	3.5	5	3	4	1.5	2.5	8.5	4.5	0.5	1	0.5	0.5	1.5	8.59081	0.00129613	-1.17949	-4.485	-1.35455	1.36	8.5	1.65823	-0.86727	-38.1225	-0.816863	0.0257	0.0227	0.5866
393715123	Kank2	D4ACC2	KN motif and ankyrin repeat domain-containing protein 2	5.18714	90223	3.1	3.1	0.4	2	5	0.5	3.5	4.5	4	3.5	1	5.5	1.5	0	0	0	0.5	1.5	11.3571	0.000263581	-1.54286	-4.725	-2.04769	1.54286	4.725	2.04769	-1	-22.3256	-1	0.0262	0.0439	1
149054316	Vat1		vesicle amine transport protein 1 homolog (T californica), isoform CRA_b	4.9	33034	19.3	21.8	15.1	18.5	20	14	21	23	28	19	18.5	24.5	19	17.5	11.5	15	15.5	16	13.1646	0.000102184	-0.244186	-72.24	-0.24541	0.363144	123.615	0.367215	-0.672423	-8929.95	-0.668301	0.0265	0.0221	0.4942
149033487	Pdia4	G3V6T7	protein disulfide isomerase associated 4	4.8651	72749	4.4	5.9	2.7	5	3.5	3	5	5.5	4	7.5	3.5	8	6.5	0.5	1.5	3.5	3.5	4.5	9.95856	0.000576019	-0.478873	-6.035	-0.488353	0.744186	13.76	0.781701	-0.643486	-83.0416	-0.624731	0.0298	0.0236	0.3489
149049964	Lcp1		rCG36987	5.2	53967	15.5	15.3	10	17.5	17.5	8	16	18.5	19	13.5	13.5	16	14.5	13	6	9	10.5	11.5	12.5853	0.000137458	-0.431373	-70.125	-0.438255	0.418972	67.045	0.425268	-1.0296	-4701.53	-1.03054	0.0305	0.0462	0.9947
157819755	Ddx3y	D3ZN21	uncharacterized protein LOC364073	6.6	72995	4	3.6	1.8	4	5	4	2.5	4.5	1.5	5.5	2.5	5	3.5	1	2	2	1	3	6.80022	0.00405737	-0.758621	-6.38	-0.798508	0.666667	4.86	0.693147	-1.13793	-31.0068	-1.152	0.0309	0.0343	0.8614
78000190	Tpm1	P04692	tropomyosin alpha-1 chain isoform b	4.6	32709	24.4	26.5	20.5	21.5	24.5	22.5	25	28.5	21	27	30	31	23.5	20.5	18	18.5	22.5	23	5.94619	0.00724838	-0.173719	-87.555	-0.174158	0.255319	141	0.25672	-0.680401	-12345.3	-0.678398	0.0334	0.0288	0.5655
57163991	Capza2	Q3T1K5	F-actin-capping protein subunit alpha-2	5.5	32968	5.7	5.5	2.9	4.5	5	3.5	7	8.5	6	7	4.5	6	4	2.5	2	1.5	3	5.5	13.0939	0.000105912	-0.651163	-12.04	-0.675755	0.619048	10.92	0.640037	-1.05188	-131.477	-1.05581	0.0334	0.0463	0.9796
25453420	Gstp1	P04906	glutathione S-transferase P	7.1451	23440	12.8	13.4	9.6	13	11	15.5	13.5	11	14	17	11.5	12	12.5	9	9.5	7.5	8.5	13.5	4.86172	0.0157281	-0.285714	-35.84	-0.287682	0.330435	43.7	0.333492	-0.864662	-1566.21	-0.862637	0.0341	0.0395	0.8987
282158051	Myh11	E9PTU4	myosin-11	5.3	227296	57.3	69.6	40.8	39.5	78.5	36.5	54.5	77.5	62.5	78.5	88	74	45	43.5	39	38.5	36.5	46.5	11.6112	0.000229772	-0.336391	-809.325	-0.339619	0.521739	1589.76	0.534082	-0.64475	-1.28663e+06	-0.635892	0.0345	0.028	0.4328
16758890	Myo1b	Q05096	unconventional myosin-Ib	9.7	131918	3.2	4.3	1.1	1	4.5	0.5	6	4	7	4	3.5	4.5	2.5	0.5	2	0.5	1	1.5	7.14222	0.00323814	-0.976744	-4.515	-1.06784	1.18519	8.64	1.3633	-0.824128	-39.0096	-0.783274	0.035	0.0303	0.5824
38197428	Nap1l1	Q6P769	Unknown (protein for MGC:72278)	4.2	45346	3.2	2.6	1	2	4.5	1.5	4	4	2.5	5	1	3	1.5	1.5	1	1	1	0.5	7.40617	0.00272773	-1.04762	-4.62	-1.16315	0.888889	2.88	0.955511	-1.17857	-13.3056	-1.21731	0.0362	0.0343	0.7286
564381876	Hnrnpu	A0A0G2JZ52	PREDICTED: heterogeneous nuclear ribonucleoprotein U isoform X1	5.7	87932	4.7	4.3	2.5	6	4	3	6	4.5	3	6.5	3.5	3.5	5	1	3.5	3	2.5	2.5	5.04394	0.0137651	-0.611111	-7.92	-0.631272	0.529412	6.12	0.542324	-1.15432	-48.4704	-1.16401	0.0362	0.04	0.8689
510108	Hadha	Q64428	mitochondrial long-chain enoyl-CoA hydratase/3-hydroxycyl-CoA dehydrogenase alpha-subunit	9.3	82513	10.8	9.2	5.6	9.5	10	6.5	16	12	11	10.5	7	10.5	7	9.5	4	4	3	7.5	10.3066	0.000472168	-0.634146	-42.64	-0.65678	0.486486	26.64	0.496437	-1.30352	-1135.93	-1.32299	0.0365	0.033	0.6547
38512106	Rpn1	Q6P7A7	Ribophorin I	6	68402	4.6	5.7	2.1	4.5	6	4.5	1.5	6.5	9.5	7.5	4	4.5	3	2	2	1	2.5	3	9.68718	0.000673999	-0.746269	-8.375	-0.784119	0.923077	14.04	0.998529	-0.808458	-117.585	-0.785274	0.0375	0.034	0.6615
220700	Serpina3l	P05544	contrapsin-like protease inhibitor related protein	5.4	46278	21.6	10.3	4.2	21.5	15.5	15.5	40.5	15	11	13	6.5	21	0	0	0	0	0	21	15.9949	2.61777e-05	-1.34884	-224.46	-1.63761	0.841379	44.225	0.897059	-1.60313	-9926.74	-1.82553	0.0376	0.0324	0.5783
16757984	Pgam1		phosphoglycerate mutase 1	6.2	28646	7.6	9.9	4.3	4.5	6.5	5	13.5	8.5	12	13.5	7.5	12	4.5	5	3.5	4	4.5	4.5	12.1114	0.000176055	-0.554622	-19.635	-0.569533	0.788732	39.76	0.83392	-0.703181	-780.688	-0.682959	0.0396	0.0326	0.4784
46485440	Gpi	Q6P6V0	glucose-6-phosphate isomerase	7.6	62828	10.3	11.3	6.4	12	10.5	4	12	13	9	13	12.5	11.5	10.5	3.5	5.5	6.5	5.5	11	12.3773	0.000153145	-0.467066	-32.565	-0.475846	0.553672	43.365	0.568505	-0.843578	-1412.18	-0.837013	0.0399	0.0422	0.8413
21326447	Ehd4	Q8R3Z7	EH domain-containing protein 4	6.3	61468	21.9	23.3	17.2	23.5	20	20.5	22	23.5	27	25	21	24	19.5	13.5	16.5	17	13.5	25.5	8.79373	0.00114561	-0.240409	-91.885	-0.241577	0.301235	123.525	0.303544	-0.79808	-11350.1	-0.795856	0.0403	0.0409	0.8022
11968126	Ppib	P24368	peptidyl-prolyl cis-trans isomerase B precursor	9.85331	22803	6	5	2.6	3	4	5.5	8.5	9	4.5	5	4.5	6.5	4.5	0.5	4	2	1.5	5	7.4051	0.0027296	-0.790698	-14.62	-0.836248	0.631579	9.12	0.653926	-1.25194	-133.334	-1.27881	0.0452	0.0418	0.7014
1213217	Sod1	P07632	Cu/Zn superoxide dismutase	5.7	16017	7.3	7.4	9.6	7	8.5	6.5	6.5	8	6	9	6	7	9	9.5	11.5	9	11	7	3.98314	0.0304891	0.272189	19.435	0.273889	-0.258824	-18.7	-0.260283	-1.05164	-363.434	-1.05227	0.046	0.0659	0.9935
57890	Fasn	P12785	fatty-acid synthase	5.9423	272649	25.7	31	18.9	25.5	26	13	26	38	34.5	39.5	19.5	31.5	30	19	22	20	15.5	18	8.95193	0.00104131	-0.304933	-151.64	-0.307329	0.48497	301.895	0.494825	-0.628766	-45779.4	-0.621086	0.0471	0.0385	0.4572
149039004	Ak1		adenylate kinase 1, isoform CRA_c	6.9	23219	5.2	4.5	2.7	7	4.5	2	6.5	6	5.5	4	3.5	5.5	4	4.5	1.5	2	2.5	3	7.83165	0.00207815	-0.632911	-9.875	-0.655407	0.5	6.48	0.510826	-1.26582	-63.99	-1.28303	0.0473	0.0446	0.7305
149023883	Macf1		similar to microfilament and actin filament cross-linker protein isoform b, isoform CRA_a	5.1	608642	4.4	7.6	2.5	4.5	6	0	8.5	3	11.5	9	7.5	8	2	5	1	3	1	2.5	8.61985	0.00127335	-0.550725	-6.555	-0.565314	1.0099	25.755	1.11186	-0.545325	-168.824	-0.508441	0.0475	0.0405	0.5679
149060379	Cd47		CD47 antigen (Rh-related antigen, integrin-associated signal transducer), isoform CRA_b	8.2	32591	2.3	2.3	0.8	2.5	2.5	3	1	2.5	2.5	3	3.5	2	0.5	0.5	0.5	0	0.5	2.5	6.99015	0.00357806	-0.967742	-2.325	-1.05605	0.967742	2.325	1.05605	-1	-5.40562	-1	0.0482	0.0752	1
1561642	Plec	P30427	plectin	5.6	533537	19.1	23.3	15.1	21	25	13	10.5	26	23	27.5	24	23.5	18.5	13.5	13	16.5	18	14.5	6.34378	0.00551538	-0.233918	-68.4	-0.234994	0.427083	157.44	0.433759	-0.547711	-10768.9	-0.541761	0.0484	0.0392	0.3869
149037139	Akap2		rCG31964, isoform CRA_d	5.4	94493	10.3	12.6	7.7	8.5	16	8	9.5	9.5	13.5	17	12	11.5	9	5.5	6.5	7	9	10.5	8.36315	0.00149068	-0.288889	-23.4	-0.290924	0.482759	49.735	0.492476	-0.598413	-1163.8	-0.590736	0.0506	-	-
56107	Eno1	P04764	unnamed protein product	6.1	47116	32	28.8	23.3	31.5	33	22.5	35.5	37.5	32.5	28.5	22.5	32.5	28	19	21	21	23.5	32	26.1829	4.76819e-07	-0.314647	-240.555	-0.317283	0.211132	143.275	0.211922	-1.49028	-34465.5	-1.49717	0.053	-	-
9588098	Hnrnpd	Q9JJ54	RNA binding protein p42 AUF1	8.3	36016	2.5	3.1	0.4	4.5	1	3.5	0.5	3	4	4.5	5	2	0	0	0	0	0	2	7.31492	0.00289365	-1.44828	-3.045	-1.83258	1.54286	4.725	2.04769	-0.938697	-14.3876	-0.894949	0.0533	-	-
149050467	Calm1		calmodulin 2, isoform CRA_b	4	12877	6.3	5.7	2.9	6.5	7.5	4	8	5.5	8.5	6.5	2	7.5	4	2.5	3	0	4.5	4.5	11.0714	0.000308108	-0.73913	-15.64	-0.775839	0.651163	12.04	0.675755	-1.13509	-188.306	-1.14811	0.0534	-	-
119959830	actb	A1Z0K8	beta-actin	5.1	31748	146	150.8	123.3	137.5	160.5	116.5	167.5	148	138.5	161.5	125.5	174	154.5	118	119	111	130.5	138	9.05945	0.000976271	-0.168585	-3056.56	-0.168986	0.200657	3768.88	0.201334	-0.840167	-1.15198e+07	-0.839333	0.0576	-	-
18158449	Copb1	P23514	coatomer subunit beta	5.59164	107011	7.8	7.6	4.9	8	8	4.5	8.5	10	9	5.5	6	11	6.5	4.5	3	5	6	6	14.2968	5.82881e-05	-0.456693	-18.415	-0.464889	0.432	16.875	0.438913	-1.05716	-310.753	-1.05918	0.0611	-	-
402528	Dync1h1	P38650	cytoplasmic dynein heavy chain	6	532249	22	25.2	12.4	23.5	18.5	6.5	30.5	31	29.5	21.5	16	37	22	17	5	14	12	14	10.4153	0.000443994	-0.55814	-165.12	-0.573346	0.680851	240.64	0.709148	-0.819767	-39734.5	-0.8085	0.0625	-	-
6978501	Anxa1	P07150	annexin A1	7.1	38830	27.7	30	23.2	24.5	25	25.5	31.5	32	31	31	26	35.5	26.5	24	18	19	25.5	29.5	10.1623	0.000512562	-0.176817	-114.525	-0.17728	0.255639	180.88	0.257045	-0.691668	-20715.3	-0.689685	0.0642	-	-
401709952	Gc	Q68FY4	vitamin D-binding protein precursor	5.6	53519	16	10.9	5.3	20.5	13.5	13	21.5	11.5	17	8	8.5	20.5	0.5	5.5	0	4	1	16	10.773	0.000363361	-1.00469	-113.955	-1.10488	0.691358	45.36	0.721056	-1.45322	-5169	-1.53231	0.0662	-	-
56090273	Rps4x	P62703	40S ribosomal protein S4, X isoform	10.6	29599	3.4	3.7	2	4.5	2.5	3	1.5	5.5	4	2.5	3	4.5	4.5	1.5	2	1.5	2	3	4.53806	0.019996	-0.518519	-3.78	-0.530628	0.596491	4.845	0.615186	-0.869281	-18.3141	-0.86255	0.0724	-	-
76253725	Cct6a	Q3MHS9	T-complex protein 1 subunit zeta	6.7	58018	8.9	10.4	7.4	8	10	5	12	9.5	11.5	11	8.5	12	9	7.5	6.5	6.5	7.5	9	11.7034	0.000218683	-0.184049	-12.225	-0.184571	0.337079	26.7	0.340326	-0.546012	-326.408	-0.542337	0.0728	-	-
8393610	Kpnb1	P52296	importin subunit beta-1	4.5	97125	5.4	4.2	2.4	8.5	3.5	3.5	4.5	7	6.5	1	4	5	4.5	3.5	1	2.5	1.5	3.5	6.64901	0.00448829	-0.769231	-11.7	-0.81093	0.545455	5.94	0.559616	-1.41026	-69.498	-1.44908	0.073	-	-
112984124	Tuba1b	Q6P9V9	tubulin alpha-1B chain	4.8	50152	53.4	56.4	43.2	67	46.5	54	53.5	46	71	46.5	64	56	44.5	43	36.5	41.5	47.5	47.5	4.41603	0.021915	-0.21118	-492.66	-0.21197	0.26506	657.36	0.266629	-0.796725	-323855	-0.795002	0.0744	-	-
13162339	Arf5	P84083	ADP-ribosylation factor 5	6.4	20531	12.4	13	9.6	12.5	10.5	10.5	15	13.5	14.5	10	13.5	16	11	11	8	8	8	13	7.83806	0.00206973	-0.254545	-30.8	-0.255933	0.300885	38.42	0.303186	-0.845989	-1183.34	-0.844146	0.0747	-	-
149029483	Atp5a1		ATP synthase, H+ transporting, mitochondrial F1 complex, alpha subunit, isoform 1, isoform CRA_d	8.5	54552	39	38.7	32	37.5	40	33.5	34.5	49.5	36.5	43.5	34	37.5	42	30	30.5	27.5	34	38	4.96506	0.0145804	-0.197183	-248.5	-0.197826	0.189533	236.845	0.190104	-1.04036	-58856	-1.04062	0.0765	-	-
34536836	Ehd3	Q8R491	EH domain-containing protein 3	6	60792	4.3	5.3	3.4	4.5	4.5	3	6.5	3	4.5	7	4.5	6.5	4	2.5	3	3.5	4	4	8.56234	0.00131889	-0.233766	-3.465	-0.23484	0.436782	8.265	0.443931	-0.535202	-28.6382	-0.529	0.0804	-	-
6978607	Cat	P04762	catalase	7.2	59758	12.8	10.5	7.7	16.5	12	5.5	15.5	14.5	12	10	8	14	8.5	7	4.5	7	9	11	6.72169	0.00427533	-0.497561	-52.275	-0.508225	0.307692	25.48	0.310155	-1.61707	-1331.97	-1.63862	0.0826	-	-
57069	Tst	P24329	rhodanese	7.8	33177	5.1	6.5	4	4.5	6	1.5	5.5	8	7.5	7	6	6.5	5.5	5	3	3	5.5	3.5	6.14168	0.00633277	-0.241758	-5.005	-0.242946	0.47619	13.125	0.485508	-0.507692	-65.6906	-0.500396	0.0839	-	-
2276402	Matr3	P43244	matrin 3	5.8	94447	4.3	3.7	2.1	4.5	5	1.5	4.5	6	4	3	2.5	6	3	3	0	2.5	3	2	7.01563	0.00351852	-0.6875	-7.04	-0.716678	0.551724	4.64	0.566395	-1.24609	-32.6656	-1.26533	0.084	-	-
564312091	Rps17		PREDICTED: 40S ribosomal protein S17-like	9.9	15592	3	2.5	0.6	2	1.5	2	4	5.5	4	2	2	4.5	0	0	0	0	0	3	9.44	0.000778922	-1.33333	-4.32	-1.60944	1.22581	2.945	1.42712	-1.08772	-12.7224	-1.12776	0.0858	-	-
453180	Lmna	P48679	lamin A	6.2	71642	30.5	31.5	24.5	31	32	24.5	27	38	31.5	37	30.5	33.5	25	17.5	21	27	29	28	6.9254	0.00373426	-0.218182	-165	-0.219054	0.25	196	0.251314	-0.872727	-32340	-0.871631	0.0865	-	-
71795613	Rplp2	P02401	60S acidic ribosomal protein P2	4.2	11693	8.6	9	6	8	7	6.5	13.5	8	9.5	9	8.5	12	6	7	5.5	6	5	6.5	6.89419	0.00381215	-0.356164	-18.98	-0.360003	0.4	22.5	0.405465	-0.890411	-427.05	-0.887876	0.0866	-	-
158138568	Alb	P02770	serum albumin precursor	6.1	68759	181.9	127.7	78.2	170.5	138.5	151	327	122.5	145.5	156	137.5	163.5	36	73	35	40.5	56	186.5	11.593	0.000232026	-0.797386	-13486.2	-0.844187	0.480816	5096.03	0.490414	-1.6584	-6.87259e+07	-1.72138	0.0884	-	-
149042842	Ptgis		rCG32231	6.36079	57147	2.9	2	0.5	1	5	0	3	5.5	2	1.5	1.5	4	1	0	0	1	0.5	1	4.69147	0.0178357	-1.41176	-4.08	-1.75786	1.2	1.875	1.38629	-1.17647	-7.65	-1.26803	0.0896	-	-
8394544	Xdh	P22985	xanthine dehydrogenase/oxidase	6.9	146243	9.6	10.3	4.8	11.5	11.5	5.5	8	11.5	11.5	19	5	11	5	3.5	6	3	3.5	8	6.98144	0.00359865	-0.666667	-34.56	-0.693147	0.728477	41.525	0.763528	-0.915152	-1435.1	-0.907822	0.0908	-	-
77404375	Hyou1	Q6P136	hypoxia up-regulated protein 1 precursor	5	111220	5.3	5.3	2.3	5.5	8	0	4.5	8.5	6	5	3	6.5	6	2	1	2.5	2	4	6.75559	0.00417975	-0.789474	-11.4	-0.834798	0.789474	11.4	0.834798	-1	-129.96	-1	0.0946	-	-
349089	Lyz1	P00697	lysozyme	9.2	16730	10.5	11.1	8.4	9	12	9.5	9.5	12.5	8.5	12.5	11	12	11.5	6.5	11.5	6	8	10	-	-	-0.222222	-19.845	-0.223144	0.276923	26.325	0.278713	-0.802469	-522.42	-0.80062	0.0953	-	-
206597443	Hspd1	P63039	60 kDa heat shock protein, mitochondrial	5.8	60956	21.9	24.3	17.9	22.5	17.5	17.5	24.5	27.5	32	19.5	22	23.5	24.5	23.5	14.5	17.5	19	15	4.07461	0.028415	-0.201005	-79.6	-0.201686	0.303318	135.04	0.305676	-0.662688	-10749.2	-0.659804	0.0955	-	-
58865500	Stom	Q5XI04	erythrocyte band 7 integral membrane protein	6.6	31379	5.3	4.2	2.4	6	5.5	2	5.5	7.5	5	3	3.5	7.5	2	3.5	0.5	2	1.5	4.5	6.97066	0.00362433	-0.753247	-11.165	-0.792238	0.545455	5.94	0.559616	-1.38095	-66.3201	-1.41568	0.0958	-	-
11560046	Cyb5a	P00173	cytochrome b5	4.7	15356	4.9	4.4	3.1	4	5.5	2.5	6	6.5	5	4.5	3	5.5	4	3	2	2.5	3.5	4.5	6.93402	0.00371303	-0.45	-7.2	-0.457833	0.346667	4.875	0.350202	-1.29808	-35.1	-1.30734	0.0963	-	-
38197378	Ahcy	Q6P743	Ahcy protein	6.1	47689	15	13.5	10.8	16.5	17.5	9	15	17	13	15.5	11	17	11	9.5	10	8.5	13.5	12.5	10.3242	0.000467478	-0.325581	-54.18	-0.328504	0.222222	32.805	0.223144	-1.46512	-1777.37	-1.47216	0.097	-	-
57527565	Arhgdib	Q5M860	rho GDP-dissociation inhibitor 2	4.8	22885	3.9	4.4	2.2	4	4.5	2	4	5	5	6.5	5	3	2.5	1	0.5	2	2.5	5	7.66429	0.0023113	-0.557377	-5.185	-0.572519	0.666667	7.26	0.693147	-0.836066	-37.6431	-0.825971	0.0984	-	-
149034223	Tkt		transketolase, isoform CRA_c	7.2	55781	30.4	32.5	25.4	30	30	21	35.5	35.5	31	33.5	29.5	40.5	28	24.5	22	23.5	26	31	21.5853	2.51375e-06	-0.179211	-139.5	-0.179693	0.24525	205.545	0.246491	-0.730728	-28673.5	-0.729006	0.1003	-	-
197927209	Hnrnpl	F2Z3R2	heterogeneous nuclear ribonucleoprotein L isoform b	8.02203	63964	5.6	5.5	3.2	3	6.5	3	9.5	6	5.5	6	3.5	7.5	5	3	2.5	3.5	3	4	6.61865	0.0045806	-0.545455	-10.56	-0.559616	0.528736	10.005	0.541597	-1.03162	-105.653	-1.03327	0.1005	-	-
149052999	Myh10	G3V9Y1	myosin, heavy polypeptide 10, non-muscle, isoform CRA_b	5.3	228998	29.3	33.3	25	31	42	24	23	26.5	34	38	38	27	29.5	20	27	27	25.5	25.5	3.47561	0.0453797	-0.158379	-116.745	-0.158712	0.284734	241.945	0.286682	-0.556236	-28245.9	-0.553617	0.102	-	-
57429	Tubb2b	Q3KRE8	unnamed protein product	4.6	49964	3.2	3.3	1.7	2.5	3	2.5	3	5	3	2.5	2	6	3	2	2.5	1	0.5	2.5	6.61228	0.00460021	-0.612245	-3.675	-0.632523	0.64	4	0.663294	-0.956633	-14.7	-0.953608	0.1025	-	-
8394212	Rps15	P62845	40S ribosomal protein S15	10.8	17041	2.4	2.7	0.7	2.5	2	0.5	3.5	3.5	5	1.5	1	5	1	0.5	0	1.5	0.5	1	5.11654	0.0130578	-1.09677	-2.635	-1.23214	1.17647	3.4	1.34993	-0.932258	-8.959	-0.912749	0.1033	-	-
51858886	Hsp90b1	Q66HD0	Tra1 protein	4.9	74208	17.7	18.9	14.6	18	17	13	17.5	23	20	20	14.5	20	20	15	9.5	16	16	16.5	6.47001	0.0050629	-0.19195	-50.065	-0.192543	0.256716	72.025	0.25814	-0.747714	-3605.93	-0.745885	0.1063	-	-
3462887	Sptan1	P16086	alpha-fodrin	5.1	284636	116.6	126	96.5	116.5	129	71	124.5	142	133.5	138.5	94.5	144.5	119	88.5	93.5	84.5	108	108	11.0458	0.000312478	-0.188644	-2141.65	-0.189206	0.265169	3281.88	0.266739	-0.711411	-7.02864e+06	-0.709331	0.1065	-	-
6980956	Glud1	P10860	glutamate dehydrogenase 1, mitochondrial precursor	8	61417	11.6	13.3	10.1	13	8.5	7.5	15	14	14.5	13	11.5	15	12.5	10.5	9	10.5	11	9.5	5.00398	0.0141719	-0.138249	-16.275	-0.13847	0.273504	37.44	0.275229	-0.505472	-609.336	-0.503108	0.1067	-	-
165971399	Set	B0BMV1	Set protein	4.1	33407	2.2	2.9	1.2	3	2	0.5	3	2.5	4.5	1.5	1	3.5	4	2	0	1	1.5	1.5	5.72824	0.00843963	-0.588235	-1.7	-0.606136	0.829268	3.485	0.882389	-0.709343	-5.9245	-0.686926	0.1086	-	-
11968118	Des	P48675	desmin	5.1	53457	11.4	12.2	7.9	8.5	12.5	7.5	10.5	18	10	14.5	15.5	13	8	7.5	10	6	7.5	8.5	4.89403	0.0153592	-0.362694	-33.775	-0.366751	0.427861	43.215	0.434573	-0.847692	-1459.59	-0.843933	0.1093	-	-
8393502	Gstm1	P04905	glutathione S-transferase Mu 1	8.3	25915	11.9	12.3	8.7	12.5	10	9	13	15	16	13.5	12.5	9	10.5	11	5	6.5	9	12	8.50689	0.00136447	-0.31068	-32.96	-0.313215	0.342857	37.8	0.346276	-0.906149	-1245.89	-0.904525	0.1094	-	-
62078893	Uba1	Q5U300	ubiquitin-like modifier-activating enzyme 1	5.3	117788	15.8	14.8	10.7	15	15	11.5	18	19.5	14	16	10.5	19.5	14	8	5	10	14	16.5	10.9606	0.000327493	-0.384906	-67.575	-0.389766	0.321569	52.275	0.324383	-1.19696	-3532.48	-1.20156	0.1127	-	-
310174	Cap1	Q08163	cyclase-associated protein	7.3	51547	35.1	34.5	24.9	31.5	32.5	23	47.5	41	40	33	25	46.5	28	29	17.5	23.5	28	26.5	12.4722	0.000145763	-0.34	-306	-0.343333	0.323232	285.12	0.326092	-1.05187	-87246.7	-1.05287	0.1135	-	-
77628163	Ahnak	Q38PG1	AHNAK 1	5.1	58768	156.4	168.6	132.6	161.5	171	110	155	184.5	156.5	204.5	136	176	170	111	128.5	112.5	160.5	150.5	6.91964	0.00374848	-0.164706	-3439.1	-0.16508	0.239044	5421.6	0.240192	-0.68902	-1.86454e+07	-0.687283	0.115	-	-
7242160	Npm1	P13084	nucleophosmin	4.5	32561	6.6	6.7	4.7	7	8	3.5	5.5	9	6	6.5	6	8.5	6.5	3	4.5	4.5	6.5	5	4.75542	0.0170105	-0.336283	-10.735	-0.339507	0.350877	11.4	0.354545	-0.958407	-122.379	-0.957585	0.1153	-	-
17028103	Acly	P16638	ATP-citrate lyase	7.8	92480	8.7	8.2	6.2	11	8	7.5	9	8	10	8.5	8.5	8.5	5.5	9.5	3.5	5	5.5	7.5	3.91524	0.0321334	-0.33557	-18.625	-0.338774	0.277778	14.4	0.279585	-1.20805	-268.2	-1.2117	0.1154	-	-
396433	Gdi2	P50399	rab GDI beta	5.6	50686	23.5	22.5	18.7	24	25.5	15	25.5	27.5	24	21	19	24	24.5	16.5	18	16.5	19.5	23	8.27374	0.00157547	-0.227488	-101.28	-0.228477	0.184466	78.28	0.184992	-1.23323	-7928.2	-1.23507	0.1165	-	-
52138521	Ezr	P31977	ezrin	5.8	69391	11.5	13.5	8.4	10	11	3.5	17.5	15.5	15	13	10.5	15.5	13.5	9.5	6	6.5	11.5	8.5	6.92313	0.00373985	-0.311558	-30.845	-0.314115	0.465753	55.845	0.474458	-0.668933	-1722.54	-0.662051	0.1178	-	-
13928928	Napsa	Q9QX71	napsin A aspartic peptidase precursor	9	45630	8.8	8.1	5.2	8.5	7.5	4	13.5	10.5	10	7	5.5	11.5	6.5	5.5	2.5	5.5	6.5	6	6.99635	0.00356348	-0.514286	-25.2	-0.526093	0.43609	19.285	0.443205	-1.17931	-485.982	-1.18702	0.1184	-	-
149045716	Vcp		valosin-containing protein, isoform CRA_a	5.4	76220	16.9	15.8	10.8	13	17.5	8.5	25	20.5	17.5	18.5	9.5	19.5	14	13.5	10	8	11.5	11	7.31762	0.0028886	-0.440433	-84.485	-0.447767	0.37594	66.5	0.380464	-1.17155	-5618.25	-1.1769	0.1187	-	-
157820953	Hist1h2bk	G3V9C7	histone H2B	10.8	13891	110.7	84.6	54.1	98	204.5	51	59.5	140.5	70.5	83.5	74.5	128	66.5	42	43.5	57.5	60	67.5	6.36996	0.00541807	-0.686893	-4663.84	-0.71599	0.439798	2115.17	0.4471	-1.56184	-9.86484e+06	-1.60141	0.1211	-	-
109483879	Cfl1		PREDICTED: cofilin-1-like isoform 1	7.6	18438	8.7	7.7	5.4	5.5	8.5	7	10.5	12	7	9.5	6	10	6	5.5	5.5	3	3.5	9.5	6.62944	0.00454756	-0.468085	-23.265	-0.476924	0.351145	15.065	0.354821	-1.33302	-350.487	-1.34412	0.1224	-	-
42476144	Pfn1	P62963	profilin-1	8.4	14958	34.3	31.5	24.1	36.5	35.5	28	42	29.5	34	29	28	45	21.5	21.5	20.5	19	22	37.5	13.9128	7.03299e-05	-0.349315	-297.84	-0.352934	0.266187	205.72	0.267776	-1.31229	-61271.6	-1.31802	0.1232	-	-
149053425	Ywhae		tyrosine 3-monooxygenase/tryptophan 5-monooxygenase activation protein, epsilon polypeptide, isoform	4.5	21269	23.8	23.6	17.5	21.5	28	15.5	31.5	22.5	24.5	23	15	31	24.5	15.5	14.5	19.5	20	18	7.37314	0.00278658	-0.305085	-130.095	-0.307485	0.296837	125.355	0.299046	-1.02779	-16308.1	-1.02822	0.1232	-	-
587520	Krt19	Q63279	keratin 19	4.7	29144	30.1	27.9	23.6	25	31.5	24.5	32.5	37	26.5	36	21.5	28	27.5	19	27	21.5	25	25.5	3.86648	0.033373	-0.242086	-174.525	-0.243278	0.16699	110.725	0.16738	-1.4497	-19324.3	-1.45345	0.1252	-	-
157823877	Ckap4	D3ZH41	cytoskeleton-associated protein 4	4.58782	36317	4.1	3.7	1.8	2	5	2.5	5	6	2.5	4.5	1	6.5	4	0	3.5	2	1	2.5	4.45054	0.0213531	-0.779661	-6.785	-0.8232	0.690909	5.225	0.720546	-1.12846	-35.4516	-1.14247	0.1271	-	-
75832132	Esyt1	Q9Z1X1	extended synaptotagmin-1	5.4	121178	3.9	3.8	2.4	2.5	4	3	6.5	3.5	3.5	4	3.5	4.5	3.5	2	0.5	4	2.5	3	3.82726	0.0344073	-0.47619	-4.725	-0.485508	0.451613	4.34	0.459532	-1.05442	-20.5065	-1.05653	0.1278	-	-
564353560	Capzb		PREDICTED: F-actin-capping protein subunit beta isoform X7	5.4	31346	5	5.4	3.2	5	5	3	4	8	6	7.5	5	5.5	3	2	4	2	2.5	5.5	4.90427	0.0152442	-0.439024	-7.38	-0.446287	0.511628	9.46	0.523248	-0.858093	-69.8148	-0.852917	0.1306	-	-
55742827	Arhgdia	Q5XI73	rho GDP-dissociation inhibitor 1	5	23408	21.8	21	17.7	17.5	23.5	18.5	24.5	25	19.5	21.5	16.5	27.5	20	16.5	18	18	16.5	19.5	5.41489	0.0105355	-0.207595	-80.975	-0.208345	0.170543	63.855	0.170958	-1.21726	-5170.66	-1.21869	0.1406	-	-
149042187	Nono		rCG36231, isoform CRA_c	7.1	52431	5.5	6.8	2.9	4	8	0	10.5	5	8.5	6	5	10.5	4	3	1.5	5.5	2	2.5	5.34759	0.0110548	-0.619048	-10.92	-0.640037	0.804124	18.915	0.852212	-0.769841	-206.552	-0.751031	0.1407	-	-
67846036	Dnpep	Q4V8H5	aspartyl aminopeptidase	6.8	52556	4.5	5.9	3.1	2.5	5	1	5	9	4.5	5.5	6	7	6.5	3	0.5	3.5	5	3.5	4.76933	0.0168365	-0.368421	-5.32	-0.372675	0.622222	12.6	0.64355	-0.592105	-67.032	-0.579093	0.144	-	-
57527204	Etfa	P13803	electron transfer flavoprotein subunit alpha, mitochondrial	8.5	34952	6.7	7.3	4.3	7	6.5	2.5	7.5	10	11	8	7	5.5	5	5.5	3.5	2.5	3	7	5.20123	0.0122817	-0.436364	-13.2	-0.443493	0.517241	17.4	0.529259	-0.843636	-229.68	-0.837949	0.1451	-	-
54607147	Rac1	Q6RUV5	ras-related C3 botulinum toxin substrate 1 precursor	8.5	21451	3.8	4.7	2.6	6	3	5	2	3	6.5	3.5	6	3	4.5	3	2.5	1	1.5	5	4.03293	0.0293406	-0.375	-3.84	-0.37949	0.575342	7.665	0.592051	-0.651786	-29.4336	-0.640974	0.1496	-	-
19924087	Akr1c9	P23457	3-alpha-hydroxysteroid dehydrogenase	6.7	37028	3.3	2.9	1.5	3.5	4	0.5	5	3.5	3	4.5	2	4	1	1.5	2.5	0	1	2.5	3.63274	0.0400723	-0.75	-4.32	-0.788457	0.636364	3.08	0.659246	-1.17857	-13.3056	-1.196	0.1498	-	-
162138932	Ap2a2	Q66HM2	AP-2 complex subunit alpha-2	6.4	104174	3.2	3.9	1.9	2	4	0.5	3	6.5	5	4	3	5	2.5	1	1.5	3	1.5	2.5	3.71095	0.0376826	-0.509804	-3.315	-0.521297	0.689655	5.8	0.719123	-0.739216	-19.227	-0.724907	0.1544	-	-
564325546	Psmb1	Q6PDW4	PREDICTED: proteasome subunit beta type-1 isoform X1	7.8	26408	6.6	8	5.2	5	7	2.5	9	9.5	6.5	10.5	7	9.5	6.5	5	4.5	4.5	4.5	7.5	6.15874	0.00625897	-0.237288	-8.26	-0.238411	0.424242	18.48	0.430783	-0.559322	-152.645	-0.553437	0.1583	-	-
6981710	Ywhah	P68511	14-3-3 protein eta	4.7	28213	3.9	2.7	1.7	1.5	4	2.5	5.5	6	1	5	0	3.5	4	0.5	2	2	2	2	4.26766	0.0245187	-0.785714	-6.16	-0.830348	0.454545	2.2	0.462624	-1.72857	-13.552	-1.79487	0.1625	-	-
12083635	Hist1h4b	P62804	histone H4	11.8	11368	49.8	46.2	56.6	47	66	45.5	48.5	42	45.5	49.5	41.5	44	50.5	41	65.5	60	63.5	53	-	-	0.12782	361.76	0.127994	-0.202335	-534.56	-0.203029	-0.631724	-193382	-0.630422	0.1671	-	-
20302049	Cyb5r3	P20070	NADH-cytochrome b5 reductase 3	8.5	34175	13.1	12.8	8.7	12	13	8	15	17.5	12.5	17	12.5	14.5	7.5	5.5	8	5	9	16	7.54326	0.00249736	-0.40367	-47.96	-0.409289	0.381395	44.075	0.386122	-1.0584	-2113.84	-1.06	0.1713	-	-
19924089	Nme1	Q05982	nucleoside diphosphate kinase A	5.9	17194	3.8	3.3	2.7	4.5	3	3.5	3.5	4.5	3.5	5	2	3	3	2.5	3	3	1.5	3.5	3.9213	0.031983	-0.338462	-3.575	-0.341749	0.2	1.8	0.200671	-1.69231	-6.435	-1.70304	0.1721	-	-
24025637	Hspa4	O88600	heat shock 70 kDa protein 4	4.98196	94057	6	4.4	3	5	7.5	1.5	7.5	8.5	2.5	7.5	1.5	6	4.5	2	5	1	4	3	3.5396	0.0431325	-0.666667	-13.5	-0.693147	0.378378	5.18	0.382992	-1.7619	-69.93	-1.80982	0.1724	-	-
5019815	Sept7	Q9WVC0	AF142759_1 CDC10	8.9	50509	6.6	7.7	5.3	5.5	9.5	3	7	8	6	8.5	6.5	9.5	8	5	5	3	6.5	7	4.64641	0.0184429	-0.218487	-7.735	-0.219363	0.369231	15.6	0.373514	-0.591737	-120.666	-0.587296	0.1749	-	-
56090257	Sdpr	Q66H98	serum deprivation-response protein	5.1	46387	17.3	17.6	13.4	18	18	8.5	18.5	23.5	18	20	14	18	18	15.5	9	13.5	14	15	5.06105	0.0135947	-0.254072	-59.865	-0.255452	0.270968	65.1	0.272644	-0.937645	-3897.21	-0.936942	0.1772	-	-
13928974	Rpn2	P25235	dolichyl-diphosphooligosaccharide--protein glycosyltransferase subunit 2 precursor	5.7	69061	8.6	9.2	6.4	11	6	7	7.5	11.5	10	7	10	10.5	8.5	8	1.5	8.5	7.5	6.5	3.36881	0.0494158	-0.293333	-16.5	-0.295464	0.358974	21.84	0.362905	-0.817143	-360.36	-0.814163	0.178	-	-
281485625	Dpy30	Q8K3E7	protein dpy-30 homolog	4.7	11214	3.2	3.8	2.1	3	2.5	1.5	4.5	4.5	6	2.5	3	4.5	3	3	0	3	1.5	3	4.9277	0.0149846	-0.415094	-2.915	-0.421213	0.576271	5.015	0.593064	-0.720311	-14.6187	-0.710233	0.178	-	-
40786436	Eif4a1	Q6P3V8	eukaryotic initiation factor 4A-I	5.2	46155	11.2	9.8	8.2	9.5	12.5	8	13.5	12.5	8.5	12	7.5	14	7	8.5	6.5	8.5	7	10.5	6.9381	0.00370305	-0.309278	-29.1	-0.31178	0.177778	14.4	0.178248	-1.73969	-419.04	-1.74913	0.1831	-	-
149052456	Hnrnph1	A0A0G2JTG7	heterogeneous nuclear ribonucleoprotein H1, isoform CRA_b	5.9	49200	8.4	8.9	6.4	6	12	5.5	8	10.5	7	11.5	7	10.5	8.5	5	6	7	6	8	4.4497	0.0213664	-0.27027	-14.8	-0.271934	0.326797	19.125	0.329753	-0.827027	-283.05	-0.824658	0.1836	-	-
149031984	Krt7		keratin complex 2, basic, gene 7, isoform CRA_b	4.9	38603	12.7	11.8	10	10	16.5	9	15.5	12.5	11	13	12.5	11.5	11	9	10.5	7.5	12.5	10.5	-	-	-0.237885	-30.645	-0.239017	0.165138	19.62	0.165514	-1.44053	-601.255	-1.44408	0.1962	-	-
40786469	Dld	Q6P6R2	dihydrolipoyl dehydrogenase, mitochondrial precursor	7.7	54039	6.5	7.1	5	5.5	7.5	2.5	8	9	7.5	9.5	6	6.5	6	5	6.5	4	4.5	5	3.5106	0.0441359	-0.26087	-8.625	-0.262364	0.347107	12.705	0.350657	-0.751553	-109.581	-0.748208	0.205	-	-
9507245	Ywhag	P61983	14-3-3 protein gamma	4.7	28303	8.4	9.2	6.4	7	7	5	11.5	11.5	6.5	11	7	12.5	9	7	4.5	5.5	6.5	8.5	5.15404	0.0127078	-0.27027	-14.8	-0.271934	0.358974	21.84	0.362905	-0.752896	-323.232	-0.749324	0.2108	-	-
46811858	Lmo7	Q6JBI6	LMO7b	5.8	156648	10.8	12.3	8	8.5	11.5	3.5	16.5	14	11	16.5	9.5	15	9.5	5.5	6.5	7.5	9.5	11	5.36809	0.0108938	-0.297872	-26.32	-0.300105	0.423645	43.645	0.430158	-0.703117	-1148.74	-0.697662	0.2167	-	-
203470	Ckb	P07335	brain creatine kinase	5.2	42713	11.1	12.6	8.9	9.5	10	6	14	16	11.5	13.5	10.5	15	12.5	12	5.5	5	10	12	5.14276	0.012812	-0.22	-22	-0.220894	0.344186	39.775	0.347646	-0.639189	-875.05	-0.6354	0.2223	-	-
51890219	Cct5	Q68FQ0	T-complex protein 1 subunit epsilon	5.4	59537	5.3	5.5	3.3	4.5	6	1	8.5	6.5	2.5	7	5	8	5	2.5	2.5	3.5	3.5	4.5	3.73583	0.0369549	-0.465116	-8.6	-0.473784	0.5	9.68	0.510826	-0.930233	-83.248	-0.927487	0.2231	-	-
158081781	Fam129b	B4F7E8	niban-like protein 1	5.6	84731	9.3	10.2	7.5	10	8	5	11.5	12	12	9	7.5	11.5	11	6.5	5	9	10.5	6.5	3.48603	0.0450055	-0.214286	-15.12	-0.215111	0.305085	23.895	0.307485	-0.702381	-361.292	-0.699584	0.2234	-	-
149031664	Hnrnpm		rCG37572, isoform CRA_b	9.1	64550	7	6.4	5.3	8.5	9	3.5	6.5	7.5	6	7.5	5	7.5	6	5.5	4.5	5.5	4.5	6.5	3.66005	0.0392199	-0.276423	-10.455	-0.278203	0.188034	6.435	0.188591	-1.47007	-67.2779	-1.47517	0.2268	-	-
198442825	Cyp2b1	B2GV28	cytochrome P450 2B1 precursor	7.4	55890	7.3	9.1	3.6	17	1.5	5	7	6	16.5	5	6.5	3.5	14	4.5	2	5.5	4.5	1.5	3.52264	0.0437161	-0.678899	-20.165	-0.706941	0.866142	34.925	0.927341	-0.78382	-704.263	-0.762331	0.2272	-	-
149035328	Limch1		rCG56941	5.3	90999	7.7	7.1	5.3	7.5	6.5	5.5	10	9	7	6	5.5	9	8	4	1.5	9.5	6	5.5	3.68089	0.0385825	-0.369231	-15.6	-0.373514	0.290323	11.16	0.292388	-1.27179	-174.096	-1.27746	0.2278	-	-
300796899	Tns1	F1LN42	tensin 1	7.5	203910	11.8	11.9	7.5	8.5	18	8	9.5	15	12.5	15.5	17.5	8.5	5.5	2.5	9	7	6.5	12.5	3.96744	0.0308611	-0.445596	-41.495	-0.453197	0.453608	42.68	0.461635	-0.982336	-1771.01	-0.98172	0.2335	-	-
25742763	Hspa5	P06761	78 kDa glucose-regulated protein precursor	4.9	72347	31.3	29.9	25.6	27.5	37	23.5	29	39.5	28.5	34.5	21.5	36	29	26.5	23.5	22	26.5	29.5	4.48061	0.020876	-0.200351	-162.165	-0.201026	0.154955	119.325	0.155266	-1.29297	-19350.3	-1.29472	0.2561	-	-
17105336	Hadh	Q9WVK7	hydroxyacyl-coenzyme A dehydrogenase, mitochondrial precursor	9.2	34449	11.2	12.5	8.4	9.5	9.5	4.5	12	20.5	16.5	11	10.5	12	12.5	10.5	5.5	9.5	9	7.5	3.37161	0.0493051	-0.285714	-27.44	-0.287682	0.392344	42.845	0.397497	-0.728223	-1175.67	-0.723734	0.262	-	-
32527715	Rab1a	Q7TPK7	Ac2-048	10.1	33665	6.6	5.8	4.3	5.5	8	2.5	6	11	4	6.5	4.5	7.5	6.5	4	4.5	2.5	4.5	6	3.41544	0.0476082	-0.422018	-12.535	-0.428455	0.29703	7.575	0.299243	-1.4208	-94.9526	-1.4318	0.2637	-	-
18266716	Arf3	P61206	ADP-ribosylation factor 3	7.4	20602	9.7	10.8	8.6	9.5	11	6	10	12	8.5	14	9.5	10	12	7.5	9	6.5	9.5	10.5	-	-	-0.120219	-10.065	-0.120364	0.226804	21.34	0.227784	-0.530055	-214.787	-0.528412	0.2743	-	-
564377263	Lpp		PREDICTED: lipoma-preferred partner homolog isoform X2	7	65535	11.5	13.3	9	11.5	12.5	2	14.5	17	13.5	16.5	10.5	16	10	9	5	9	8	14	3.88889	0.0327972	-0.243902	-25.625	-0.245122	0.38565	47.945	0.390539	-0.632445	-1228.59	-0.627651	0.2983	-	-
158138555	Akr1cl	D3ZF77	aldo-keto reductase family 1, member C-like	7.2	37196	21.6	19.4	16.4	15.5	30.5	10.5	25	26.5	17	22.5	16.5	22.5	18.5	15	14.5	16	18.5	18	-	-	-0.273684	-98.8	-0.275412	0.167598	53.7	0.167992	-1.63298	-5305.56	-1.63944	0.3162	-	-
8393197	Crp	P48199	C-reactive protein precursor	4.7	25469	4	2.8	1.6	3	3.5	1.5	9	3	3.5	3.5	3	4	0	1.5	0	0	0	6.5	3.85839	0.0335837	-0.857143	-6.72	-0.916291	0.545455	2.64	0.559616	-1.57143	-17.7408	-1.63736	0.3509	-	-
16758920	Cand1	P97536	cullin-associated NEDD8-dissociated protein 1	5.4	136362	5.5	6.2	4	9	3.5	3	6	6	10	2.5	6.5	8.5	3.5	5	2.5	6	2	4.5	-	-	-0.315789	-7.125	-0.318454	0.431373	11.22	0.438255	-0.732057	-79.9425	-0.72664	0.3943	-	-
392344148	Capns1		PREDICTED: calpain small subunit 1-like isoform X1	5	25577	7	6.8	5.3	6.5	6.5	4	10.5	7.5	6.5	7.5	4.5	10.5	5	5.5	3	6	6	6	-	-	-0.276423	-10.455	-0.278203	0.247934	9.075	0.249216	-1.11491	-94.8791	-1.11632	0.3953	-	-
109465265	Hist2h2aa3		PREDICTED: histone H2A type 2-A	11.4	14096	6.1	6.2	2.6	5	3	1	20.5	1	8.5	6	3.5	10.5	2.5	4	2.5	1.5	2	3	-	-	-0.804598	-15.225	-0.852777	0.818182	15.84	0.869038	-0.983397	-241.164	-0.981289	0.4755	-	-
149058530	Csrp1		cysteine and glycine-rich protein 1, isoform CRA_c	8.1	18053	8.6	10.1	7.2	5.5	8	4.5	8.5	16.5	7	13.5	5	12.5	12.5	6.5	10	5.5	9.5	4.5	-	-	-0.177215	-11.06	-0.177681	0.33526	25.085	0.338454	-0.52859	-277.44	-0.524978	0.4999	-	-
68534953	Krt18	Q5BJY9	keratin, type I cytoskeletal 18	5	47762	7.9	8.8	6.6	3	13.5	2	7	14	11.5	9	6.5	7.5	9.5	5	8.5	6.5	6.5	6.5	-	-	-0.17931	-9.425	-0.179793	0.285714	16.94	0.287682	-0.627586	-159.66	-0.624972	0.6232	-	-
186972114	Fn1	A0A096P6L8	fibronectin precursor	5.3	272445	11.5	10.7	8.8	10.5	14.5	17.5	9	6	7	10.5	20	12	4	9.5	5.5	10	2.5	16.5	-	-	-0.26601	-27.405	-0.267595	0.194872	18.525	0.195492	-1.36505	-507.678	-1.36883	0.7196	-	-
