# Supplementary material for: Proteome Investigation of Rat Lungs Subjected to Ex Vivo Perfusion (EVLP)
Source: Molecules. 2018 Nov 22;23(12):3061. doi: 10.3390/molecules23123061 (PMC6321151; doi:10.3390/molecules23123061)
Supplement: Supplementary file 1 [file molecules-23-03061-s001.zip › Supplementary Table S7.xlsx]

## Sheet: Tab. S7
Supplementary Table 7. Frozen and FFPE protein profile of pre-EVLP condition. Lists of the distinct proteins identified in FFPE and frozen samples from pre-EVLP tissue lobs Frequency indicates how many times a given protein has been identified under each condition examined. Accession: GI number SpC*: average spectral count, absolute and normalized (norm); Score*: average score.
									pre-EVLP average								IIF11						IIG13						IIH15
						Total			Frozen				FFPE				Frozen			FFPE			Frozen			FFPE			Frozen			FFPE
Accession	Gene name	Uniprot entry	Reference	pI	MW	Freq (%)	SpC*	Score	Freq (%)	SpC*	SpC* norm	Score*	Freq (%)	SpC*	SpC* norm	Score*	Freq (%)	SpC*	Score*	Freq (%)	SpC*	Score*	Freq (%)	SpC*	Score*	Freq (%)	SpC*	Score*	Freq (%)	SpC*	Score*	Freq (%)	SpC*	Score*
55628	Alb	P02770	unnamed protein product	6.1	68719	100	5.83333	10.1883	100	9	6.40569	10.1895	100	2.66667	3.26531	10.1872	100	11	10.1892	100	2	10.1841	100	8.5	10.1916	100	3	10.194	100	7.5	10.1877	100	3	10.1835
55747	Apoa1	P04639	preproapolipoprotein A-I	5.4	30089	50	1.41667	8.415	100	2.83333	2.01661	16.83	0	0	0	0	100	3	20.1739	0	0	0	100	4.5	20.2407	0	0	0	50	1	10.0754	0	0	0
55779	Ssb	P38656	La/SS-B protein	10.2	47778	50	1.08333	5.90405	100	2.16667	1.54211	11.8081	0	0	0	0	100	2.5	10.1413	0	0	0	100	2.5	15.1518	0	0	0	100	1.5	10.1312	0	0	0
55814	Cyb5r3	P20070	cytochrome b5 reductase	10.3602	4896	33.3333	1.08333	2.54072	0	0	0	0	66.6667	2.16667	2.65306	5.08144	0	0	0	0	0	0	0	0	0	50	1.5	5.06972	0	0	0	100	5	10.1746
55825	Hbb	P11517	unnamed protein product	9.4	15993	100	15.5833	21.8621	100	22.1667	15.777	21.8694	100	9	11.0204	21.8549	100	21.5	20.2051	100	11	25.1893	100	27	25.2034	100	7.5	20.1861	100	18	20.1996	100	8.5	20.1894
55882	Ctsd	P24268	preprocathepsin D	6.7	44681	100	1.5	9.36109	100	1.33333	0.948992	8.49468	100	1.66667	2.04082	10.2275	50	1	5.10074	100	1	10.2832	100	1.5	10.1874	100	2	10.2068	100	1.5	10.1959	100	2	10.1925
55956	Krt1	Q6IMF3	cytokeratin type I	9.72001	15554	16.6667	0.0833333	0.847226	0	0	0	0	33.3333	0.166667	0.204082	1.69445	0	0	0	50	0.5	5.08336	0	0	0	0	0	0	0	0	0	0	0	0
56057	Dcn	Q01129	decorin	8.86872	38675	33.3333	0.583333	3.38175	66.6667	1.16667	0.830368	6.7635	0	0	0	0	100	1	10.1375	0	0	0	0	0	0	0	0	0	100	2.5	10.153	0	0	0
56107	Eno1	P04764	Alpha-enolase	6.1	47116	100	17.9167	58.548	100	27.8333	19.8102	71.8896	100	8	9.79592	45.2064	100	32.5	75.2333	100	6.5	30.2198	100	28.5	75.221	100	8.5	50.1894	100	22.5	65.2147	100	9	55.2101
56133	Fasn	P12785	unnamed protein product	5.9	264426	100	28.75	140.279	100	27.1667	19.3357	141.915	100	30.3333	37.1429	138.644	100	30	170.244	100	28.5	125.312	100	35	155.287	100	34.5	160.314	100	16.5	100.213	100	28	130.307
56560	Ptprc	P04157	L-CA variant 3	5.76296	132602	16.6667	0.0833333	0.843361	33.3333	0.166667	0.118624	1.68672	0	0	0	0	50	0.5	5.06016	0	0	0	0	0	0	0	0	0	0	0	0	0	0	0
56643	Mdh2	P04636	Malate dehydrogenase, mitochondrial	8.8	35656	100	9.91667	35.2386	100	12.5	8.8968	38.5874	100	7.33333	8.97959	31.8899	100	13	40.2919	100	7	35.2126	100	13	40.2203	100	8.5	30.2348	100	11.5	35.2499	100	6.5	30.2223
56651	Myh11	Q63862	myosin heavy chain 21 (AA 621)	4.9	71774	100	29	103.6	100	32	22.7758	108.589	100	26	31.8367	98.6099	100	24.5	95.2599	100	26.5	115.265	100	34.5	125.256	100	27.5	90.289	100	37	105.251	100	24	90.2762
56691	Sod2	P07895	unnamed protein product	9	24684	83.3333	1	9.281	100	1.66667	1.18624	15.1731	66.6667	0.333333	0.408163	3.38893	100	2	15.1826	0	0	0	100	2	20.16	50	0.5	5.0837	100	1	10.1767	50	0.5	5.08308
56772	Scp2	P11915	non-specific lipid transfer protein	9.10947	15299	16.6667	0.0833333	0.846567	33.3333	0.166667	0.118624	1.69313	0	0	0	0	0	0	0	0	0	0	50	0.5	5.0794	0	0	0	0	0	0	0	0	0
56954	C3	P01026	unnamed protein product	6.1	186460	100	15.3333	76.0693	100	15.8333	11.2693	81.8972	100	14.8333	18.1633	70.2415	100	17.5	90.2284	100	13	75.2792	100	19.5	90.2673	100	21	80.2445	100	10.5	65.1958	100	10.5	55.2008
57002	Ptbp1	Q00438	pyrimidine binding protein 1	9.5	56937	100	11.5833	44.4502	100	13.5	9.60854	50.269	100	9.66667	11.8367	38.6314	100	12.5	50.2939	100	6.5	20.2869	100	16.5	50.2709	100	11	50.3065	100	11.5	50.2422	100	11.5	45.3009
57029	Atp5a1	P15999	H(+)-transporting ATP synthase	7.7	25656	100	13.6667	28.6141	100	14	9.96441	31.9221	100	13.3333	16.3265	25.306	100	12.5	30.2609	100	15	30.3368	100	15.5	30.2658	100	14	20.2978	100	14	35.2397	100	11	25.2835
57069	Tst	P24329	rhodanese	7.8	33177	100	5.66667	29.3999	100	6.83333	4.86358	31.8623	100	4.5	5.5102	26.9376	100	7.5	30.1896	100	5.5	30.2749	100	7	35.1998	100	5.5	30.2733	100	6	30.1974	100	2.5	20.2647
57141	Rps7	P62083	ribosomal protein S8	10.7	22021	100	2.08333	10.1284	100	2.33333	1.66074	10.1243	100	1.83333	2.2449	10.1324	100	2.5	10.1283	100	2	10.1249	100	2	10.1244	100	2.5	10.1359	100	2.5	10.1202	100	1	10.1365
57153		Q5UT93	RT1.B-1 beta-chain	7.24123	29936	16.6667	0.0833333	0.845861	0	0	0	0	33.3333	0.166667	0.204082	1.69172	0	0	0	0	0	0	0	0	0	50	0.5	5.07517	0	0	0	0	0	0
57233	Serpina3k	P05545	unnamed protein product	5.3	45682	100	3	9.3733	100	4.33333	3.08422	10.2305	100	1.66667	2.04082	8.51606	100	4.5	10.2342	50	0.5	5.09654	100	5	10.2286	100	2.5	10.2334	100	3.5	10.2288	100	2	10.2182
57237	Serpina3k	P05545	serine protease inhibitor 2(SPI-2)	5.2	45547	100	7.16667	38.3981	100	12	8.54093	51.5682	100	2.33333	2.85714	25.228	100	15.5	45.2311	100	1.5	23.2275	100	10.5	49.2509	100	2	28.2242	100	10	60.2224	100	3.5	24.2323
57333	Eci1	P23965	3-2trans-enoyl-CoA isomerase	9.9	32255	100	1.41667	11.8006	100	1.5	1.06762	13.4729	100	1.33333	1.63265	10.1284	100	1.5	15.1636	100	1	10.1689	100	2.5	20.1759	50	1	5.0599	50	0.5	5.07908	100	2	15.1564
57381	Pls3	Q63598	T-plastin	5.3	70305	100	5.41667	27.6773	100	7.83333	5.57533	36.841	100	3	3.67347	18.5136	100	8	35.167	100	1.5	15.1686	100	7.5	35.183	100	3	10.1879	100	8	40.1731	100	4.5	30.1845
57406	Tpm1	P04692	unnamed protein product	4.5	23547	16.6667	0.166667	1.68594	33.3333	0.333333	0.237248	3.37187	0	0	0	0	0	0	0	0	0	0	0	0	0	0	0	0	100	1	10.1156	0	0	0
57429	Tubb2b	Q3KRE8	Tubulin beta-2B chain	4.6	49964	83.3333	1.75	9.33187	100	2.5	1.77936	11.8834	66.6667	1	1.22449	6.78036	100	3	15.2357	100	2.5	15.223	100	2.5	10.2195	50	0.5	5.11808	100	2	10.195	0	0	0
57506	Ptms	P04550	zinc binding protein	9.1	12623	100	3.91667	10.1389	100	2.16667	1.54211	10.1361	100	5.66667	6.93878	10.1417	100	3	10.1386	100	2.5	10.1388	100	2	10.1348	100	8.5	10.1463	100	1.5	10.135	100	6	10.1399
57890	Fasn	P12785	fatty-acid synthase	5.9423	272649	100	3.33333	11.1273	100	4	2.84698	11.9453	100	2.66667	3.26531	10.3094	100	4.5	10.3133	100	1	10.2764	100	4.5	15.2826	100	4	10.3454	100	3	10.2401	100	3	10.3063
57914	Dmd	Q05485	apodystriophin-3	8.41627	39281	16.6667	0.0833333	0.84596	33.3333	0.166667	0.118624	1.69192	0	0	0	0	50	0.5	5.07576	0	0	0	0	0	0	0	0	0	0	0	0	0	0	0
202572	A1i3	P14046	alpha-1-inhibitor III precursor	5.6	163773	100	11.75	50.205	100	21	14.9466	78.5806	100	2.5	3.06122	21.8294	100	38	115.284	100	4	30.2008	100	11.5	40.2099	50	1	10.1109	100	13.5	80.2481	100	2.5	25.1765
202689	Acadm	P08503	acyl-CoA dehydrogenase medium subunit (EC 1.3.99.3)	8.481	46556	83.3333	1	8.44309	100	0.833333	0.59312	8.43215	66.6667	1.16667	1.42857	8.45402	100	1.5	15.1801	100	1	10.1433	50	0.5	5.05724	100	2.5	15.2188	50	0.5	5.05911	0	0	0
202837	Aldoa	P05065	aldolase A	8	39261	66.6667	2.58333	6.80919	66.6667	2.66667	1.89798	6.80836	66.6667	2.5	3.06122	6.81003	100	2.5	10.2067	100	2.5	10.2078	100	5.5	10.2183	100	5	10.2223	0	0	0	0	0	0
202941	Apoa4	P02651	preapolipoprotein A-IV	5	44457	33.3333	0.25	2.53889	33.3333	0.333333	0.237248	3.38108	33.3333	0.166667	0.204082	1.6967	100	1	10.1433	50	0.5	5.09011	0	0	0	0	0	0	0	0	0	0	0	0
203008	Asl	P20673	argininosuccinate lyase	5.9705	51551	16.6667	0.0833333	0.843839	33.3333	0.166667	0.118624	1.68768	0	0	0	0	50	0.5	5.06304	0	0	0	0	0	0	0	0	0	0	0	0	0	0	0
203337	Comt	P22734	catechol-O-methyltransferase	5	24748	100	1.33333	9.30928	100	2	1.42349	11.828	100	0.666667	0.816327	6.79058	100	2.5	10.1916	50	0.5	5.11106	100	2.5	20.2059	50	0.5	5.09366	50	1	5.08648	100	1	10.167
203470	Ckb	P07335	brain creatine kinase	5.2	42713	100	8.66667	39.3728	100	11.8333	8.4223	55.1945	100	5.5	6.73469	23.5511	100	11.5	55.2092	100	6	25.2219	100	13.5	65.1989	100	4.5	20.2267	100	10.5	45.1754	100	6	25.2047
203970	Dpep1	P31430	dipeptidase	5.6	45507	100	14.3333	38.5875	100	19	13.5231	46.9264	100	9.66667	11.8367	30.2487	100	25.5	60.2715	100	10.5	30.2551	100	12	30.2377	100	10	25.2544	100	19.5	50.2699	100	8.5	35.2366
204054	Mapk3	P21708	extracellular-signal-regulated kinase 1, partial	6.01749	42496	100	1.75	11.0037	100	1.5	1.06762	8.48268	100	2	2.44898	13.5246	100	1	10.1809	100	2	15.1937	100	3	10.1765	100	2.5	15.1827	50	0.5	5.09066	100	1.5	10.1975
204133	Ftl1	P02793	ferritin light chain	5.98107	20806	66.6667	0.583333	5.08045	66.6667	0.5	0.355872	5.07583	66.6667	0.666667	0.816327	5.08508	100	1	10.1619	0	0	0	50	0.5	5.06561	50	1	5.08466	0	0	0	100	1	10.1706
204188	Fh	P14408	fumarase precursor (EC 4.2.1.2)	9.3	54465	100	0.75	7.60295	100	1	0.711744	10.1006	100	0.5	0.612245	5.10536	50	1	10.0814	50	0.5	5.13675	100	1.5	15.1614	50	0.5	5.09452	50	0.5	5.05877	50	0.5	5.0848
204278	Gucy1a3	P19686	guanylate cyclase	6.64255	77567	33.3333	0.166667	1.68819	0	0	0	0	66.6667	0.333333	0.408163	3.37637	0	0	0	0	0	0	0	0	0	50	0.5	5.06649	0	0	0	50	0.5	5.06263
204356	Suclg1	P13086	succinyl-CoA synthetase alpha subunit (EC 6.2.1.4)	9.9	35032	33.3333	1.08333	3.40631	66.6667	2.16667	1.54211	6.81262	0	0	0	0	100	4.5	10.2618	0	0	0	0	0	0	0	0	0	100	2	10.176	0	0	0
204665	Hspb1	P42930	heat shock protein 27	6.1	22893	100	15.3333	34.496	100	15	10.6762	36.9962	100	15.6667	19.1837	31.9958	100	17	50.3475	100	17	30.3387	100	17	30.3158	100	15.5	35.3372	100	11	30.3253	100	14.5	30.3116
205137	Anxa3	P14669	lipocortin-III	6	36323	100	16.75	61.7477	100	21.1667	15.0652	64.2722	100	12.3333	15.102	59.2231	100	21.5	64.285	100	13	50.2081	100	24	60.2657	100	10.5	59.2286	100	18	68.2659	100	13.5	68.2327
205266	Aldh3a2	P30839	aldehyde dehydrogenase	7.52973	54082	16.6667	0.0833333	0.846598	33.3333	0.166667	0.118624	1.6932	0	0	0	0	0	0	0	0	0	0	50	0.5	5.07959	0	0	0	0	0	0	0	0	0
205415	RT1-CE16	Q31262	MHC antigen, partial	5.1535	11723	33.3333	0.25	2.53222	66.6667	0.5	0.355872	5.06445	0	0	0	0	50	0.5	5.06264	0	0	0	100	1	10.1307	0	0	0	0	0	0	0	0	0
205517	Pmpca	P20069	general mitochondrial matrix processing protease 55 kDa subunit, partial	7.99265	58608	100	0.833333	7.60627	100	0.666667	0.474496	6.75735	100	1	1.22449	8.45518	100	1	10.141	100	1.5	10.146	50	0.5	5.06368	100	1	10.1532	50	0.5	5.06741	50	0.5	5.06642
205526	Aldh6a1	Q02253	methylmalonate semialdehyde dehydrogenase	8.2	57808	83.3333	2	11.764	100	3.66667	2.60973	20.1441	66.6667	0.333333	0.408163	3.38385	100	4	15.1369	50	0.5	5.08697	100	3	20.1519	0	0	0	100	4	25.1435	50	0.5	5.06457
206042	Pccb	P07633	prepropionyl-CoA carboxylase (EC 6.4.1.3)	7.2	58627	83.3333	0.75	7.63928	100	0.833333	0.59312	8.49307	66.6667	0.666667	0.816327	6.7855	50	0.5	5.10724	0	0	0	100	1	10.1951	100	1	10.1937	100	1	10.1769	100	1	10.1628
206113	Pgk1	P16617	phosphoglycerate kinase	7.6	44555	83.3333	2.16667	7.63658	100	3.66667	2.60973	10.1845	66.6667	0.666667	0.816327	5.08863	100	4.5	10.1922	0	0	0	100	4	10.1847	100	1.5	10.172	100	2.5	10.1768	50	0.5	5.09392
206671	Prkar2b	P12369	type II cAMP-dependent protein kinase regulatory subunit	4.8	45992	100	1.16667	10.1198	100	1.33333	0.948992	11.7663	100	1	1.22449	8.47338	50	1.5	15.0735	100	1.5	10.1618	100	1.5	15.1572	100	1	10.1679	50	1	5.06824	50	0.5	5.09049
207318	Tmsb4x	P62329	thymosin beta-4 precursor, partial	4.86703	6321	66.6667	1.75	9.27667	33.3333	1.33333	0.948992	5.05154	100	2.16667	2.65306	13.5018	0	0	0	100	2	15.1963	100	4	15.1546	100	2	15.1555	0	0	0	100	2.5	10.1536
207577	Ugt1a6	P08430	UDP-glucuronosyltransferase precursor (EC 2.4.1.17)	8.76586	60133	16.6667	0.0833333	0.844932	0	0	0	0	33.3333	0.166667	0.204082	1.68986	0	0	0	0	0	0	0	0	0	0	0	0	0	0	0	50	0.5	5.06959
220649	Serpina1	P17475	unnamed protein product	5.5	46120	100	5.91667	17.7445	100	6.83333	4.86358	13.5735	100	5	6.12245	21.9156	100	5	15.2338	100	5	20.2523	100	10	15.2629	100	6	30.2551	100	5.5	10.2237	100	4	15.2393
220659	Dlst	Q01205	unnamed protein product	8.0686	47383	50	0.5	4.21828	33.3333	0.166667	0.118624	1.69134	66.6667	0.833333	1.02041	6.74523	0	0	0	100	2	15.1672	50	0.5	5.07403	0	0	0	0	0	0	50	0.5	5.06843
220684	Got1	P13221	cytosolic aspartate aminotransferase	6.82371	46428	16.6667	0.166667	1.68839	33.3333	0.333333	0.237248	3.37678	0	0	0	0	100	1	10.1303	0	0	0	0	0	0	0	0	0	0	0	0	0	0	0
220700	Serpina3l	P05544	contrapsin-like protease inhibitor related protein	5.4	46278	100	6.5	28.6838	100	10.1667	7.23606	37.5387	100	2.83333	3.46939	19.8289	100	11	34.2184	100	1.5	10.1463	100	13	50.2365	100	4.5	30.1758	100	6.5	28.1612	100	2.5	19.1644
220732	Decr1	Q64591	2,4-dienoyl-CoA reductase precursor	9.40502	36205	16.6667	0.0833333	0.846717	33.3333	0.166667	0.118624	1.69343	0	0	0	0	0	0	0	0	0	0	50	0.5	5.0803	0	0	0	0	0	0	0	0	0
220787	Pcmt1	P22062	isoaspartyl protein carboxyl methyltransferase	6.42274	21177	33.3333	0.25	2.54769	33.3333	0.333333	0.237248	3.3907	33.3333	0.166667	0.204082	1.70469	100	1	10.1721	50	0.5	5.11408	0	0	0	0	0	0	0	0	0	0	0	0
220838	Dlat	P08461	dihydrolipoamide acetyltransferase	5.42576	57283	100	2.5	17.6613	100	3	2.13523	20.158	100	2	2.44898	15.1646	100	3	20.1601	100	1	10.1631	100	4	20.1641	100	2.5	15.1716	100	2	20.1499	100	2.5	20.159
220849	Acaa1a	P21775	peroxisomal 3-ketoacyl-CoA thiolase A	8.16643	44840	66.6667	1.75	6.77308	33.3333	0.333333	0.237248	3.37467	100	3.16667	3.87755	10.1715	100	1	10.124	100	2.5	10.155	0	0	0	100	3.5	10.1764	0	0	0	100	3.5	10.1831
220873	Ppp1cc	P63088	protein phosphatase 1, catalytic subunit	5.7	38539	83.3333	2.5	8.46624	100	3.5	2.4911	8.49083	66.6667	1.5	1.83673	8.44165	100	6.5	10.2074	0	0	0	50	0.5	5.08672	100	2.5	10.1653	100	3.5	10.1783	100	2	15.1596
288120	Prkacb	Q05759	cAMP-dependent protein kinase catalytic subunit	8.5	39022	33.3333	0.166667	1.69877	66.6667	0.333333	0.237248	3.39754	0	0	0	0	50	0.5	5.10097	0	0	0	50	0.5	5.09163	0	0	0	0	0	0	0	0	0
294579	Lyn	Q07014	lyn A protein tyrosine kinase	6.75898	58709	50	0.666667	4.221	33.3333	0.666667	0.474496	3.37534	66.6667	0.666667	0.816327	5.06667	0	0	0	0	0	0	100	2	10.126	50	0.5	5.07098	0	0	0	100	1.5	10.129
296485	Hspe1	P26772	chaperonin 10	9.4	10903	100	3.41667	15.9837	100	3.5	2.4911	16.8269	100	3.33333	4.08163	15.1406	100	3	15.1666	50	1	5.08621	100	4.5	20.1536	100	4.5	20.1716	100	3	15.1605	100	4.5	20.1639
310174	Cap1	Q08163	cyclase-associated protein	7.3	51547	100	21.1667	50.2336	100	27.5	19.573	55.2389	100	14.8333	18.1633	45.2282	100	31	60.2552	100	13.5	50.2278	100	27	55.2246	100	16.5	40.2387	100	24.5	50.237	100	14.5	45.218
313804	Aqp1	P29975	CHIP28	7.15183	28843	33.3333	0.166667	1.69943	33.3333	0.166667	0.118624	1.70952	33.3333	0.166667	0.204082	1.68934	0	0	0	0	0	0	0	0	0	0	0	0	50	0.5	5.12855	50	0.5	5.06803
349089	Lyz1	P00697	lysozyme	9.2	16730	100	8.91667	10.2854	100	10.6667	7.59193	10.2846	100	7.16667	8.77551	10.2861	100	8.5	10.2834	100	6.5	10.2874	100	12.5	10.2867	100	8	10.2837	100	11	10.2839	100	7	10.2874
393213	Pgm1	P38652	phosphoglucomutase	6.3	61404	50	0.666667	5.88669	100	1.33333	0.948992	11.7734	0	0	0	0	100	3	25.1712	0	0	0	50	0.5	5.07873	0	0	0	50	0.5	5.07018	0	0	0
395937	Hbb-b1	Q62670	0 beta-2 globin	6.9	15980	100	7.08333	18.5099	100	11.1667	7.94781	26.8456	100	3	3.67347	10.1741	100	15	30.1784	100	3	10.1674	100	11	25.1825	100	3	10.1828	100	7.5	25.176	100	3	10.172
396433	Gdi2	P50399	rab GDI beta	5.6	50686	100	18.4167	51.1139	100	21.3333	15.1839	41.9523	100	15.5	18.9796	60.2755	100	24	40.2877	100	12	55.2762	100	21	45.2893	100	19.5	70.2709	100	19	40.2799	100	15	55.2795
402528	Dync1h1	P38650	cytoplasmic dynein heavy chain	6	532249	100	1.58333	10.9759	100	2.16667	1.54211	13.4901	100	1	1.22449	8.46174	100	3.5	20.1813	50	0.5	5.07555	100	1	10.1492	100	1.5	10.1486	100	2	10.1399	100	1	10.161
406294	Pebp1	P31044	phosphatidylethanolamine binding protein	3.9	4934	50	0.833333	5.0714	100	1.66667	1.18624	10.1428	0	0	0	0	100	1.5	10.1425	0	0	0	100	2	10.1388	0	0	0	100	1.5	10.1472	0	0	0
450934	Hspa1l	P55063	heat shock protein 70	5.85204	70505	16.6667	0.0833333	0.845755	0	0	0	0	33.3333	0.166667	0.204082	1.69151	0	0	0	0	0	0	0	0	0	50	0.5	5.07453	0	0	0	0	0	0
453180	Lmna	P48679	lamin A	6.2	71642	100	8.08333	45.0738	100	7.16667	5.10083	41.8725	100	9	11.0204	48.275	100	8	40.1938	100	5.5	44.2234	100	8	45.2167	100	12	50.3025	100	5.5	40.2072	100	9.5	50.2992
455105	Fgb	P14480	fibrinogen B beta chain	7.7	54304	100	3.25	21.8364	100	5.16667	3.67734	30.1846	100	1.33333	1.63265	13.4881	100	4.5	25.1926	100	1	10.1438	100	9	50.1878	100	2	20.1723	100	2	15.1735	100	1	10.1483
460776	Rpl13a	P35427	rat ribosomal protein L13a	11.5	23477	50	0.416667	4.21821	33.3333	0.166667	0.118624	1.68618	66.6667	0.666667	0.816327	6.75023	0	0	0	0	0	0	50	0.5	5.05855	100	1	10.1252	0	0	0	100	1	10.1255
468766	Ces1c	P10959	carboxylesterase	5.4	58950	50	1	5.07897	100	2	1.42349	10.1579	0	0	0	0	100	3	10.1818	0	0	0	100	2	10.1575	0	0	0	100	1	10.1345	0	0	0
488838	Pdia6	Q63081	CaBP1	4.8	47221	100	13.4167	41.0695	100	18.6667	13.2859	50.2338	100	8.16667	10	31.9051	100	22	50.2542	100	8	35.2117	100	17	50.2219	100	8.5	30.2567	100	17	50.2253	100	8	30.2469
498034	Ager	Q63495	receptor for advanced glycosylation end products	5.8	42664	100	26.8333	40.2465	100	34.3333	24.4365	33.5812	100	19.3333	23.6735	46.9118	100	29.5	30.2565	100	20.5	45.2413	100	33.5	35.2409	100	19	45.2469	100	40	35.2463	100	18.5	50.2472
510108	Hadha	Q64428	mitochondrial long-chain enoyl-CoA hydratase/3-hydroxycyl-CoA dehydrogenase alpha-subunit	9.3	82513	100	9.83333	41.872	100	9.5	6.76157	50.2026	100	10.1667	12.449	33.5414	100	11	50.2007	100	9.5	40.1975	100	10.5	55.2006	100	11	30.2121	100	7	45.2065	100	10	30.2146
510196	Tf	P12346	TF	7.2	75859	100	10.1667	32.7936	100	14.1667	10.083	41.9684	100	6.16667	7.55102	23.6188	100	15	45.3156	100	6	30.2339	100	19	50.3111	100	7	20.3109	100	8.5	30.2786	100	5.5	20.3118
550147	Ces1e	Q63108	carboxylesterase ES-3 (egasyn)	5.6	61715	33.3333	0.416667	2.54296	66.6667	0.833333	0.59312	5.08592	0	0	0	0	50	0.5	5.08297	0	0	0	100	2	10.1748	0	0	0	0	0	0	0	0	0
554401	Mug1	Q03626	alpha-1-inhibitor III precursor	7.3	19358	16.6667	0.25	1.69189	33.3333	0.5	0.355872	3.38379	0	0	0	0	100	1.5	10.1514	0	0	0	0	0	0	0	0	0	0	0	0	0	0	0
575380	Cav1	P41350	caveolin	5	21569	100	6.25	16.867	100	10.3333	7.35469	18.5476	100	2.16667	2.65306	15.1865	100	10	15.2215	100	2	15.1478	100	12.5	20.2093	100	1.5	15.2095	100	8.5	20.212	100	3	15.202
587518	Krt18	Q5BJY9	keratin 18	4.5	16961	100	3.66667	13.5897	100	4.66667	3.32147	13.5979	100	2.66667	3.26531	13.5814	100	5.5	15.2966	100	4	20.2939	100	5	15.2615	100	2	10.2121	100	3.5	10.2358	100	2	10.2384
587520	Krt19	Q63279	keratin 19	4.7	29144	100	10.0833	21.9896	100	11	7.82918	21.9824	100	9.16667	11.2245	21.9969	100	11.5	20.3399	100	8.5	20.3203	100	11.5	25.3137	100	9.5	20.3382	100	10	20.2936	100	9.5	25.3321
606968	Rcn2	Q62703	taipoxin-associated calcium binding protein-49 precursor	4.1	37177	33.3333	0.333333	2.54208	66.6667	0.666667	0.474496	5.08416	0	0	0	0	50	0.5	5.09205	0	0	0	100	1.5	10.1604	0	0	0	0	0	0	0	0	0
710304	Uba1	Q02053	Ube1x, partial	7.2	12621	83.3333	2.08333	10.1545	100	2.83333	2.01661	13.5174	66.6667	1.33333	1.63265	6.79166	100	3	10.188	100	2	10.1867	100	3	20.1779	0	0	0	100	2.5	10.1863	100	2	10.1882
763181	Anxa6	P48037	annexin VI	5.3	75755	100	20.8333	76.0702	100	29.3333	20.8778	96.917	100	12.3333	15.102	55.2233	100	30	100.257	100	12.5	50.2274	100	28.5	95.245	100	12.5	55.2237	100	29.5	95.2495	100	12	60.2188
785039	Add1	Q63028	alpha-adducin, normotensive phenotype	5.9	80320	83.3333	1.25	10.945	100	2	1.42349	16.815	66.6667	0.5	0.612245	5.07502	100	2	20.1401	0	0	0	100	2	15.155	50	0.5	5.06643	100	2	15.15	100	1	10.1586
790487	Fga	P06399	fibrinogen alpha-E subunit	5.4	86686	66.6667	1.41667	10.9559	100	2.66667	1.89798	20.2206	33.3333	0.166667	0.204082	1.69113	100	2.5	25.2141	0	0	0	100	4	20.2394	0	0	0	100	1.5	15.2084	50	0.5	5.07338
802111	Hbb-b1	Q63011	zero beta-globin	6.9	15907	100	13.5833	14.407	100	17.5	12.4555	18.5763	100	9.66667	11.8367	10.2378	100	22	20.2569	100	12	10.2412	100	20	15.2632	100	8.5	10.2357	100	10.5	20.2087	100	8.5	10.2365
818016	Acta2	P62738	Actin, aortic smooth muscle	9.2	10456	100	23.5	46.9569	100	37.1667	26.4531	55.2939	100	9.83333	12.0408	38.6199	100	46	60.3035	100	6.5	35.2914	100	35	55.2902	100	9.5	40.2829	100	30.5	50.288	100	13.5	40.2852
818019	B2m	P07151	beta-2-microglobulin C-terminal fragment (55 AA)	5.4264	6523	33.3333	0.166667	1.69025	33.3333	0.166667	0.118624	1.69079	33.3333	0.166667	0.204082	1.68971	0	0	0	0	0	0	50	0.5	5.07237	0	0	0	0	0	0	50	0.5	5.06914
818025	Igh-6		mu-immunoglobulin	6.7	37701	50	0.833333	5.06761	66.6667	1	0.711744	6.75382	33.3333	0.666667	0.816327	3.38139	100	1.5	10.1318	0	0	0	100	1.5	10.1296	100	2	10.1442	0	0	0	0	0	0
829023	COXII	Q37652	cytochrome oxidase subunit II	4.5	26002	66.6667	1.16667	5.1013	66.6667	0.5	0.355872	5.09891	66.6667	1.83333	2.2449	5.10368	100	1	10.1981	100	5	10.2348	0	0	0	0	0	0	50	0.5	5.0986	50	0.5	5.07627
829028	ND4	Q35737	unknown protein	9.69106	51766	50	0.416667	4.21272	66.6667	0.666667	0.474496	6.73352	33.3333	0.166667	0.204082	1.69191	100	1.5	15.1327	0	0	0	50	0.5	5.06788	50	0.5	5.07573	0	0	0	0	0	0
871526	Cox6a1	P10818	cytochrome-c oxidase	11.3	10771	33.3333	0.333333	2.53957	66.6667	0.666667	0.474496	5.07913	0	0	0	0	100	1.5	10.1748	0	0	0	0	0	0	0	0	0	50	0.5	5.06256	0	0	0
930260	Calr	P18418	D-beta-hydroxybutyrate dehydogenase	4.3	10682	66.6667	2.58333	6.80976	100	4.83333	3.44009	10.2233	33.3333	0.333333	0.408163	3.39626	100	6	10.2323	100	1	10.1888	100	3.5	10.2096	0	0	0	100	5	10.2279	0	0	0
992570	rt1-E	Q31267	MHC class I RT1.E	5.62208	41830	16.6667	0.0833333	0.843266	33.3333	0.166667	0.118624	1.68653	0	0	0	0	0	0	0	0	0	0	0	0	0	0	0	0	50	0.5	5.0596	0	0	0
1008930	Psme1	Q63797	proteasome activator rPA28 subunit alpha	5.7	28578	100	3.66667	24.3571	100	4.83333	3.44009	31.8611	100	2.5	3.06122	16.8532	100	7.5	45.1934	100	1	10.1819	100	3	25.2017	100	2	15.181	100	4	25.1881	100	4.5	25.1966
1054879	Atp2b4	Q64542	plasma membrane Ca2+-ATPase isoform 4	6.13937	133095	33.3333	0.583333	5.89083	66.6667	1.16667	0.830368	11.7817	0	0	0	0	0	0	0	0	0	0	100	1.5	15.1701	0	0	0	100	2	20.1749	0	0	0
1127032	Prg2	Q63189	eosinophil major basic protein precursor	5.70165	25130	33.3333	0.416667	3.37613	66.6667	0.833333	0.59312	6.75227	0	0	0	0	100	1.5	10.13	0	0	0	0	0	0	0	0	0	100	1	10.1268	0	0	0
1142640		Q62744	alpha actinin	5.14944	102500	33.3333	0.25	2.53276	0	0	0	0	66.6667	0.5	0.612245	5.06551	0	0	0	0	0	0	0	0	0	50	0.5	5.06497	0	0	0	100	1	10.1316
1155267	Prkaa1	P54645	5'-AMP-activated protein kinase alpha-1 catalytic subunit	7.30682	62600	16.6667	0.0833333	0.843692	33.3333	0.166667	0.118624	1.68738	0	0	0	0	0	0	0	0	0	0	50	0.5	5.06215	0	0	0	0	0	0	0	0	0
1213217	Sod1	P07632	Cu/Zn superoxide dismutase	5.7	16017	100	7.08333	26.0315	100	7	4.98221	23.4948	100	7.16667	8.77551	28.5683	100	6	20.1624	100	5.5	25.2291	100	9	30.1751	100	9	30.2422	100	6	20.1468	100	7	30.2335
1360136	Tmed10	Q63584	transmembrane protein	5.99047	23278	83.3333	0.916667	8.46319	66.6667	0.833333	0.59312	6.75626	100	1	1.22449	10.1701	0	0	0	100	1	10.1725	100	2	15.1807	100	1	10.1663	50	0.5	5.08811	100	1	10.1715
1373230	Adk	ADK_RAT	adenosine kinase	6.28196	37289	50	0.416667	4.22388	0	0	0	0	100	0.833333	1.02041	8.44777	0	0	0	100	1	10.1441	0	0	0	100	1	10.13	0	0	0	50	0.5	5.06923
1384133	Rock2	Q62868	ROK-alpha	5.53994	159435	16.6667	0.0833333	0.845347	0	0	0	0	33.3333	0.166667	0.204082	1.69069	0	0	0	0	0	0	0	0	0	50	0.5	5.07208	0	0	0	0	0	0
1395184	Psmc3	Q63569	proteasomal ATPase (rat TBP1)	4.98612	49161	83.3333	1.25	10.9457	100	1.66667	1.18624	15.1279	66.6667	0.833333	1.02041	6.76347	100	1.5	15.1627	0	0	0	100	3	25.1648	100	1.5	10.1494	50	0.5	5.05626	100	1	10.141
1399540	Dpysl4	Q62951	rCRMP-3, partial	6.30204	61086	33.3333	0.25	2.55278	0	0	0	0	66.6667	0.5	0.612245	5.10555	0	0	0	0	0	0	0	0	0	50	0.5	5.10844	0	0	0	100	1	10.2082
1430944	Rpl14	Q63507	ribosomal protein L14	11.6001	23340	83.3333	2	8.46912	100	2.83333	2.01661	10.1606	66.6667	1.16667	1.42857	6.77765	100	4	10.1673	0	0	0	100	2	10.1607	100	1.5	10.1687	100	2.5	10.1538	100	2	10.1643
1483574	RT1.A1(f)	Q31257	RT1.A1(f)	5.55927	39246	16.6667	0.0833333	0.844402	33.3333	0.166667	0.118624	1.6888	0	0	0	0	50	0.5	5.06641	0	0	0	0	0	0	0	0	0	0	0	0	0	0	0
1490384	Rpl6	P21533	ribosomal protein L6	11.1	33570	100	5.33333	15.1685	100	5.33333	3.79597	20.1681	100	5.33333	6.53061	10.1689	100	5	20.175	100	6	10.164	100	6.5	20.1694	100	5.5	10.1706	100	4.5	20.1599	100	4.5	10.1722
1561642	Plec	P30427	plectin	5.6	533537	100	22.9167	150.307	100	23.8333	16.9632	145.294	100	22	26.9388	155.32	100	23	145.307	100	12	90.3172	100	26.5	155.294	100	31	205.337	100	22	135.281	100	23	170.306
1620451	Hsd17b4	P97852	multifunctional protein 2	8.28339	79191	83.3333	1.33333	11.7707	66.6667	1.16667	0.830368	11.744	100	1.5	1.83673	11.7973	50	1	10.0754	50	1	10.0794	100	2.5	25.1567	100	1.5	10.1561	0	0	0	100	2	15.1564
1658525	Fabp4	P70623	adipocyte fatty acid binding protein	8.16953	14709	16.6667	0.166667	1.68357	33.3333	0.333333	0.237248	3.36713	0	0	0	0	0	0	0	0	0	0	100	1	10.1014	0	0	0	0	0	0	0	0	0
1707874	C9	Q62930	complement component C9 precursor	5.4	62281	33.3333	0.25	2.53202	66.6667	0.5	0.355872	5.06404	0	0	0	0	0	0	0	0	0	0	100	1	10.1316	0	0	0	50	0.5	5.06055	0	0	0
1785540	Smc3	P97690	basement membrane-associated chondroitin proteoglycan Bamacan	7.8445	138448	16.6667	0.166667	0.844071	33.3333	0.333333	0.237248	1.68814	0	0	0	0	0	0	0	0	0	0	0	0	0	0	0	0	50	1	5.06443	0	0	0
1871639	RT1.A2(N)	P79602	Mature alpha chain of major histocompatibility complex class I antigen	4.99232	39025	83.3333	0.666667	6.76745	66.6667	0.5	0.355872	5.07715	100	0.833333	1.02041	8.45775	100	1	10.1588	50	0.5	5.08154	50	0.5	5.07264	100	1	10.1499	0	0	0	100	1	10.1418
1906812	Cbr1	A0A0G2JSV2	inducible carbonyl reductase	7.71505	30655	100	2.08333	16.8671	100	2.83333	2.01661	21.8633	100	1.33333	1.63265	11.8709	50	1.5	10.1173	100	2	15.201	100	3.5	25.2788	100	1.5	15.2779	100	3.5	30.1937	50	0.5	5.13394
2225894	Rhoa	O35791	RhoA	4.7	19687	83.3333	3.33333	12.6809	100	5.83333	4.15184	18.5673	66.6667	0.833333	1.02041	6.79453	100	6.5	15.2316	100	1.5	10.1717	100	4.5	20.2389	0	0	0	100	6.5	20.2313	100	1	10.2118
2225995	RT1-A	O02953	MHC class I alpha chain	5.1	39104	16.6667	0.0833333	0.84487	33.3333	0.166667	0.118624	1.68974	0	0	0	0	0	0	0	0	0	0	50	0.5	5.06922	0	0	0	0	0	0	0	0	0
2276402	Matr3	P43244	matrin 3	5.8	94447	100	4.16667	21.0517	100	3.16667	2.25386	20.1902	100	5.16667	6.32653	21.9131	100	4	20.2079	100	3.5	10.242	100	3	25.1934	100	6.5	30.2464	100	2.5	15.1695	100	5.5	25.2509
2285983	Cdh1	Q9R0T4	E-cadherin	3.84345	7409	50	0.416667	3.37764	100	0.833333	0.59312	6.75528	0	0	0	0	100	1.5	10.145	0	0	0	50	0.5	5.06272	0	0	0	50	0.5	5.05812	0	0	0
2346990	PP2A	O35511	A regulatory subunit of protein phosphatase 2A	8.9	17394	100	1.83333	9.38236	100	2.16667	1.54211	10.2374	100	1.5	1.83673	8.52735	100	2	10.2442	50	0.5	5.09159	100	2.5	10.2397	100	2	10.2312	100	2	10.2282	100	2	10.2593
2346992	PPP2R2A	P36876	B regulatory subunit of protein phosphatase 2A	5.67666	22538	16.6667	0.25	1.69292	0	0	0	0	33.3333	0.5	0.612245	3.38584	0	0	0	100	1.5	10.1575	0	0	0	0	0	0	0	0	0	0	0	0
2463536	Rab11b	O35509	GTP binding protein	6	24509	83.3333	1.75	10.9303	100	2.33333	1.66074	16.7932	66.6667	1.16667	1.42857	5.06737	100	2.5	20.1314	0	0	0	100	2.5	15.1244	50	1	5.06761	100	2	15.1237	100	2.5	10.1345
2541906	Atic	O35567	5-aminoimidazole-4-carboxamide ribonucleotide formyltransferase/IMP cyclohydrolase	6.8	64233	50	0.416667	2.54717	100	0.833333	0.59312	5.09434	0	0	0	0	50	1	5.09705	0	0	0	50	1	5.09204	0	0	0	50	0.5	5.09394	0	0	0
2618482	Dync1li2	O35109	dynein light intermediate chain 53/55	6.79327	25790	16.6667	0.166667	1.69215	0	0	0	0	33.3333	0.333333	0.408163	3.38431	0	0	0	0	0	0	0	0	0	0	0	0	0	0	0	100	1	10.1529
2765338	Cast	P27321	calpastatin	4.7	67188	66.6667	0.833333	7.595	100	1.5	1.06762	13.4947	33.3333	0.166667	0.204082	1.69527	100	1	10.1369	0	0	0	100	2	15.1837	50	0.5	5.0858	100	1.5	15.1636	0	0	0
2832739	Acot2	O55171	mitochondrial very-long-chain acyl-CoA thioesterase	7.74325	49702	50	0.583333	4.24759	33.3333	0.333333	0.237248	3.38484	66.6667	0.833333	1.02041	5.11034	0	0	0	50	1	5.11281	100	1	10.1545	100	1.5	10.2182	0	0	0	0	0	0
2887302	RT1.A(u)	Q95571	RT1.A(u) alpha chain	4.99125	38765	16.6667	0.166667	0.846318	0	0	0	0	33.3333	0.333333	0.408163	1.69264	0	0	0	50	1	5.07791	0	0	0	0	0	0	0	0	0	0	0	0
2961553	Hsd17b10	O70351	amyloid beta-peptide binding protein	9.15498	27246	83.3333	0.833333	6.76086	100	1.33333	0.948992	10.1391	66.6667	0.333333	0.408163	3.38267	50	0.5	5.06759	50	0.5	5.07018	100	2.5	15.1999	50	0.5	5.07784	100	1	10.1496	0	0	0
3377279	alf-c1	O88311	AlF-C1	6.6	36207	66.6667	1.91667	12.5813	100	3.66667	2.60973	23.4792	33.3333	0.166667	0.204082	1.6834	100	4.5	25.139	0	0	0	100	3	25.1544	0	0	0	100	3.5	20.1443	50	0.5	5.05021
3462887	Sptan1	P16086	alpha-fodrin	5.1	284636	100	96.9167	401.984	100	120.167	85.5279	450.313	100	73.6667	90.2041	353.655	100	131.5	455.322	100	47.5	260.323	100	136	500.329	100	89.5	415.322	100	93	395.288	100	84	385.32
3618254	ddx5	O88757	p68 RNA helicase	8.83262	12402	33.3333	0.333333	2.53882	66.6667	0.666667	0.474496	5.07763	0	0	0	0	50	1	5.07639	0	0	0	0	0	0	0	0	0	100	1	10.1565	0	0	0
3724141	Myo1d	Q63357	myosin I	9.74009	116137	33.3333	0.166667	1.68717	66.6667	0.333333	0.237248	3.37434	0	0	0	0	50	0.5	5.06661	0	0	0	0	0	0	0	0	0	50	0.5	5.0564	0	0	0
3800869	Pim3	O70444	serine threonine kinase	7.88317	49538	50	0.75	4.21069	0	0	0	0	100	1.5	1.83673	8.42138	0	0	0	100	1.5	10.1038	0	0	0	100	2.5	10.1078	0	0	0	50	0.5	5.05258
4079647	Flot1	Q6MG17	RAREG-2.2	7.16315	39771	33.3333	0.166667	1.68802	33.3333	0.166667	0.118624	1.68775	33.3333	0.166667	0.204082	1.68829	50	0.5	5.06326	0	0	0	0	0	0	50	0.5	5.06488	0	0	0	0	0	0
4433355	Ces1c	P10959	carboxyesterase E1	5.6	48821	66.6667	1.41667	8.4545	100	2.16667	1.54211	13.5063	33.3333	0.666667	0.816327	3.40266	100	4	25.2267	100	2	10.208	100	2	10.2058	0	0	0	50	0.5	5.08653	0	0	0
4454319	Arhgef1	Q9Z1I6	lsc protein	5.2	102598	16.6667	0.0833333	0.845706	0	0	0	0	33.3333	0.166667	0.204082	1.69141	0	0	0	0	0	0	0	0	0	0	0	0	0	0	0	50	0.5	5.07423
4490977	Rlc-a	P13832	unnamed protein product	4.6	13160	83.3333	5.75	20.8641	100	8.66667	6.16845	26.5589	66.6667	2.83333	3.46939	15.1693	100	10	29.2242	0	0	0	100	9.5	25.2254	100	5	25.2645	100	6.5	25.2272	100	3.5	20.2435
4731644	Gda	Q9WTT6	guanine aminohydrolase	5.5	51017	33.3333	0.333333	3.38438	66.6667	0.666667	0.474496	6.76876	0	0	0	0	100	1	10.1549	0	0	0	0	0	0	0	0	0	100	1	10.1514	0	0	0
4894188	Vamp2	Q9WUW2	vesicle associated membrane protein 2B	5.3	14510	100	1.91667	12.6652	100	2.33333	1.66074	13.4772	100	1.5	1.83673	11.8531	100	2	10.1593	100	1	10.162	100	4.5	25.181	100	2	15.2094	50	0.5	5.09149	100	1.5	10.1879
4995838	Col18a1	Q9WUW5	collagen type XVIII, alpha (I) chain	8.65723	18934	16.6667	0.0833333	0.844613	33.3333	0.166667	0.118624	1.68923	0	0	0	0	0	0	0	0	0	0	0	0	0	0	0	0	50	0.5	5.06768	0	0	0
4996222	Podxl	Q9WTQ2	podocalyxin	4.66323	51546	33.3333	0.416667	3.39566	66.6667	0.833333	0.59312	6.79133	0	0	0	0	0	0	0	0	0	0	100	1.5	10.1942	0	0	0	100	1	10.1798	0	0	0
5019815	Sept7	Q9WVC0	AF142759_1 CDC10	8.9	50509	100	5.75	30.2176	100	7	4.98221	38.5527	100	4.5	5.5102	21.8825	100	6	40.2258	100	5.5	25.2122	100	8.5	35.2113	100	4	20.2157	100	6.5	40.2211	100	4	20.2196
5360708	Osgep	Q9WVS2	O-sialoglycoprotease	5.80344	34627	16.6667	0.166667	0.845563	0	0	0	0	33.3333	0.333333	0.408163	1.69113	0	0	0	0	0	0	0	0	0	50	1	5.07338	0	0	0	0	0	0
5524747	Urod	P32362	uroporphyrinogen decarboxylase	6.34989	40453	50	0.75	5.12297	33.3333	0.666667	0.474496	3.40908	66.6667	0.833333	1.02041	6.83685	0	0	0	0	0	0	100	2	10.2273	100	1.5	10.2644	0	0	0	100	1	10.2461
5732982	Ces1d	P16303	AF171640_1 carboxylesterase	6.2	62131	100	33.4167	87.6096	100	46	32.7402	101.269	100	20.8333	25.5102	73.9505	100	54	108.27	100	17	72.2584	100	36	97.2729	100	24.5	80.298	100	48	98.2636	100	21	69.2951
5917775	Akr1b7	Q9QZI2	AF182168_1 aldose-reductase-like protein MVDP/AKR1-B7	8.18064	36236	50	0.583333	4.23306	33.3333	0.166667	0.118624	1.68698	66.6667	1	1.22449	6.77915	0	0	0	0	0	0	50	0.5	5.06093	100	1.5	10.17	0	0	0	100	1.5	10.1675
6002457	Lgmn	Q9R0J8	legumain	6.1	49467	16.6667	0.0833333	0.843191	33.3333	0.166667	0.118624	1.68638	0	0	0	0	0	0	0	0	0	0	0	0	0	0	0	0	50	0.5	5.05915	0	0	0
6435251	Ppp2r2d	P56932	AF180350_1 protein phosphatase 2A B regulatory subunit delta isoform	6.1	51983	83.3333	1.08333	6.76964	66.6667	0.666667	0.474496	5.07712	100	1.5	1.83673	8.46217	100	1.5	10.1559	50	0.5	5.07409	50	0.5	5.0755	100	2.5	10.1536	0	0	0	100	1.5	10.1588
6572674	Pgrmc1	P70580	AF163321_1 ventral midline antigen VEMA	4.27604	21599	83.3333	1.5	10.1105	100	2.33333	1.66074	13.4773	66.6667	0.666667	0.816327	6.74369	100	2	10.1416	100	1.5	15.1567	100	3	20.1459	0	0	0	100	2	10.1444	50	0.5	5.07439
6624130	SEC14L2	A0A024R1I5	AC004832_1 similar to 45 kDa secretory protein	7.8	46146	100	12.6667	18.6067	100	15.1667	10.7948	20.2772	100	10.1667	12.449	16.9363	100	13.5	20.2713	100	7.5	10.2687	100	19	20.2822	100	12.5	20.2682	100	13	20.2782	100	10.5	20.2719
6636119	Actn4	Q9QXQ0	AF190909_1 alpha-actinin 4	5.1	104786	83.3333	1.66667	14.1548	100	2	1.42349	18.1815	66.6667	1.33333	1.63265	10.1281	100	2	19.1733	0	0	0	100	2	20.2105	100	2	20.1844	100	2	15.1607	100	2	10.2
6723180	Gpx3	P23764	plasma glutathione peroxidase precursor	8.2	25291	33.3333	0.166667	1.69388	66.6667	0.333333	0.237248	3.38775	0	0	0	0	0	0	0	0	0	0	50	0.5	5.07979	0	0	0	50	0.5	5.08347	0	0	0
6822249	Rtn4	Q6IRL3	Nogo-B protein	4.49618	38823	16.6667	0.0833333	0.84618	33.3333	0.166667	0.118624	1.69236	0	0	0	0	50	0.5	5.07708	0	0	0	0	0	0	0	0	0	0	0	0	0	0	0
6978431	Acadl	P15650	long-chain specific acyl-CoA dehydrogenase, mitochondrial precursor	7.61027	47874	66.6667	0.666667	5.93168	100	1.16667	0.830368	10.1793	33.3333	0.166667	0.204082	1.68408	100	1	10.1833	0	0	0	100	1.5	10.1854	50	0.5	5.05224	100	1	10.1692	0	0	0
6978435	Acadvl	P45953	very long-chain specific acyl-CoA dehydrogenase, mitochondrial precursor	9.19087	70750	83.3333	0.583333	5.91847	66.6667	0.5	0.355872	5.07232	100	0.666667	0.816327	6.76462	100	1	10.153	50	0.5	5.08693	50	0.5	5.06394	100	1	10.1393	0	0	0	50	0.5	5.06766
6978469	Mllt4	O35889	afadin	5.76318	207548	50	0.25	2.5454	33.3333	0.166667	0.118624	1.6977	66.6667	0.333333	0.408163	3.39309	0	0	0	0	0	0	0	0	0	50	0.5	5.09238	50	0.5	5.09311	50	0.5	5.08689
6978483	Alad	P06214	delta-aminolevulinic acid dehydratase	6.3	36032	50	0.25	2.5443	100	0.5	0.355872	5.0886	0	0	0	0	50	0.5	5.07303	0	0	0	50	0.5	5.0875	0	0	0	50	0.5	5.10528	0	0	0
6978487	Aldoa	P05065	fructose-bisphosphate aldolase A	8	39353	100	8	27.7003	100	11.3333	8.06643	30.2084	100	4.66667	5.71429	25.1921	100	10	30.2171	100	4	25.2026	100	12	30.1915	100	4	20.1611	100	12	30.2165	100	6	30.2127
6978491	Akr1b1	P07943	aldose reductase	6.3	35798	100	5	23.5153	100	6.5	4.62633	28.5351	100	3.5	4.28571	18.4956	100	7	30.2078	100	2.5	15.1655	100	6	25.219	100	3.5	20.1551	100	6.5	30.1784	100	4.5	20.1661
6978501	Anxa1	P07150	annexin A1	7.1	38830	100	23.6667	71.0735	100	29.3333	20.8778	66.9128	100	18	22.0408	75.2341	100	31	65.2426	100	23.5	95.2373	100	31	75.2473	100	13	60.2329	100	26	60.2486	100	17.5	70.232
6978505	Anxa5	P14668	annexin A5	4.8	35745	100	37.6667	89.421	100	51.8333	36.8921	103.603	100	23.5	28.7755	75.2391	100	66	115.29	100	28	75.2326	100	39	95.2437	100	19.5	70.2489	100	50.5	100.275	100	23	80.236
6978517	Apoa2	P04638	apolipoprotein A-II preproprotein	6.73452	11440	16.6667	0.0833333	0.843232	33.3333	0.166667	0.118624	1.68646	0	0	0	0	50	0.5	5.05939	0	0	0	0	0	0	0	0	0	0	0	0	0	0	0
6978533	Aqp5	P47864	aquaporin-5	8.8	28422	33.3333	0.416667	2.53759	66.6667	0.833333	0.59312	5.07518	0	0	0	0	0	0	0	0	0	0	50	0.5	5.05497	0	0	0	100	2	10.1706	0	0	0
6978537	Arrb1	P29066	beta-arrestin-1	5.86166	47020	50	0.25	2.53455	100	0.5	0.355872	5.0691	0	0	0	0	50	0.5	5.07478	0	0	0	50	0.5	5.06997	0	0	0	50	0.5	5.06255	0	0	0
6978543	Atp1a1	P06685	sodium/potassium-transporting ATPase subunit alpha-1 precursor	5.2	113055	100	4.83333	18.545	100	7	4.98221	26.8835	100	2.66667	3.26531	10.2066	100	6	20.2201	100	2	10.1554	100	7	30.2141	100	3	10.2309	100	8	30.2164	100	3	10.2334
6978545	Atp1a2	P06686	sodium/potassium-transporting ATPase subunit alpha-2 precursor	5.26853	112218	83.3333	1.41667	12.6756	100	2	1.42349	18.5324	66.6667	0.833333	1.02041	6.81891	100	2	15.2047	0	0	0	100	1.5	15.1937	100	1.5	10.2436	100	2.5	25.1986	100	1	10.2132
6978553	Atp1b3	Q63377	sodium/potassium-transporting ATPase subunit beta-3	7.94576	31830	83.3333	1.66667	9.28167	100	2.83333	2.01661	13.4954	66.6667	0.5	0.612245	5.06798	100	3.5	15.1654	0	0	0	100	2	10.1516	50	0.5	5.07191	100	3	15.1691	100	1	10.132
6978575	Tspo	P16257	translocator protein	9.88578	18941	16.6667	0.166667	0.847618	33.3333	0.333333	0.237248	1.69524	0	0	0	0	0	0	0	0	0	0	50	1	5.08571	0	0	0	0	0	0	0	0	0
6978587	Calcrl	Q63118	calcitonin gene-related peptide type 1 receptor precursor	6.3	53330	33.3333	0.166667	1.68882	66.6667	0.333333	0.237248	3.37765	0	0	0	0	50	0.5	5.06318	0	0	0	50	0.5	5.06976	0	0	0	0	0	0	0	0	0
6978589	Cald1	Q62736	non-muscle caldesmon	6.3	60585	66.6667	1.58333	8.46079	100	2.33333	1.66074	11.8519	33.3333	0.833333	1.02041	5.06971	100	3	10.1847	100	2.5	15.2091	100	2.5	15.1817	0	0	0	100	1.5	10.1892	0	0	0
6978607	Cat	P04762	catalase	7.2	59758	100	6.66667	38.5312	100	10	7.11744	55.2022	100	3.33333	4.08163	21.8602	100	12	75.2186	100	1.5	10.177	100	10	40.2102	100	5	30.2022	100	8	50.1779	100	3.5	25.2014
6978609	S100g	P02634	protein S100-G	4.81683	9039	16.6667	0.166667	1.69157	33.3333	0.333333	0.237248	3.38313	0	0	0	0	0	0	0	0	0	0	100	1	10.1494	0	0	0	0	0	0	0	0	0
6978635	Cd59	P27274	CD59 glycoprotein precursor	8.41178	13791	16.6667	0.0833333	0.842784	33.3333	0.166667	0.118624	1.68557	0	0	0	0	50	0.5	5.0567	0	0	0	0	0	0	0	0	0	0	0	0	0	0	0
6978721	Ctsh	P00786	pro-cathepsin H precursor	8.38102	37105	16.6667	0.0833333	0.849275	33.3333	0.166667	0.118624	1.69855	0	0	0	0	0	0	0	0	0	0	50	0.5	5.09565	0	0	0	0	0	0	0	0	0
6980956	Glud1	P10860	glutamate dehydrogenase 1, mitochondrial precursor	8	61417	100	11.1667	61.7473	100	13	9.25267	61.572	100	9.33333	11.4286	61.9225	100	14.5	64.2515	100	10	65.2474	100	13	65.2268	100	9.5	70.2644	100	11.5	55.2378	100	8.5	50.2556
6980962	Gnai1	P10824	guanine nucleotide-binding protein G(i) subunit alpha-1	5.61684	40346	16.6667	0.0833333	0.844242	33.3333	0.166667	0.118624	1.68848	0	0	0	0	0	0	0	0	0	0	50	0.5	5.06545	0	0	0	0	0	0	0	0	0
6980964	Gnai3	P08753	guanine nucleotide-binding protein G(k) subunit alpha	5.4	40523	83.3333	1	7.58604	100	1.66667	1.18624	11.7891	66.6667	0.333333	0.408163	3.38295	100	1.5	10.1451	0	0	0	100	2.5	15.1445	50	0.5	5.07037	50	1	10.0777	50	0.5	5.07847
6980972	Got2	P00507	aspartate aminotransferase, mitochondrial	9.3	47315	100	2.25	20.1897	100	2.16667	1.54211	20.1549	100	2.33333	2.85714	20.2246	100	2.5	20.1676	100	2.5	20.2092	100	2	20.1454	100	2.5	20.2345	100	2	20.1517	100	2	20.23
6980978	Gpd2	P35571	glycerol-3-phosphate dehydrogenase, mitochondrial precursor	6.17376	80973	33.3333	0.166667	1.68584	66.6667	0.333333	0.237248	3.37167	0	0	0	0	0	0	0	0	0	0	50	0.5	5.06208	0	0	0	50	0.5	5.05294	0	0	0
6980992	Gstt2	P30713	glutathione S-transferase theta-2	8	27440	50	0.25	2.53871	66.6667	0.333333	0.237248	3.37706	33.3333	0.166667	0.204082	1.70036	50	0.5	5.06731	50	0.5	5.10108	50	0.5	5.06387	0	0	0	0	0	0	0	0	0
6981004	H1f0	P43278	histone H1.0	11.3849	20886	100	2.66667	10.9753	100	3.33333	2.37248	10.1427	100	2	2.44898	11.8078	100	3.5	10.1479	100	1.5	15.1457	100	4	10.1409	100	1.5	10.1326	100	2.5	10.1392	100	3	10.1452
6981006	Hist1h1t	P06349	histone H1t	12.3	21726	100	7	14.326	100	8.16667	5.81257	11.7875	100	5.83333	7.14286	16.8646	100	9.5	10.1167	100	4	10.2101	100	7	15.1297	100	5.5	20.1986	100	8	10.1162	100	8	20.185
6981010	Hba1	P01946	hemoglobin subunit alpha-1/2	8	15329	100	37.6667	36.9579	100	51.5	36.6548	38.6255	100	23.8333	29.1837	35.2902	100	56	50.2981	100	26.5	40.3171	100	66.5	30.2869	100	21.5	35.2805	100	32	35.2915	100	23.5	30.2732
6981022	Hk1	P05708	hexokinase-1	6.27139	102408	100	0.75	7.5804	100	0.5	0.355872	5.06488	100	1	1.22449	10.0959	50	0.5	5.06676	50	0.5	5.07067	50	0.5	5.06489	50	1	10.0716	50	0.5	5.06299	100	1.5	15.1455
6981026	Hmgb1	P63159	high mobility group protein B1	5.5	24895	100	4.66667	24.3488	100	8.16667	5.81257	35.9026	100	1.16667	1.42857	12.795	100	9.5	39.2337	100	1	10.1563	100	10.5	48.2487	100	1	18.1589	100	4.5	20.2255	50	1.5	10.0697
6981068	Icam1	Q00238	intercellular adhesion molecule 1 precursor	6.5	60143	100	2.16667	10.1414	100	3.5	2.4911	11.8305	100	0.833333	1.02041	8.45231	100	4	15.1588	100	1	10.1444	100	3.5	10.1834	50	0.5	5.06996	100	3	10.1495	100	1	10.1426
6981142	Lamb2	P15800	laminin subunit beta-2 precursor	6.3	196474	100	18.3333	98.6645	100	22.5	16.0142	115.356	100	14.1667	17.3469	81.9732	100	19	100.363	100	16.5	90.2903	100	12.5	80.3392	100	12	70.315	100	36	165.365	100	14	85.3144
6981144	Lamp1	P14562	lysosome-associated membrane glycoprotein 1 precursor	8.03121	43970	16.6667	0.166667	1.6906	33.3333	0.333333	0.237248	3.38119	0	0	0	0	0	0	0	0	0	0	100	1	10.1436	0	0	0	0	0	0	0	0	0
6981146	Ldhb	P42123	L-lactate dehydrogenase B chain	5.6	36613	50	0.75	5.91199	100	1.5	1.06762	11.824	0	0	0	0	100	1.5	10.1534	0	0	0	100	1	10.1558	0	0	0	100	2	15.1627	0	0	0
6981180	Maob	P19643	amine oxidase [flavin-containing] B	7.973	58390	83.3333	0.5	5.0662	66.6667	0.5	0.355872	5.04697	100	0.5	0.612245	5.08544	50	0.5	5.08055	50	0.5	5.0807	0	0	0	50	0.5	5.09464	50	1	10.0604	50	0.5	5.08097
6981200	Mfge8	P70490	lactadherin isoform 2 precursor	6.7263	47414	33.3333	0.166667	1.69152	0	0	0	0	66.6667	0.333333	0.408163	3.38305	0	0	0	50	0.5	5.07779	0	0	0	50	0.5	5.07136	0	0	0	0	0	0
6981210	Mme	P07861	neprilysin	5.66747	85796	83.3333	0.583333	5.90724	100	0.666667	0.474496	6.74484	66.6667	0.5	0.612245	5.06964	50	0.5	5.07256	50	0.5	5.0721	50	0.5	5.05783	100	1	10.1368	100	1	10.1041	0	0	0
6981234	Myh3	P12847	myosin-3	5.54507	223857	16.6667	0.333333	1.69714	33.3333	0.666667	0.474496	3.39428	0	0	0	0	0	0	0	0	0	0	0	0	0	0	0	0	100	2	10.1828	0	0	0
6981236	Myh9		myosin-9	5.4	226338	100	102.917	298.855	100	123.333	87.7817	311.007	100	82.5	101.02	286.703	100	117.5	289.347	100	82.5	280.369	100	128.5	325.339	100	83	294.374	100	124	318.335	100	82	285.365
6981260	Ndufa5	Q63362	NADH dehydrogenase [ubiquinone] 1 alpha subcomplex subunit 5	7.37507	13413	16.6667	0.0833333	0.845167	33.3333	0.166667	0.118624	1.69033	0	0	0	0	50	0.5	5.071	0	0	0	0	0	0	0	0	0	0	0	0	0	0	0
6981324	P4hb		protein disulfide-isomerase precursor	4.7	56865	100	12.1667	46.9727	100	17.1667	12.2183	60.2963	100	7.16667	8.77551	33.649	100	18.5	65.3094	100	7.5	40.316	100	18	55.2838	100	6.5	30.3273	100	15	60.2958	100	7.5	30.3038
6981326	S100a4	P05942	protein S100-A4	4.9	11777	33.3333	1.33333	3.39307	66.6667	2.66667	1.89798	6.78614	0	0	0	0	100	5	10.1903	0	0	0	0	0	0	0	0	0	100	3	10.1681	0	0	0
6981396	Prkar1a	P09456	cAMP-dependent protein kinase type I-alpha regulatory subunit	5.1	43096	100	6.08333	25.177	100	6.16667	4.38909	25.1693	100	6	7.34694	25.1847	100	7.5	30.1805	100	7.5	30.1973	100	7	20.1755	100	5	20.1826	100	4	25.1519	100	5.5	25.1743
6981420	Prss1	P00762	anionic trypsin-1 precursor	4.6	25960	100	6.58333	10.2655	100	7.16667	5.10083	10.2454	100	6	7.34694	10.2857	100	7.5	10.2509	100	8.5	10.3089	100	7.5	10.2302	100	5.5	10.3136	100	6.5	10.2549	100	4	10.2345
6981440	Ptk2	O35346	focal adhesion kinase 1	6.23614	119717	50	0.25	2.53583	33.3333	0.166667	0.118624	1.69057	66.6667	0.333333	0.408163	3.38108	50	0.5	5.07171	50	0.5	5.06986	0	0	0	0	0	0	0	0	0	50	0.5	5.07338
6981464	Rbp1	P02696	retinol-binding protein 1	5	15835	100	4.16667	24.3405	100	4.5	3.20285	20.1784	100	3.83333	4.69388	28.5026	100	5	20.1817	100	2	20.172	100	5	20.175	100	5.5	35.1732	100	3.5	20.1784	100	4	30.1625
6981592	Stat3	P52631	signal transducer and activator of transcription 3	5.89306	87983	50	0.5	4.23285	0	0	0	0	100	1	1.22449	8.46569	0	0	0	100	1	10.1393	0	0	0	100	1.5	10.1835	0	0	0	50	0.5	5.0743
6981642	Tcp1	P28480	T-complex protein 1 subunit alpha	5.8	60360	100	3.16667	19.3815	100	2.33333	1.66074	15.1943	100	4	4.89796	23.5687	100	2	15.2211	100	5	30.2376	100	2.5	15.167	100	4	20.2461	100	2.5	15.1948	100	3	20.2224
6981660	Tmpo	Q62733	lamina-associated polypeptide 2, isoform beta	9.79243	50278	16.6667	0.166667	1.69341	0	0	0	0	33.3333	0.333333	0.408163	3.38683	0	0	0	0	0	0	0	0	0	0	0	0	0	0	0	100	1	10.1605
6981672	Tpm4	P09495	tropomyosin alpha-4 chain	4.5	28511	100	6.08333	28.5443	100	6.83333	4.86358	23.5091	100	5.33333	6.53061	33.5794	100	7	20.1604	100	4	25.2836	100	11	35.2004	100	6.5	40.2165	100	2.5	15.1665	100	5.5	35.2381
6981694	Scgb1a1	P17559	uteroglobin precursor	4.8	10450	83.3333	3.08333	10.1081	100	5.66667	4.03321	15.1494	66.6667	0.5	0.612245	5.0667	100	9	25.1743	50	0.5	5.06647	100	4	10.1319	0	0	0	100	4	10.1421	100	1	10.1336
6981696	Utrn	O55147	utrophin	5.04604	391073	100	2.08333	17.6446	100	1.5	1.06762	15.1338	100	2.66667	3.26531	20.1554	50	0.5	5.07154	50	0.5	5.09271	100	2.5	25.1696	100	3.5	25.1878	100	1.5	15.1603	100	4	30.1857
6981710	Ywhah	P68511	14-3-3 protein eta	4.7	28213	50	0.666667	4.2572	66.6667	1	0.711744	5.0876	33.3333	0.333333	0.408163	3.42679	50	1	5.09283	100	1	10.2804	100	2	10.17	0	0	0	0	0	0	0	0	0
6981712	Ywhaq	P68255	14-3-3 protein theta	4.5	27779	100	12.75	36.1471	100	16.3333	11.6251	43.5954	100	9.16667	11.2245	28.6988	100	15.5	35.233	100	7	25.3489	100	17.5	50.3378	100	11	30.3826	100	16	45.2154	100	9.5	30.3651
7242160	Npm1	P13084	nucleophosmin	4.5	32561	100	4.5	19.3659	100	6.16667	4.38909	23.5366	100	2.83333	3.46939	15.1951	100	6	20.2083	100	2.5	20.1696	100	6.5	25.2009	100	2	10.2095	100	6	25.2007	100	4	15.2062
7547027	Agrn	Q9JK93	AF250032_1 agrin precursor	4.90409	15800	16.6667	0.166667	1.69095	33.3333	0.333333	0.237248	3.3819	0	0	0	0	0	0	0	0	0	0	0	0	0	0	0	0	100	1	10.1457	0	0	0
7549746	B2m	P07151	beta-2-microglobulin precursor	8.18235	13711	33.3333	0.25	2.52807	0	0	0	0	66.6667	0.5	0.612245	5.05615	0	0	0	0	0	0	0	0	0	100	1	10.1103	0	0	0	50	0.5	5.05815
8347066	Anpep	P15684	aminopeptidase	5	63583	83.3333	1	9.26161	66.6667	0.833333	0.59312	8.40238	100	1.16667	1.42857	10.1208	50	1	10.0789	50	0.5	5.06171	0	0	0	100	2	15.157	100	1.5	15.1283	100	1	10.1438
8392872	Ap1b1	P52303	AP-1 complex subunit beta-1	4.9	104589	100	1.66667	11.0193	100	1.66667	1.18624	10.1261	100	1.66667	2.04082	11.9126	100	2	10.1581	100	1.5	15.196	50	1	5.06969	100	2.5	10.2888	100	2	15.1505	100	1	10.253
8392983	Bgn	P47853	biglycan precursor	7.3	41707	100	9.33333	25.228	100	12.6667	9.01542	30.2397	100	6	7.34694	20.2163	100	10	20.1984	100	5	10.2131	100	8.5	30.2677	100	6.5	30.2309	100	19.5	40.2529	100	6.5	20.205
8393038	Capn2	Q07009	calpain-2 catalytic subunit precursor	4.7	79920	100	9.08333	44.4326	100	13.8333	9.84579	65.2805	100	4.33333	5.30612	23.5847	100	18	70.3126	100	3.5	25.2487	100	12	60.2539	100	6	25.2518	100	11.5	65.2749	100	3.5	20.2535
8393057	Serpinh1	P29457	serpin H1 precursor	9.2	46518	100	17.75	66.0747	100	23.3333	16.6074	83.5718	100	12.1667	14.898	48.5775	100	25.5	85.2564	100	10	40.2251	100	15.5	65.2209	100	13.5	50.2585	100	29	100.238	100	13	55.2489
8393101	Cfl1	P45592	cofilin-1	8.1879	18533	50	0.25	2.53463	66.6667	0.333333	0.237248	3.38229	33.3333	0.166667	0.204082	1.68697	0	0	0	50	0.5	5.06092	50	0.5	5.07687	0	0	0	50	0.5	5.07	0	0	0
8393180	Cox4i1	P10888	cytochrome c oxidase subunit 4 isoform 1, mitochondrial precursor	9.8	19515	50	1.25	5.91104	100	2.5	1.77936	11.8221	0	0	0	0	100	2	10.1604	0	0	0	100	3	15.1564	0	0	0	100	2.5	10.1494	0	0	0
8393197	Crp	P48199	C-reactive protein precursor	4.7	25469	66.6667	1.75	7.58649	100	3.33333	2.37248	13.4857	33.3333	0.166667	0.204082	1.68724	100	3.5	10.1509	50	0.5	5.06172	100	3.5	15.1682	0	0	0	100	3	15.1381	0	0	0
8393218	Ctsc	P80067	dipeptidyl peptidase 1 precursor	6.4	52236	33.3333	0.25	2.53438	66.6667	0.5	0.355872	5.06876	0	0	0	0	0	0	0	0	0	0	100	1	10.1331	0	0	0	50	0.5	5.07319	0	0	0
8393230	Cyp2b12	P33272	cytochrome P450 2B12 precursor	8.07265	55797	83.3333	1.66667	9.28245	66.6667	0.5	0.355872	5.07391	100	2.83333	3.46939	13.491	100	1	10.1405	100	3.5	20.1527	50	0.5	5.08126	100	2	10.1598	0	0	0	100	3	10.1605
8393296	Eef2	P05197	elongation factor 2	6.4	95284	100	24.1667	76.9518	100	29.8333	21.2337	81.9606	100	18.5	22.6531	71.9431	100	30.5	80.3008	100	15.5	75.2526	100	34.5	80.3007	100	19.5	70.2844	100	24.5	85.2802	100	20.5	70.2922
8393418	Gapdh	P04797	glyceraldehyde-3-phosphate dehydrogenase	8.1	35829	100	25.9167	65.3428	100	37.5	26.6904	75.3456	100	14.3333	17.551	55.3399	100	33	70.3427	100	12.5	45.3404	100	42.5	75.3559	100	15.5	55.3274	100	37	80.3383	100	15	65.3518
8393502	Gstm1	P04905	glutathione S-transferase Mu 1	8.3	25915	100	8.91667	32.6859	100	14	9.96441	45.1826	100	3.83333	4.69388	20.1893	100	16	40.1879	100	4.5	30.1818	100	13.5	55.1791	100	4.5	20.2043	100	12.5	40.1808	100	2.5	10.1818
8393519	H2afy	Q02874	core histone macro-H2A.1	10.2	39505	100	4.33333	26.042	100	4.83333	3.44009	30.2016	100	3.83333	4.69388	21.8825	100	4.5	25.2117	100	2.5	15.2022	100	5	35.1797	100	3	20.2186	100	5	30.2133	100	6	30.2267
8393536	Hmgb2	P52925	high mobility group protein B2	7.22596	24160	50	0.333333	2.53401	66.6667	0.333333	0.237248	3.37066	33.3333	0.333333	0.408163	1.69736	50	0.5	5.0586	0	0	0	0	0	0	0	0	0	50	0.5	5.05337	50	1	5.09208
8393610	Kpnb1	P52296	importin subunit beta-1	4.5	97125	100	3.75	26.0419	100	3.83333	2.72835	26.8762	100	3.66667	4.4898	25.2075	100	6.5	45.2321	100	1.5	15.2033	100	1	10.2028	100	5.5	35.2119	100	4	25.1937	100	4	25.2073
8393807	Myh7	P02564	myosin-7	5.5	223082	33.3333	5.58333	29.4034	66.6667	11.1667	7.94781	58.8067	0	0	0	0	100	2	20.1905	0	0	0	0	0	0	0	0	0	100	31.5	156.23	0	0	0
8393901	Pak1	P35465	serine/threonine-protein kinase PAK 1	5.544	60540	50	0.333333	3.38147	0	0	0	0	100	0.666667	0.816327	6.76293	0	0	0	50	0.5	5.05223	0	0	0	50	0.5	5.08667	0	0	0	100	1	10.1499
8394060	Psma1	P18420	proteasome subunit alpha type-1	6.15379	29518	66.6667	0.583333	5.95573	100	0.833333	0.59312	8.53431	33.3333	0.333333	0.408163	3.37714	50	0.5	5.13034	0	0	0	100	1	10.2506	100	1	10.1314	100	1	10.222	0	0	0
8394063	Psma2	P17220	proteasome subunit alpha type-2	7.3	25927	100	2.75	15.1852	100	4.33333	3.08422	20.2195	100	1.16667	1.42857	10.1509	100	4.5	20.2269	100	2	15.1838	100	4.5	20.2166	50	0.5	5.08268	100	4	20.215	100	1	10.1863
8394066	Psma3	P18422	proteasome subunit alpha type-3	5.16471	28420	16.6667	0.0833333	0.841706	33.3333	0.166667	0.118624	1.68341	0	0	0	0	50	0.5	5.05023	0	0	0	0	0	0	0	0	0	0	0	0	0	0	0
8394072	Psma5		proteasome subunit alpha type-5	4.6	26392	83.3333	1.5	11.7944	100	2.5	1.77936	18.5017	66.6667	0.5	0.612245	5.08719	100	2.5	20.1699	0	0	0	100	2.5	15.16	100	1	10.1927	100	2.5	20.1751	50	0.5	5.06885
8394076	Psma6	P60901	proteasome subunit alpha type-6	6.36794	27400	66.6667	0.666667	5.09885	33.3333	0.166667	0.118624	1.70249	100	1.16667	1.42857	8.49521	50	0.5	5.10746	100	2	10.1968	0	0	0	50	0.5	5.09867	0	0	0	100	1	10.1901
8394079	Psmb2	P40307	proteasome subunit beta type-2	7.25501	22913	33.3333	0.166667	1.69117	0	0	0	0	66.6667	0.333333	0.408163	3.38234	0	0	0	0	0	0	0	0	0	50	0.5	5.07348	0	0	0	50	0.5	5.07354
8394152	Gnao1	P59215	guanine nucleotide-binding protein G(o) subunit alpha	5.22773	40069	16.6667	0.0833333	0.843943	33.3333	0.166667	0.118624	1.68789	0	0	0	0	0	0	0	0	0	0	50	0.5	5.06366	0	0	0	0	0	0	0	0	0
8394162	Aco1	Q63270	cytoplasmic aconitate hydratase	6.73634	98128	100	1.75	12.6598	100	1.66667	1.18624	11.8002	100	1.83333	2.2449	13.5194	100	1.5	10.1679	100	1	10.1569	100	3	20.166	100	3	20.2064	50	0.5	5.06666	100	1.5	10.195
8394212	Rps15	P62845	40S ribosomal protein S15	10.8	17041	100	3.66667	11.0216	100	2.5	1.77936	10.1351	100	4.83333	5.91837	11.908	100	5	15.1819	100	4.5	15.2117	50	1.5	5.08806	100	5	10.2718	100	1	10.1354	100	5	10.2405
8394221	Rps3a	P49242	40S ribosomal protein S3a	10.2	29946	50	0.5	5.09711	66.6667	0.666667	0.474496	6.79848	33.3333	0.333333	0.408163	3.39574	100	1	10.2079	100	1	10.1872	100	1	10.1876	0	0	0	0	0	0	0	0	0
8394224	Rps6	P62755	40S ribosomal protein S6	11.3	28681	100	1.91667	11.8206	100	2.66667	1.89798	13.4779	100	1.16667	1.42857	10.1632	100	2.5	10.1416	100	2	15.2422	100	3.5	20.1496	50	0.5	5.07814	100	2	10.1425	100	1	10.1694
8394272	Nudc	Q63525	nuclear migration protein nudC	5.1	38413	66.6667	0.916667	6.75585	100	1.5	1.06762	10.124	33.3333	0.333333	0.408163	3.38772	100	2	15.1752	100	1	10.1632	100	1.5	10.1342	0	0	0	50	1	5.06254	0	0	0
8394341	Sftpc	P11685	pulmonary surfactant-associated protein C precursor	6.6	21043	100	1.66667	10.1398	100	1.83333	1.30486	11.8169	100	1.5	1.83673	8.46267	100	1.5	10.1536	50	0.5	5.08012	100	2	15.1429	100	2	10.1572	100	2	10.1542	100	2	10.1507
8394364	Ssr4	Q07984	translocon-associated protein subunit delta precursor	5.4	18980	100	1.16667	10.1296	100	1	0.711744	8.43865	100	1.33333	1.63265	11.8206	50	0.5	5.0923	100	1	10.163	50	0.5	5.06889	100	2	15.1531	100	2	15.1548	100	1	10.1459
8394469	Tnni3	P23693	troponin I, cardiac muscle	9.98682	24161	16.6667	0.0833333	0.847119	33.3333	0.166667	0.118624	1.69424	0	0	0	0	0	0	0	0	0	0	0	0	0	0	0	0	50	0.5	5.08271	0	0	0
8394544	Xdh	P22985	xanthine dehydrogenase/oxidase	6.9	146243	100	10.9167	48.5871	100	11.8333	8.4223	51.8983	100	10	12.2449	45.276	100	11.5	60.2179	100	11	50.2898	100	19	65.293	100	10.5	50.2926	100	5	30.184	100	8.5	35.2457
8547026	Hgs	Q9JJ50	AF036344_1 Hrs	5.86582	86247	16.6667	0.0833333	0.84908	33.3333	0.166667	0.118624	1.69816	0	0	0	0	50	0.5	5.09448	0	0	0	0	0	0	0	0	0	0	0	0	0	0	0
9506405	Arpc1b	O88656	actin-related protein 2/3 complex subunit 1B	8.3	41058	33.3333	0.166667	1.69031	66.6667	0.333333	0.237248	3.38063	0	0	0	0	50	0.5	5.06956	0	0	0	0	0	0	0	0	0	50	0.5	5.07232	0	0	0
9506411	Atp5h	P31399	ATP synthase subunit d, mitochondrial	6.2	18764	16.6667	0.0833333	0.844385	33.3333	0.166667	0.118624	1.68877	0	0	0	0	50	0.5	5.06631	0	0	0	0	0	0	0	0	0	0	0	0	0	0	0
9506445	Ca2	P27139	carbonic anhydrase 2	7	29115	100	4.33333	17.6971	100	7.5	5.33808	25.2344	100	1.16667	1.42857	10.1598	100	7.5	20.1902	100	1.5	10.1602	100	9	30.2992	100	1	10.1468	100	6	25.2137	100	1	10.1725
9506467	Cbr1	P47727	carbonyl reductase [NADPH] 1	8.07832	30579	33.3333	0.25	2.53279	33.3333	0.166667	0.118624	1.68705	33.3333	0.333333	0.408163	3.37852	50	0.5	5.06116	0	0	0	0	0	0	100	1	10.1356	0	0	0	0	0	0
9506497	Cltc	P11442	clathrin heavy chain 1	5.4	191598	100	4.16667	21.9174	100	3.33333	2.37248	21.9338	100	5	6.12245	21.9009	100	3.5	20.2735	100	5.5	20.2487	100	3.5	25.261	100	4.5	25.2215	100	3	20.2669	100	5	20.2327
9506501	Cnn3	P37397	calponin-3	5.4	36435	83.3333	0.583333	5.90541	100	0.833333	0.59312	8.4288	66.6667	0.333333	0.408163	3.38201	100	1	10.1069	0	0	0	100	1	10.123	50	0.5	5.09425	50	0.5	5.05653	50	0.5	5.05177
9506515	Crk	Q63768	adapter molecule crk	5.3	33845	50	0.583333	5.07163	33.3333	0.166667	0.118624	1.69381	66.6667	1	1.22449	8.44945	50	0.5	5.08142	0	0	0	0	0	0	100	1.5	10.167	0	0	0	100	1.5	15.1814
9506571	Eif2s1	P68101	eukaryotic translation initiation factor 2 subunit 1	4.86404	36109	16.6667	0.0833333	0.844885	33.3333	0.166667	0.118624	1.68977	0	0	0	0	0	0	0	0	0	0	50	0.5	5.06931	0	0	0	0	0	0	0	0	0
9507243	Ywhab	P35213	14-3-3 protein beta/alpha	4.7	28055	100	3.91667	15.3006	100	3.16667	2.25386	11.9044	100	4.66667	5.71429	18.6967	100	2	10.2108	100	4	20.3303	100	5	10.2952	100	5.5	20.3745	100	2.5	15.2073	100	4.5	15.3853
9507245	Ywhag	P61983	14-3-3 protein gamma	4.7	28303	100	5.83333	18.6204	100	8.16667	5.81257	23.5672	100	3.5	4.28571	13.6736	100	6.5	20.2121	100	2.5	15.3156	100	11	30.2846	100	4	15.3606	100	7	20.2048	100	4	10.3447
9588098	Hnrnpd	Q9JJ54	RNA binding protein p42 AUF1	8.3	36016	100	2.66667	9.30214	100	4.5	3.20285	10.1543	100	0.833333	1.02041	8.45003	100	4	10.1569	50	0.5	5.07359	100	4.5	10.1544	100	1	10.1395	100	5	10.1515	100	1	10.137
9845234	Anxa2	Q07936	annexin A2	7.7	38679	100	34	96.9196	100	45	32.0285	101.919	100	23	28.1633	91.9201	100	50.5	110.248	100	16.5	70.2595	100	37.5	95.2567	100	28	105.241	100	47	100.253	100	24.5	100.26
9845261	Lgals1	P11762	galectin-1	5	14858	50	1.66667	5.09613	100	3.33333	2.37248	10.1923	0	0	0	0	100	3.5	10.2024	0	0	0	100	2.5	10.1699	0	0	0	100	4	10.2045	0	0	0
9885344	Hnrnpl	Q9ET33	AF260436_1 heterogeneous nuclear ribonucleoprotein hnRNP-L	6.1	15689	83.3333	1.25	6.79204	100	2.16667	1.54211	10.1989	66.6667	0.333333	0.408163	3.38522	100	2.5	10.204	0	0	0	100	2.5	10.1964	50	0.5	5.07328	100	1.5	10.1961	50	0.5	5.0824
9910520	Plvap	Q9WV78	plasmalemma vesicle-associated protein	8.5	50034	83.3333	2.33333	16.0186	100	3.33333	2.37248	21.8867	66.6667	1.33333	1.63265	10.1505	100	3	20.2205	0	0	0	100	4	25.2089	100	1	10.2248	100	3	20.2307	100	3	20.2267
10566819	Fam129a	Q9ESN0	Niban	4.3	80378	33.3333	0.25	2.55561	33.3333	0.166667	0.118624	1.70104	33.3333	0.333333	0.408163	3.41017	0	0	0	0	0	0	50	0.5	5.10313	0	0	0	0	0	0	100	1	10.2305
10566951	Mcam	Q9EPF2	s-gicerin/MUC18	5.8	66728	83.3333	2.25	17.6537	100	3.33333	2.37248	23.5133	66.6667	1.16667	1.42857	11.794	100	1.5	15.1388	0	0	0	100	3.5	25.2161	100	1.5	15.1804	100	5	30.1849	100	2	20.2017
10637996	Aco2	Q9ER34	mitochondrial aconitase	7.6	85475	83.3333	2.66667	24.4773	100	3.83333	2.72835	37.1888	66.6667	1.5	1.83673	11.7658	100	3.5	35.1918	100	4	30.2116	100	4.5	43.1753	0	0	0	100	3.5	33.1994	50	0.5	5.08581
10863989	Acp1	P41498	low molecular weight phosphotyrosine protein phosphatase isoform A	6.08297	18153	16.6667	0.166667	1.68686	33.3333	0.333333	0.237248	3.37373	0	0	0	0	100	1	10.1212	0	0	0	0	0	0	0	0	0	0	0	0	0	0	0
11024650	Mb	Q9QZ76	myoglobin	8.5	17158	16.6667	0.416667	1.69975	33.3333	0.833333	0.59312	3.39951	0	0	0	0	0	0	0	0	0	0	0	0	0	0	0	0	100	2.5	10.1985	0	0	0
11024674	Slc9a3r1	Q9JJ19	Na(+)/H(+) exchange regulatory cofactor NHE-RF1	5.63831	38831	33.3333	0.166667	1.68612	66.6667	0.333333	0.237248	3.37224	0	0	0	0	50	0.5	5.05849	0	0	0	50	0.5	5.05822	0	0	0	0	0	0	0	0	0
11066005	Hrg	Q99PS8	AF194029_1 histidine-rich glycoprotein	7.8	57582	50	0.666667	5.05458	66.6667	1.16667	0.830368	8.4156	33.3333	0.166667	0.204082	1.69356	0	0	0	0	0	0	100	3	20.168	50	0.5	5.08069	50	0.5	5.07885	0	0	0
11072106	Nucb2	Q9JI85	nucleobindin-2 precursor	4.9	50091	66.6667	0.666667	6.7511	100	1.16667	0.830368	11.8178	33.3333	0.166667	0.204082	1.68439	100	1.5	15.1665	50	0.5	5.05316	100	1	10.1823	0	0	0	100	1	10.1045	0	0	0
11120712	Tsn	Q71SY3	translin	6.00478	26172	16.6667	0.166667	0.845783	33.3333	0.333333	0.237248	1.69157	0	0	0	0	0	0	0	0	0	0	50	1	5.0747	0	0	0	0	0	0	0	0	0
11120716	Copb2	O35142	coatomer subunit beta'	5	102552	66.6667	1	6.82242	66.6667	1.33333	0.948992	6.81374	66.6667	0.666667	0.816327	6.83109	100	2	10.2569	0	0	0	0	0	0	100	1	10.2581	100	2	10.1844	100	1	10.2352
11177880	Vapb	Q9Z269	vesicle-associated membrane protein-associated protein B	7.80563	26917	50	0.75	4.22631	100	1.5	1.06762	8.45261	0	0	0	0	100	2	10.1472	0	0	0	100	2	10.1398	0	0	0	50	0.5	5.07084	0	0	0
11177910	Hspa2	P14659	heat shock-related 70 kDa protein 2	5.3	69529	100	11.1667	36.8712	100	15.5	11.032	33.5324	100	6.83333	8.36735	40.2101	100	17	30.1986	100	6.5	40.2246	100	15.5	40.2034	100	5.5	35.2087	100	14	30.1953	100	8.5	45.1969
11414853	Myh14	Q9EPH4	putative myosin IIC	9.83611	5234	16.6667	0.0833333	0.845006	0	0	0	0	33.3333	0.166667	0.204082	1.69001	0	0	0	0	0	0	0	0	0	0	0	0	0	0	0	50	0.5	5.07003
11559962	Acaca	P11497	acetyl-CoA carboxylase 1	5.94593	265023	16.6667	0.0833333	0.844104	0	0	0	0	33.3333	0.166667	0.204082	1.68821	0	0	0	0	0	0	0	0	0	0	0	0	0	0	0	50	0.5	5.06462
11560046	Cyb5a	P00173	cytochrome b5	4.7	15356	100	3.5	13.5345	100	4.16667	2.9656	15.1993	100	2.83333	3.46939	11.8697	100	5	10.2087	100	2.5	10.2037	100	4.5	15.1912	100	2.5	10.2003	100	3	20.1979	100	3.5	15.205
11560131	Ddah1	O08557	N(G),N(G)-dimethylarginine dimethylaminohydrolase 1	5.71404	31427	50	0.25	2.54423	100	0.5	0.355872	5.08845	0	0	0	0	50	0.5	5.08812	0	0	0	50	0.5	5.10301	0	0	0	50	0.5	5.07423	0	0	0
11693154	Pafah1b2	O35264	platelet-activating factor acetylhydrolase IB subunit beta	5.5	25582	100	2.83333	14.3588	100	2.83333	2.01661	18.5316	100	2.83333	3.46939	10.186	100	3	20.2043	100	1	10.1594	100	2	10.1976	100	3.5	10.1978	100	3.5	25.1929	100	4	10.2007
11693160	Qdpr	P11348	dihydropteridine reductase	7.81513	25553	16.6667	0.0833333	0.846115	33.3333	0.166667	0.118624	1.69223	0	0	0	0	0	0	0	0	0	0	50	0.5	5.07669	0	0	0	0	0	0	0	0	0
11693172	Calr	P18418	calreticulin precursor	4.2	47996	83.3333	3.58333	12.6983	100	6.33333	4.50771	20.2701	66.6667	0.833333	1.02041	5.12654	100	7.5	20.2758	0	0	0	100	6	20.2619	50	1	5.12749	100	5.5	20.2724	100	1.5	10.2521
11693176	Rplp0	P19945	60S acidic ribosomal protein P0	5.86166	34216	50	0.333333	3.38078	66.6667	0.333333	0.237248	3.38353	33.3333	0.333333	0.408163	3.37803	0	0	0	100	1	10.1341	50	0.5	5.07846	0	0	0	50	0.5	5.07214	0	0	0
11968070	Ppt1	P45479	palmitoyl-protein thioesterase 1 precursor	7.2	34456	50	0.333333	3.37419	100	0.666667	0.474496	6.74837	0	0	0	0	50	1	10.081	0	0	0	50	0.5	5.07424	0	0	0	50	0.5	5.08986	0	0	0
11968078	Rpl31	P62902	60S ribosomal protein L31	11	14464	83.3333	1.66667	8.44362	100	2	1.42349	10.129	66.6667	1.33333	1.63265	6.75826	100	2.5	10.123	0	0	0	100	2.5	10.1343	100	1.5	10.136	100	1	10.1296	100	2.5	10.1388
11968080	Prkcz	P09217	protein kinase C zeta type	5.39158	67734	33.3333	0.166667	1.68741	33.3333	0.166667	0.118624	1.68504	33.3333	0.166667	0.204082	1.68979	0	0	0	0	0	0	50	0.5	5.05511	50	0.5	5.06936	0	0	0	0	0	0
11968086	Rpl4	P50878	60S ribosomal protein L4	11.4	47258	50	1.33333	5.91907	100	2.66667	1.89798	11.8381	0	0	0	0	100	1	10.1727	0	0	0	100	6	20.2625	0	0	0	50	1	5.07914	0	0	0
11968094	Rpl27	P61354	60S ribosomal protein L27	10.9943	15799	50	0.5	5.09218	100	1	0.711744	10.1844	0	0	0	0	100	1	10.163	0	0	0	100	1	10.1826	0	0	0	100	1	10.2075	0	0	0
11968096	Rpl24	P83732	60S ribosomal protein L24	11.7456	17780	66.6667	0.583333	5.07318	100	0.666667	0.474496	6.76159	33.3333	0.5	0.612245	3.38478	50	0.5	5.06842	100	1.5	10.1543	100	1	10.1464	0	0	0	50	0.5	5.06999	0	0	0
11968118	Des	P48675	desmin	5.1	53457	100	14.6667	71.9194	100	13.3333	9.48992	66.9188	100	16	19.5918	76.9199	100	10	60.2498	100	19.5	85.2638	100	14.5	70.2314	100	14	75.2517	100	15.5	70.2753	100	14.5	70.2443
11968126	Ppib	P24368	peptidyl-prolyl cis-trans isomerase B precursor	9.85331	22803	100	3.66667	19.3284	100	4.66667	3.32147	20.1636	100	2.66667	3.26531	18.4932	100	4.5	25.1571	100	3	20.1636	100	5	15.1658	100	2.5	15.1596	100	4.5	20.1678	100	2.5	20.1566
11968136	Rhob	P62747	rho-related GTP-binding protein RhoB precursor	4.95824	22124	16.6667	0.0833333	0.845091	33.3333	0.166667	0.118624	1.69018	0	0	0	0	50	0.5	5.07055	0	0	0	0	0	0	0	0	0	0	0	0	0	0	0
12006730	Fmo3	Q9EQ76	AF286595_1 flavin-containing monooxygenase FMO3	8.1078	59961	16.6667	0.0833333	0.848603	0	0	0	0	33.3333	0.166667	0.204082	1.69721	0	0	0	0	0	0	0	0	0	50	0.5	5.09162	0	0	0	0	0	0
12018252	Tkt	P50137	transketolase	7.40102	71187	33.3333	0.75	3.43112	33.3333	0.5	0.355872	3.42612	33.3333	1	1.22449	3.43611	100	1.5	10.2784	100	3	10.3083	0	0	0	0	0	0	0	0	0	0	0	0
12018256	Ech1	Q62651	delta(3,5)-Delta(2,4)-dienoyl-CoA isomerase, mitochondrial precursor	8	36203	83.3333	1.08333	9.29393	100	1.5	1.06762	11.8314	66.6667	0.666667	0.816327	6.75647	100	2	15.1578	100	1	10.1345	100	1.5	10.1712	100	1	10.1349	100	1	10.1652	0	0	0
12083611	H2afz	P0C0S7	histone H2A.Z	11	13554	100	6.91667	12.7702	100	5.5	3.91459	13.596	100	8.33333	10.2041	11.9444	100	7.5	15.2869	100	5.5	10.248	100	5.5	15.2605	100	9.5	15.2981	100	3.5	10.2407	100	10	10.2872
12083635	Hist1h4b	P62804	histone H4	11.8	11368	100	45.6667	71.8987	100	45.5	32.3843	50.2162	100	45.8333	56.1224	93.5812	100	45.5	40.213	100	62	115.258	100	49.5	65.2201	100	35	80.2417	100	41.5	45.2156	100	40.5	85.244
12083641	Snap23	O70377	synaptosomal-associated protein 23	4.7	23236	33.3333	0.166667	1.69151	33.3333	0.166667	0.118624	1.68984	33.3333	0.166667	0.204082	1.69319	0	0	0	0	0	0	50	0.5	5.06952	50	0.5	5.07956	0	0	0	0	0	0
12621094	Dnaja1	P63036	dnaJ homolog subfamily A member 1	6.67107	44869	50	0.416667	3.38246	33.3333	0.333333	0.237248	3.3693	66.6667	0.5	0.612245	3.39561	0	0	0	0	0	0	50	1	10.1079	50	1	5.10003	0	0	0	50	0.5	5.08679
12621120	Sfxn3	Q9JHY2	sideroflexin-3	10.1	35434	83.3333	1.33333	9.29936	100	1.66667	1.18624	11.8121	66.6667	1	1.22449	6.78657	100	2.5	10.1945	0	0	0	50	1	10.0824	100	1.5	10.1889	100	1.5	15.1595	100	1.5	10.1709
12659068	Tgfb1i1	Q99PD6	AF314960_1 hic-5/ARA55 protein	7.8	36182	66.6667	0.416667	3.38887	66.6667	0.5	0.355872	3.38919	66.6667	0.333333	0.408163	3.38856	0	0	0	50	0.5	5.08533	50	1	5.08321	50	0.5	5.08034	50	0.5	5.08436	0	0	0
12831225	Mug1	Q03626	murinoglobulin-1 precursor	5.6	165326	83.3333	1.16667	5.93177	100	2	1.42349	8.47196	66.6667	0.333333	0.408163	3.39158	100	3.5	10.1801	50	0.5	5.08444	100	2	10.16	50	0.5	5.09028	50	0.5	5.07579	0	0	0
13027392	Rab7a	P09527	ras-related protein Rab-7a	6.58883	23505	100	2.08333	16.0206	100	1.66667	1.18624	13.4966	100	2.5	3.06122	18.5445	100	1.5	15.1917	100	1.5	15.2109	100	3	20.2092	100	3.5	20.2087	50	0.5	5.08887	100	2.5	20.214
13027416	Cybb	Q9ER28	cytochrome b-245, beta polypeptide	8.67422	65308	16.6667	0.0833333	0.852318	0	0	0	0	33.3333	0.166667	0.204082	1.70464	0	0	0	0	0	0	0	0	0	50	0.5	5.11391	0	0	0	0	0	0
13027426	Arl6ip5	Q9ES40	PRA1 family protein 3	10	21549	50	0.916667	5.07536	66.6667	1.5	1.06762	6.76815	33.3333	0.333333	0.408163	3.38258	100	2.5	10.1645	0	0	0	0	0	0	100	1	10.1477	100	2	10.1399	0	0	0
13162287	Ddt	P80254	D-dopachrome decarboxylase	6.12463	13134	83.3333	2.83333	9.28594	66.6667	3.83333	2.72835	8.44049	100	1.83333	2.2449	10.1314	100	6	10.1672	50	0.5	5.07471	100	5.5	15.1542	100	2.5	10.1563	0	0	0	100	2.5	15.1632
13162302	Dctn1	P28023	dynactin subunit 1	5.46346	141930	50	0.25	2.53691	33.3333	0.166667	0.118624	1.69086	66.6667	0.333333	0.408163	3.38297	0	0	0	0	0	0	50	0.5	5.07258	50	0.5	5.06884	0	0	0	50	0.5	5.08007
13162339	Arf5	P84083	ADP-ribosylation factor 5	6.4	20531	100	9.58333	26.0799	100	12.6667	9.01542	25.2317	100	6.5	7.95918	26.9282	100	14.5	30.2403	100	2.5	20.2725	100	10	25.2227	100	7	20.2449	100	13.5	20.2321	100	10	40.2671
13162343	Arf4	P61751	ADP-ribosylation factor 4	7	20398	83.3333	1.83333	7.62678	100	2.16667	1.54211	8.47687	66.6667	1.5	1.83673	6.7767	100	3	10.1717	0	0	0	100	3	10.1884	100	2.5	10.174	50	0.5	5.07045	100	2	10.1561
13242275	Mtpn	P62775	myotrophin	5.2	12862	83.3333	2.58333	8.49321	100	4.33333	3.08422	10.1997	66.6667	0.833333	1.02041	6.78676	100	4.5	10.1987	100	1.5	10.1736	100	5	10.2004	0	0	0	100	3.5	10.1999	100	1	10.1867
13540656	Emp3	Q9QYW5	epithelial membrane protein 3	8.3634	18199	33.3333	0.166667	1.68846	66.6667	0.333333	0.237248	3.37693	0	0	0	0	50	0.5	5.06276	0	0	0	0	0	0	0	0	0	50	0.5	5.06802	0	0	0
13540658	Bst1	Q63072	ADP-ribosyl cyclase 2 precursor	5.15745	35132	16.6667	0.0833333	0.845575	33.3333	0.166667	0.118624	1.69115	0	0	0	0	0	0	0	0	0	0	50	0.5	5.07345	0	0	0	0	0	0	0	0	0
13540677	Lyn	Q07014	tyrosine-protein kinase Lyn isoform A	6.7499	58623	16.6667	0.166667	1.69381	0	0	0	0	33.3333	0.333333	0.408163	3.38763	0	0	0	0	0	0	0	0	0	100	1	10.1629	0	0	0	0	0	0
13569846	Parva	Q9HB97	alpha-parvin	5.6	42292	100	4.08333	13.5002	100	5.33333	3.79597	15.1767	100	2.83333	3.46939	11.8237	100	5	15.1758	50	0.5	5.08243	100	7	20.1941	100	5	20.203	100	4	10.1603	100	3	10.1857
13591884	Itga1	P18614	integrin alpha-1 precursor	5.6	130809	50	0.5	4.22042	66.6667	0.666667	0.474496	5.0655	33.3333	0.333333	0.408163	3.37533	50	1	5.07326	0	0	0	0	0	0	100	1	10.126	100	1	10.1233	0	0	0
13591894	Akr1a1	P51635	alcohol dehydrogenase [NADP(+)]	6.94387	36507	50	0.416667	3.39081	33.3333	0.5	0.355872	3.38728	66.6667	0.333333	0.408163	3.39433	0	0	0	0	0	0	100	1.5	10.1618	50	0.5	5.09157	0	0	0	50	0.5	5.09144
13591902	Actn1	Q9Z1P2	alpha-actinin-1	5.1	102961	100	36.5	134.386	100	46.3333	32.9775	146.87	100	26.6667	32.6531	121.902	100	44.5	145.203	100	18.5	110.238	100	47.5	145.202	100	28	125.246	100	47	150.204	100	33.5	130.222
13591932	Cspg4	Q00657	chondroitin sulfate proteoglycan 4 precursor	5.16898	251908	33.3333	0.166667	1.69345	33.3333	0.166667	0.118624	1.69156	33.3333	0.166667	0.204082	1.69535	0	0	0	0	0	0	50	0.5	5.07467	50	0.5	5.08604	0	0	0	0	0	0
13591953	Gna12	Q63210	guanine nucleotide-binding protein subunit alpha-12	10.2651	44066	33.3333	0.416667	3.37445	0	0	0	0	66.6667	0.833333	1.02041	6.74889	0	0	0	0	0	0	0	0	0	100	1	10.1243	0	0	0	100	1.5	10.1224
13591969	Gyg1	O08730	glycogenin-1	5.04925	37379	50	0.75	5.04826	100	1.5	1.06762	10.0965	0	0	0	0	50	1	5.0728	0	0	0	100	3	20.152	0	0	0	50	0.5	5.06478	0	0	0
13591983	Lum	P51886	lumican precursor	6	38280	100	7.83333	21.8596	100	14.1667	10.083	31.8535	100	1.5	1.83673	11.8657	100	17	35.1969	50	0.5	5.078	100	3	20.1609	100	2	15.2703	100	22.5	40.2027	100	2	15.2489
13591985	Mif	P30904	macrophage migration inhibitory factor	7.1	12478	33.3333	1.83333	3.39072	66.6667	3.66667	2.60973	6.78145	0	0	0	0	100	6.5	10.1856	0	0	0	0	0	0	0	0	0	100	4.5	10.1588	0	0	0
13592051	Rpl5	P09895	60S ribosomal protein L5	10.0714	34459	16.6667	0.0833333	0.844916	33.3333	0.166667	0.118624	1.68983	0	0	0	0	0	0	0	0	0	0	0	0	0	0	0	0	50	0.5	5.0695	0	0	0
13592053	Rpl10	Q6PDV7	60S ribosomal protein L10	10.506	24605	50	0.416667	5.5701	33.3333	0.333333	0.237248	3.38792	66.6667	0.5	0.612245	7.75227	0	0	0	100	1	14.1735	100	1	10.1638	0	0	0	0	0	0	50	0.5	9.08329
13592055	Rpl13	P41123	60S ribosomal protein L13	12	24241	100	1.66667	11.8125	100	2	1.42349	11.8269	100	1.33333	1.63265	11.798	100	2	10.1617	100	1	10.181	100	2	15.165	50	0.5	5.06739	100	2	10.1541	100	2.5	20.1455
13592059	Rpl22	P47198	60S ribosomal protein L22	9.45106	14790	83.3333	0.916667	6.76594	66.6667	1	0.711744	6.76112	100	0.833333	1.02041	6.77076	100	1	10.1377	50	0.5	5.07819	100	2	10.1457	50	1	5.07746	0	0	0	100	1	10.1566
13592069	Rps10	P63326	40S ribosomal protein S10	10.5333	18917	100	0.916667	7.59337	100	0.833333	0.59312	6.76135	100	1	1.22449	8.42539	50	0.5	5.07005	50	1	10.0681	100	1	10.1428	50	1	5.07022	50	1	5.07121	100	1	10.1379
13592073	Rps21	P05765	40S ribosomal protein S21	8.8	9128	100	1.83333	8.48172	100	0.833333	0.59312	6.77601	100	2.83333	3.46939	10.1874	100	1.5	10.1615	100	2	10.1794	50	0.5	5.08084	100	4.5	10.1928	50	0.5	5.08566	100	2	10.1901
13592079	S100a10	P05943	protein S100-A10	6.34348	11076	50	1.16667	3.38324	100	2.33333	1.66074	6.76647	0	0	0	0	50	0.5	5.07819	0	0	0	100	5.5	10.1426	0	0	0	50	1	5.07864	0	0	0
13592085	Snrpn	P63164	small nuclear ribonucleoprotein-associated protein N	11.7	24615	33.3333	0.25	2.54416	33.3333	0.333333	0.237248	3.38636	33.3333	0.166667	0.204082	1.70195	0	0	0	50	0.5	5.10586	100	1	10.1591	0	0	0	0	0	0	0	0	0
13592093	St13	P50503	hsc70-interacting protein	5.1	41280	50	0.25	2.53159	100	0.5	0.355872	5.06318	0	0	0	0	50	0.5	5.06339	0	0	0	50	0.5	5.057	0	0	0	50	0.5	5.06916	0	0	0
13592152	Gstm3	P08009	glutathione S-transferase Yb-3	7.2	25682	100	6.91667	11.0108	100	9	6.40569	11.8484	100	4.83333	5.91837	10.1732	100	10	15.1826	100	4.5	10.1723	100	8.5	10.1787	100	5	10.1725	100	8.5	10.184	100	5	10.1748
13624295	Gmfb	Q63228	glia maturation factor beta	5.2	16737	100	2.25	11.0831	100	2	1.42349	11.9032	100	2.5	3.06122	10.263	100	2.5	15.2853	100	1.5	10.2376	100	3	15.2842	100	3	10.2768	50	0.5	5.14016	100	3	10.2746
13676847	Sh3gl1	O35964	endophilin-A2	5.33401	41493	50	0.25	2.53658	66.6667	0.333333	0.237248	3.38904	33.3333	0.166667	0.204082	1.68411	50	0.5	5.0908	0	0	0	50	0.5	5.07633	50	0.5	5.05234	0	0	0	0	0	0
13785947	Rbm3	Q925G0	RNA-binding motif protein 3	7.81428	13603	100	1.83333	13.4974	100	1.33333	0.948992	10.1429	100	2.33333	2.85714	16.8519	100	1	10.1722	100	2	10.1898	100	2.5	15.1836	100	2.5	20.1827	50	0.5	5.07285	100	2.5	20.1831
13786178	Lypla2	Q9QYL8	acyl-protein thioesterase 2	6.83012	24808	66.6667	0.666667	5.92888	33.3333	0.333333	0.237248	3.38046	100	1	1.22449	8.4773	0	0	0	50	0.5	5.07122	100	1	10.1414	100	1.5	10.2016	0	0	0	100	1	10.1591
13786198	Dbnl	Q9JHL4	drebrin-like protein isoform 2	4.7	48342	50	0.5	4.24332	66.6667	0.666667	0.474496	5.09013	33.3333	0.333333	0.408163	3.39652	100	1	10.1676	0	0	0	50	1	5.10277	0	0	0	0	0	0	100	1	10.1896
13786200	Vdac1	Q9Z2L0	voltage-dependent anion-selective channel protein 1	8.9	30756	50	1.66667	12.5987	100	3.33333	2.37248	25.1973	0	0	0	0	100	4.5	30.2073	0	0	0	100	2	20.1982	0	0	0	100	3.5	25.1865	0	0	0
13786202	Vdac2	P81155	voltage-dependent anion-selective channel protein 2	7.3	31747	83.3333	2.83333	16.8078	100	5.16667	3.67734	30.2155	66.6667	0.5	0.612245	3.40002	100	5	30.208	0	0	0	100	5.5	30.2245	50	1	5.10092	100	5	30.214	50	0.5	5.09914
13928688	Gsta3	P04904	glutathione S-transferase alpha-3	9.1	25320	100	16.6667	37.8018	100	24.5	17.4377	45.3024	100	8.83333	10.8163	30.3013	100	26.5	40.322	100	7	30.3049	100	28	55.2941	100	9	30.3059	100	19	40.291	100	10.5	30.2932
13928710	Ppp1ca	P62138	serine/threonine-protein phosphatase PP1-alpha catalytic subunit	5.9063	37488	33.3333	0.25	2.54007	33.3333	0.166667	0.118624	1.69106	33.3333	0.333333	0.408163	3.38908	0	0	0	100	1	10.1672	50	0.5	5.07319	0	0	0	0	0	0	0	0	0
13928744	Tagln	P31232	transgelin	9.2	22604	50	0.5	5.06763	33.3333	0.333333	0.237248	3.35395	66.6667	0.666667	0.816327	6.78131	0	0	0	100	1	10.2202	50	1	10.0618	0	0	0	0	0	0	100	1	10.1237
13928780	Por	P00388	NADPH--cytochrome P450 reductase	5.2	76963	100	1.5	11.0228	100	2.16667	1.54211	13.6046	100	0.833333	1.02041	8.44105	100	2.5	15.2903	50	0.5	5.06872	100	3	15.2718	50	1	10.1276	100	1	10.2516	50	1	10.1268
13928886	Map2k1	Q01986	dual specificity mitogen-activated protein kinase kinase 1	6.2	43466	50	0.5	2.54137	100	1	0.711744	5.08273	0	0	0	0	50	1.5	5.07906	0	0	0	50	1	5.10109	0	0	0	50	0.5	5.06805	0	0	0
13928928	Napsa	Q9QX71	napsin A aspartic peptidase precursor	9	45630	100	7.08333	12.7418	100	7.5	5.33808	10.2284	100	6.66667	8.16327	15.2552	100	10	10.245	100	5	10.2541	100	7	10.2166	100	9.5	20.2623	100	5.5	10.2235	100	5.5	15.2492
13928948	Slc29a1	O54698	equilibrative nucleoside transporter 1	7.9	50018	33.3333	0.166667	1.68784	33.3333	0.166667	0.118624	1.68903	33.3333	0.166667	0.204082	1.68665	0	0	0	0	0	0	0	0	0	0	0	0	50	0.5	5.06708	50	0.5	5.05994
13928952	Uba52	P62986	ubiquitin-60S ribosomal protein L40	10.3	14729	100	16.25	27.7104	100	22.5	16.0142	20.2161	100	10	12.2449	35.2046	100	21	20.2287	100	9	35.2115	100	23.5	20.2065	100	10.5	35.2048	100	23	20.2131	100	10.5	35.1975
13928974	Rpn2	P25235	dolichyl-diphosphooligosaccharide--protein glycosyltransferase subunit 2 precursor	5.7	69061	100	5.66667	31.0809	100	7.83333	5.57533	38.5997	100	3.5	4.28571	23.5621	100	9	40.3106	100	1.5	15.1938	100	5.5	30.2318	100	4.5	30.2534	100	9	45.2565	100	4.5	25.239
13929006	Rab2a	P05712	ras-related protein Rab-2A	6.1	23536	33.3333	0.416667	2.53905	66.6667	0.833333	0.59312	5.07809	0	0	0	0	100	1.5	10.1647	0	0	0	50	1	5.0696	0	0	0	0	0	0	0	0	0
13929014	Tmed2	Q63524	transmembrane emp24 domain-containing protein 2 precursor	4.94863	22734	16.6667	0.166667	1.6871	33.3333	0.333333	0.237248	3.37421	0	0	0	0	0	0	0	0	0	0	100	1	10.1226	0	0	0	0	0	0	0	0	0
13929058	Alcam	O35112	CD166 antigen precursor	5.69535	65023	33.3333	0.166667	1.69287	33.3333	0.166667	0.118624	1.69602	33.3333	0.166667	0.204082	1.68972	0	0	0	0	0	0	50	0.5	5.08805	50	0.5	5.06916	0	0	0	0	0	0
13929084	Thbd	O35370	thrombomodulin precursor	4.5	61845	83.3333	1.33333	9.29752	66.6667	1	0.711744	8.44085	100	1.66667	2.04082	10.1542	100	2	15.1651	100	1.5	10.1549	100	1	10.1575	100	2	10.1511	0	0	0	100	1.5	10.1566
13929098	Nefl	P19527	neurofilament light polypeptide	4.4746	61336	16.6667	0.0833333	0.842249	33.3333	0.166667	0.118624	1.6845	0	0	0	0	0	0	0	0	0	0	50	0.5	5.05349	0	0	0	0	0	0	0	0	0
13929188	Rtn4	Q9JK11	reticulon-4	4.3	126388	100	3.41667	18.5409	100	2.66667	1.89798	15.165	100	4.16667	5.10204	21.9167	100	4	20.1736	100	2.5	25.2451	100	2	15.1435	100	5	20.2634	100	2	10.1781	100	5	20.2416
13929194	Sult1a1	P17988	sulfotransferase 1A1	6.39999	33907	16.6667	0.0833333	0.844101	33.3333	0.166667	0.118624	1.6882	0	0	0	0	0	0	0	0	0	0	0	0	0	0	0	0	50	0.5	5.0646	0	0	0
13937353	Phb	P67779	prohibitin	5.46474	29821	33.3333	0.333333	3.37052	66.6667	0.666667	0.474496	6.74104	0	0	0	0	50	0.5	5.06749	0	0	0	100	1.5	15.1556	0	0	0	0	0	0	0	0	0
13937379	Dbi	P11030	acyl-CoA-binding protein	9.4	10028	83.3333	2.25	7.62687	100	4	2.84698	10.174	66.6667	0.5	0.612245	5.07978	100	5	10.183	0	0	0	100	4	10.1868	50	0.5	5.07504	100	3	10.152	100	1	10.1643
14010837	Nsfl1c	O35987	NSFL1 cofactor p47	4.9	40681	100	1.25	11.8107	100	1.5	1.06762	13.4704	100	1	1.22449	10.151	100	1.5	15.1636	100	1.5	15.186	100	2.5	20.1646	100	1	10.1816	50	0.5	5.08313	50	0.5	5.08535
14010879	Psmd1	O88761	26S proteasome non-ATPase regulatory subunit 1	5.1	105748	50	0.25	2.53437	66.6667	0.333333	0.237248	3.38056	33.3333	0.166667	0.204082	1.68818	50	0.5	5.06652	50	0.5	5.06454	50	0.5	5.07515	0	0	0	0	0	0	0	0	0
14091736	Impa1	P97697	inositol monophosphatase 1	5.04028	30512	16.6667	0.0833333	0.843252	33.3333	0.166667	0.118624	1.6865	0	0	0	0	50	0.5	5.05951	0	0	0	0	0	0	0	0	0	0	0	0	0	0	0
14134101	Tpm1	Q91XN7	AF372215_1 tropomyosin alpha isoform	4.6	28513	100	2.58333	17.6265	100	3.16667	2.25386	18.4597	100	2	2.44898	16.7934	100	3	15.1252	50	1	10.0938	100	3	20.1306	100	2	20.1458	100	3.5	20.1233	100	3	20.1405
14161099	Gnas	Q63803	XLalphas protein	5.45278	78233	50	0.416667	3.37652	66.6667	0.5	0.355872	5.06711	33.3333	0.333333	0.408163	1.68594	100	1	10.1441	50	1	5.05782	0	0	0	0	0	0	50	0.5	5.05718	0	0	0
14192935	Aldh1a1	P51647	retinal dehydrogenase 1	7.7	54459	100	28.5833	87.742	100	41.5	29.5374	113.592	100	15.6667	19.1837	61.8915	100	47.5	110.271	100	9	40.2167	100	38.5	105.25	100	20.5	75.2335	100	38.5	125.256	100	17.5	70.2242
14249130	Lasp1	Q99MZ8	LIM and SH3 domain protein 1	6.7	29971	100	1.83333	10.1448	100	1.83333	1.30486	10.1382	100	1.83333	2.2449	10.1514	100	1.5	10.1414	100	2	10.1482	100	3	10.1333	100	1	10.1524	100	1	10.1401	100	2.5	10.1537
14249144	Rab11b	O35509	ras-related protein Rab-11B	5.57284	24473	33.3333	0.25	2.55568	33.3333	0.166667	0.118624	1.69382	33.3333	0.333333	0.408163	3.41753	0	0	0	100	1	10.2526	50	0.5	5.08147	0	0	0	0	0	0	0	0	0
14389297	Rpl19	P84100	60S ribosomal protein L19	12	23467	66.6667	0.916667	5.1037	100	1.66667	1.18624	8.50448	33.3333	0.166667	0.204082	1.70292	100	2	10.2232	50	0.5	5.10877	100	2.5	10.1991	0	0	0	50	0.5	5.09104	0	0	0
14626418	Arhgef7	Q923I5	PAK-interacting exchange factor beta2-PIX	6.67342	70273	16.6667	0.0833333	0.846794	0	0	0	0	33.3333	0.166667	0.204082	1.69359	0	0	0	50	0.5	5.08076	0	0	0	0	0	0	0	0	0	0	0	0
15011859	Ctbp1	Q9Z2F5	C-terminal-binding protein 1	6.17611	46629	16.6667	0.0833333	0.845939	33.3333	0.166667	0.118624	1.69188	0	0	0	0	0	0	0	0	0	0	50	0.5	5.07563	0	0	0	0	0	0	0	0	0
15100041	Gnb2	Q91XL4	AF397193_1 G-protein beta-2 subunit	5	24444	83.3333	1.91667	7.59234	100	3	2.13523	10.126	66.6667	0.833333	1.02041	5.05865	100	2.5	10.1266	0	0	0	100	4	10.1206	50	0.5	5.05835	100	2.5	10.1309	100	2	10.1176
15459757	Ces1d	P16303	L81144_1 carboxylic ester hydrolase	6.1	62118	100	13.3333	23.5958	100	12	8.54093	18.5615	100	14.6667	17.9592	28.6301	100	13.5	20.248	100	9	30.3271	100	15	25.2291	100	17.5	30.3059	100	7.5	10.2074	100	17.5	25.2572
16073616	Aldh2	P11884	aldehyde dehydrogenase	6	48271	100	19.75	69.3787	100	27.1667	19.3357	73.5724	100	12.3333	15.102	65.185	100	24.5	75.2425	100	13	75.1778	100	33.5	80.2262	100	13	65.1897	100	23.5	65.2485	100	11	55.1876
16757984	Pgam1		phosphoglycerate mutase 1	6.2	28646	83.3333	6.83333	21.8738	100	11	7.82918	30.2875	66.6667	2.66667	3.26531	13.4601	100	12	30.3064	0	0	0	100	13.5	30.2819	100	3.5	20.1947	100	7.5	30.2741	100	4.5	20.1856
16758014	Hpx	P20059	hemopexin precursor	7.4	51292	33.3333	0.916667	7.54862	66.6667	1.83333	1.30486	15.0972	0	0	0	0	100	1.5	15.1318	0	0	0	100	4	30.1599	0	0	0	0	0	0	0	0	0
16758080	Col1a2	P02466	collagen alpha-2(I) chain precursor	9.69181	129486	66.6667	1.08333	6.7407	33.3333	1	0.711744	3.38401	100	1.16667	1.42857	10.0974	0	0	0	50	0.5	5.08426	0	0	0	100	2	15.1459	100	3	10.152	50	1	10.062
16758088	Atox1	Q9WUC4	copper transport protein ATOX1	7.05805	7293	33.3333	0.25	2.53347	66.6667	0.5	0.355872	5.06695	0	0	0	0	100	1	10.148	0	0	0	0	0	0	0	0	0	50	0.5	5.05288	0	0	0
16758110	Slc34a2	Q9JJ09	sodium-dependent phosphate transport protein 2B	7.39429	75993	16.6667	0.0833333	0.844225	33.3333	0.166667	0.118624	1.68845	0	0	0	0	50	0.5	5.06535	0	0	0	0	0	0	0	0	0	0	0	0	0	0	0
16758116	Prelp	Q9EQP5	prolargin precursor	9.8	43180	83.3333	4.75	19.3488	100	7	4.98221	23.548	66.6667	2.5	3.06122	15.1496	100	6.5	20.2086	0	0	0	100	5.5	20.2182	100	4	25.2343	100	9	30.2172	100	3.5	20.2145
16758148	Snx1	Q99N27	sorting nexin-1	5.0125	59045	16.6667	0.0833333	0.848169	33.3333	0.166667	0.118624	1.69634	0	0	0	0	50	0.5	5.08902	0	0	0	0	0	0	0	0	0	0	0	0	0	0	0
16758182	Ran	P62828	GTP-binding nuclear protein Ran	7.29816	24408	16.6667	0.166667	1.69646	0	0	0	0	33.3333	0.333333	0.408163	3.39292	0	0	0	0	0	0	0	0	0	100	1	10.1788	0	0	0	0	0	0
16758210	Nucb1	Q63083	nucleobindin-1 precursor	4.90238	53474	16.6667	0.0833333	0.847569	0	0	0	0	33.3333	0.166667	0.204082	1.69514	0	0	0	50	0.5	5.08541	0	0	0	0	0	0	0	0	0	0	0	0
16758266	Nme3	Q99NI1	nucleoside diphosphate kinase 3 precursor	5.9392	19090	33.3333	0.166667	1.68716	66.6667	0.333333	0.237248	3.37433	0	0	0	0	50	0.5	5.05743	0	0	0	50	0.5	5.06556	0	0	0	0	0	0	0	0	0
16758324	Picalm	O55012	phosphatidylinositol-binding clathrin assembly protein	8.7	69287	83.3333	3.58333	15.2074	100	5.83333	4.15184	23.5772	66.6667	1.33333	1.63265	6.83753	100	7.5	20.2766	0	0	0	100	5.5	30.21	100	1.5	10.2636	100	4.5	20.2451	100	2.5	10.249
16758348	Prdx6	O35244	peroxiredoxin-6	5.6	24819	100	31.5	70.2488	100	47.3333	33.6892	83.584	100	15.6667	19.1837	56.9135	100	51.5	85.2535	100	10	60.2354	100	47.5	80.255	100	19.5	60.253	100	43	85.2436	100	17.5	50.2522
16758354	Tinagl1	Q9EQT5	tubulointerstitial nephritis antigen-like precursor	6.49334	52822	83.3333	1.5	10.2601	66.6667	1.33333	0.948992	8.73329	100	1.66667	2.04082	11.7868	0	0	0	100	1	10.1123	50	0.5	8.05215	100	2	10.1254	100	3.5	18.1477	100	2	15.1229
16758368	Rab14	P61107	ras-related protein Rab-14	5.8	23928	66.6667	1	6.76389	33.3333	1	0.711744	5.05535	100	1	1.22449	8.47243	0	0	0	50	0.5	5.07714	100	3	15.1661	100	1	10.17	0	0	0	100	1.5	10.1701
16758388	Atp5j	P21571	ATP synthase-coupling factor 6, mitochondrial precursor	9.9	12495	100	2	10.2108	100	2.83333	2.01661	11.8661	100	1.16667	1.42857	8.55559	100	3	10.2012	50	0.5	5.14955	100	4.5	20.2811	100	1.5	10.2614	50	1	5.11597	100	1.5	10.2558
16758390	Clic5	Q9EPT8	chloride intracellular channel protein 5	5.6	28300	100	9.91667	22.7727	100	10.6667	7.59193	25.2636	100	9.16667	11.2245	20.2818	100	8	20.2626	100	5	15.2805	100	18	35.2861	100	11.5	20.2825	100	6	20.2422	100	11	25.2825
16758404	Prdx5	Q9R063	peroxiredoxin-5, mitochondrial precursor	8.8	22180	100	4.08333	19.3831	100	6.16667	4.38909	23.5478	100	2	2.44898	15.2184	100	8.5	25.218	100	2	20.2788	100	3	20.2146	100	1.5	10.1875	100	7	25.2109	100	2.5	15.189
16758438	Banf1	Q9R1T1	barrier-to-autointegration factor	5.7	10045	66.6667	1.75	6.78542	100	3	2.13523	10.1811	33.3333	0.5	0.612245	3.3897	100	2.5	10.1827	0	0	0	100	3	10.1865	0	0	0	100	3.5	10.1742	100	1.5	10.1691
16758640	Sacm1l	Q9ES21	phosphatidylinositide phosphatase SAC1	6.87412	66996	33.3333	0.25	2.54627	0	0	0	0	66.6667	0.5	0.612245	5.09255	0	0	0	0	0	0	0	0	0	100	1	10.1775	0	0	0	50	0.5	5.10018
16758642	Dars	P15178	aspartate--tRNA ligase, cytoplasmic	5.99966	57090	16.6667	0.0833333	0.850209	0	0	0	0	33.3333	0.166667	0.204082	1.70042	0	0	0	0	0	0	0	0	0	50	0.5	5.10125	0	0	0	0	0	0
16758644	Txn	P11232	thioredoxin	4.6	11674	50	1.58333	5.06766	100	3.16667	2.25386	10.1353	0	0	0	0	100	4	10.1348	0	0	0	100	3	10.1357	0	0	0	100	2.5	10.1355	0	0	0
16758670	Ralb	P36860	ras-related protein Ral-B precursor	6.25675	23318	16.6667	0.0833333	0.842937	33.3333	0.166667	0.118624	1.68587	0	0	0	0	0	0	0	0	0	0	50	0.5	5.05762	0	0	0	0	0	0	0	0	0
16758698	Mapk1	P63086	mitogen-activated protein kinase 1	6.53254	41276	16.6667	0.0833333	0.84562	33.3333	0.166667	0.118624	1.69124	0	0	0	0	50	0.5	5.07372	0	0	0	0	0	0	0	0	0	0	0	0	0	0	0
16758714	Blvra	P46844	biliverdin reductase A precursor	5.8	33566	100	2.08333	15.1863	100	2.66667	1.89798	16.8486	100	1.5	1.83673	13.5239	100	4.5	20.2323	100	2	20.184	100	1.5	15.1468	100	1	10.2136	100	2	15.1668	100	1.5	10.1741
16758788	Ptpn6	P81718	tyrosine-protein phosphatase non-receptor type 6	7.6	69579	33.3333	0.25	2.5412	66.6667	0.5	0.355872	5.0824	0	0	0	0	100	1	10.1774	0	0	0	0	0	0	0	0	0	50	0.5	5.06976	0	0	0
16758810	Ube2n	Q9EQX9	ubiquitin-conjugating enzyme E2 N	6.2	17125	100	2.91667	16.0196	100	3.16667	2.25386	16.855	100	2.66667	3.26531	15.1841	100	2.5	10.186	100	2.5	15.181	100	5	25.1921	100	2.5	15.1881	100	2	15.1869	100	3	15.1833
16758848	Erp29	P52555	endoplasmic reticulum resident protein 29 precursor	6.2	28576	83.3333	1.16667	7.58918	100	1.83333	1.30486	10.1186	66.6667	0.5	0.612245	5.05971	100	2	10.1165	100	1	10.1227	100	2	10.1213	0	0	0	100	1.5	10.1182	50	0.5	5.05642
16758888	H33	P84245	histone H3.3	11.7563	15319	33.3333	1.5	5.05332	0	0	0	0	66.6667	3	3.67347	10.1066	0	0	0	100	7	20.1714	0	0	0	100	2	10.1485	0	0	0	0	0	0
16758890	Myo1b	Q05096	unconventional myosin-Ib	9.7	131918	100	6.25	35.1787	100	4.83333	3.44009	28.4931	100	7.66667	9.38776	41.8643	100	7	40.1768	100	6	30.1953	100	4	25.1447	100	9	50.2091	100	3.5	20.1577	100	8	45.1885
16758914	Scarb2	P27615	lysosome membrane protein 2 precursor	4.76459	54092	33.3333	0.25	2.54044	66.6667	0.5	0.355872	5.08088	0	0	0	0	100	1	10.1745	0	0	0	0	0	0	0	0	0	50	0.5	5.06811	0	0	0
16758920	Cand1	P97536	cullin-associated NEDD8-dissociated protein 1	5.4	136362	100	6.16667	31.8534	100	6.33333	4.50771	33.5054	100	6	7.34694	30.2013	100	10	50.1841	100	3.5	20.1792	100	2.5	15.1512	100	7.5	40.2188	100	6.5	35.1808	100	7	30.206
16758938	Ap2m1	P84092	AP-2 complex subunit mu	9.9	49655	100	3.75	17.6986	100	4.5	3.20285	20.2005	100	3	3.67347	15.1966	100	4	20.2015	100	2	10.1917	100	6	20.1956	100	4	20.1937	100	3.5	20.2044	100	3	15.2044
16758986	S100a6	P05964	protein S100-A6	5.2	10036	100	8.83333	14.488	100	8	5.69395	11.9798	100	9.66667	11.8367	16.9963	100	9.5	15.3365	100	3.5	15.3213	100	8.5	10.3363	100	12	15.3357	100	6	10.2665	100	13.5	20.3319
16905067	Cryab	P23928	alpha-crystallin B chain	6.9208	20090	66.6667	0.5	5.06946	33.3333	0.166667	0.118624	1.68643	100	0.833333	1.02041	8.45249	50	0.5	5.05929	50	0.5	5.07911	0	0	0	100	1	10.1427	0	0	0	100	1	10.1356
16905491	Pkn1	Q63433	L35634_1 cardiolipin/protease-activated protein kinase-1	5.83794	104474	16.6667	0.25	1.68584	0	0	0	0	33.3333	0.5	0.612245	3.37168	0	0	0	100	1.5	10.115	0	0	0	0	0	0	0	0	0	0	0	0
16923936	Vamp3	P63025	vesicle-associated membrane protein 3	8.8324	11473	16.6667	0.0833333	0.84916	0	0	0	0	33.3333	0.166667	0.204082	1.69832	0	0	0	50	0.5	5.09496	0	0	0	0	0	0	0	0	0	0	0	0
16923958	Prdx1	Q63716	peroxiredoxin-1	8.20884	22110	33.3333	0.25	5.20953	0	0	0	0	66.6667	0.5	0.612245	10.4191	0	0	0	100	1	26.1955	0	0	0	0	0	0	0	0	0	50	0.5	5.06168
16923966	Tra2b	P62997	transformer-2 protein homolog beta	11.7116	33666	83.3333	1.33333	7.6246	66.6667	1.16667	0.830368	6.77063	100	1.5	1.83673	8.47856	100	1.5	10.171	50	0.5	5.08768	100	2	10.1409	100	2.5	10.1769	0	0	0	100	1.5	10.1711
16923972	Psmc1	P62193	26S protease regulatory subunit 4	5.81818	49185	83.3333	0.833333	6.76032	100	1.16667	0.830368	8.43588	66.6667	0.5	0.612245	5.08477	100	1	10.1518	0	0	0	50	2	10.0921	100	1	10.1767	50	0.5	5.06378	50	0.5	5.07757
16923998	Hnrnpk	P61980	heterogeneous nuclear ribonucleoprotein K	5.3	50977	100	12.6667	56.6983	100	12.8333	9.13405	56.5292	100	12.5	15.3061	56.8674	100	11.5	53.1931	100	9	40.1876	100	18	68.2038	100	12.5	60.1947	100	9	48.1907	100	16	70.2198
16924002	Park7	O88767	protein DJ-1 isoform 2	6.4	19975	100	17.0833	28.6065	100	18.5	13.1673	25.2298	100	15.6667	19.1837	31.9831	100	23.5	20.2463	100	10.5	25.3419	100	18	25.2308	100	18.5	35.315	100	14	30.2125	100	18	35.2925
16924010	Sept2	Q91Y81	septin-2	6.14652	41593	50	0.416667	3.39424	33.3333	0.333333	0.237248	1.69568	66.6667	0.5	0.612245	5.0928	0	0	0	0	0	0	50	1	5.08703	100	1	10.1921	0	0	0	50	0.5	5.08628
16924020	Xpnpep2	Q99MA2	xaa-Pro aminopeptidase 2 precursor	5.4	76081	100	9.75	53.5599	100	12.3333	8.77817	66.8936	100	7.16667	8.77551	40.2262	100	15	75.2494	100	7	30.2203	100	14.5	80.231	100	9.5	45.2437	100	7.5	45.2003	100	5	45.2148
16930147	Anxa7	Q8VIN2	annexin VII	5.84222	50080	66.6667	0.833333	5.92833	100	1.33333	0.948992	8.47017	33.3333	0.333333	0.408163	3.38649	100	1.5	10.159	100	1	10.1595	100	2	10.1703	0	0	0	50	0.5	5.08127	0	0	0
17028103	Acly	P16638	ATP-citrate lyase	7.8	92480	100	6	39.3629	100	7.5	5.33808	46.8671	100	4.5	5.5102	31.8587	100	8.5	50.2101	100	4	30.1916	100	7.5	45.1941	100	4.5	35.2014	100	6.5	45.1969	100	5	30.1832
17105336	Hadh	Q9WVK7	hydroxyacyl-coenzyme A dehydrogenase, mitochondrial precursor	9.2	34449	100	9.91667	35.2706	100	12.6667	9.01542	41.9327	100	7.16667	8.77551	28.6084	100	16.5	40.28	100	4.5	20.2515	100	11	45.2581	100	8.5	30.2948	100	10.5	40.2602	100	8.5	35.279
17105340	Gmpr	Q9Z244	GMP reductase 1	6.52891	37464	16.6667	0.0833333	0.844137	0	0	0	0	33.3333	0.166667	0.204082	1.68827	0	0	0	0	0	0	0	0	0	50	0.5	5.06482	0	0	0	0	0	0
17105370	Atp6v1b2	P62815	V-type proton ATPase subunit B, brain isoform	5.47959	56515	16.6667	0.0833333	0.846297	0	0	0	0	33.3333	0.166667	0.204082	1.69259	0	0	0	50	0.5	5.07778	0	0	0	0	0	0	0	0	0	0	0	0
17221643	Npepps	Q8VID2	puromycin-sensitive aminopeptidase	4.42493	19917	16.6667	0.0833333	0.844002	33.3333	0.166667	0.118624	1.688	0	0	0	0	0	0	0	0	0	0	50	0.5	5.06401	0	0	0	0	0	0	0	0	0
17530965	Rps23	P62268	40S ribosomal protein S23	10.9683	15808	33.3333	0.166667	1.68604	0	0	0	0	66.6667	0.333333	0.408163	3.37207	0	0	0	0	0	0	0	0	0	50	0.5	5.05723	0	0	0	50	0.5	5.05899
17864962	Hdgf	Q8VHK7	hepatoma-derived growth factor	4.63087	26503	33.3333	0.166667	1.69448	66.6667	0.333333	0.237248	3.38896	0	0	0	0	0	0	0	0	0	0	50	0.5	5.08972	0	0	0	50	0.5	5.07714	0	0	0
17865351	Vcp	P46462	transitional endoplasmic reticulum ATPase	4.99883	89349	16.6667	0.0833333	0.849082	33.3333	0.166667	0.118624	1.69816	0	0	0	0	0	0	0	0	0	0	50	0.5	5.09449	0	0	0	0	0	0	0	0	0
17981389	Ahnak	Q8VHJ0	AHNAK-related protein	4.5	10356	100	10.6667	27.6947	100	15.1667	10.7948	24.8605	100	6.16667	7.55102	30.529	100	15.5	20.2008	100	5	20.1964	100	17	34.1903	100	8	33.1985	100	13	20.1903	100	5.5	38.1919
17981390	Ahnak	Q8VHI9	AHNAK-related protein	9.79595	10784	83.3333	2.33333	13.4485	100	2.66667	1.89798	15.1352	66.6667	2	2.44898	11.7618	100	2.5	15.1359	0	0	0	100	3	15.1397	100	4	20.1466	100	2.5	15.13	100	2	15.1387
17985949	Hbb	P02091	hemoglobin subunit beta-1	8.2	15980	100	74.0833	63.5755	100	110.333	78.5291	75.2492	100	37.8333	46.3265	51.9019	100	124	75.2595	100	51.5	70.2382	100	129.5	80.2492	100	29.5	45.2331	100	77.5	70.2387	100	32.5	40.2343
18032222	Sptbn1	Q8VI65	AF218849_1 beta II spectrin-short isoform	5.61129	7409	16.6667	0.0833333	0.84355	33.3333	0.166667	0.118624	1.6871	0	0	0	0	0	0	0	0	0	0	0	0	0	0	0	0	50	0.5	5.0613	0	0	0
18034791	Napa	P54921	alpha-soluble NSF attachment protein	5.18661	33193	33.3333	0.25	2.53202	0	0	0	0	66.6667	0.5	0.612245	5.06404	0	0	0	0	0	0	0	0	0	50	0.5	5.06707	0	0	0	100	1	10.1251
18093102	Dnm1	P21575	dynamin-1	6.31464	95928	33.3333	0.166667	1.68644	66.6667	0.333333	0.237248	3.37287	0	0	0	0	0	0	0	0	0	0	50	0.5	5.06586	0	0	0	50	0.5	5.05276	0	0	0
18139831	Ear1	Q8VHR9	AF408693_1 eosinophil-associated ribonuclease 3	8.9406	16798	16.6667	0.333333	1.69525	0	0	0	0	33.3333	0.666667	0.816327	3.3905	0	0	0	100	2	10.1715	0	0	0	0	0	0	0	0	0	0	0	0
18158431	Nras	Q04970	GTPase NRas precursor	4.9	21244	16.6667	0.0833333	0.850685	33.3333	0.166667	0.118624	1.70137	0	0	0	0	0	0	0	0	0	0	50	0.5	5.10411	0	0	0	0	0	0	0	0	0
18158449	Copb1	P23514	coatomer subunit beta	5.59164	107011	100	2.41667	9.35249	100	2.83333	2.01661	10.2039	100	2	2.44898	8.50113	100	4.5	10.2459	50	0.5	5.06533	100	1.5	10.1775	100	3	10.2327	100	2.5	10.1882	100	2.5	10.2053
18266686	Txnl1	Q920J4	thioredoxin-like protein 1	4.68833	32250	50	0.333333	3.40901	66.6667	0.5	0.355872	5.11337	33.3333	0.166667	0.204082	1.70465	0	0	0	0	0	0	50	0.5	5.12669	50	0.5	5.11395	100	1	10.2134	0	0	0
18266716	Arf3	P61206	ADP-ribosylation factor 3	7.4	20602	100	6.41667	19.3272	100	10.6667	7.59193	25.1961	100	2.16667	2.65306	13.4584	100	8.5	25.1889	50	0.5	5.07584	100	14	30.1993	100	3	15.1525	100	9.5	20.2	100	3	20.1469
18266726	Paics	P51583	multifunctional protein ADE2	7.6	47097	33.3333	0.166667	1.68711	33.3333	0.166667	0.118624	1.68684	33.3333	0.166667	0.204082	1.68737	0	0	0	0	0	0	50	0.5	5.06052	50	0.5	5.06212	0	0	0	0	0	0
18426812	Ada	Q920P6	adenosine deaminase	5.21908	39900	16.6667	0.0833333	0.844697	0	0	0	0	33.3333	0.166667	0.204082	1.68939	0	0	0	0	0	0	0	0	0	0	0	0	0	0	0	50	0.5	5.06818
18426820	Ppp1r14a	Q99MC0	protein phosphatase 1 regulatory subunit 14A	8.19762	16687	50	0.416667	4.22322	66.6667	0.5	0.355872	5.06597	33.3333	0.333333	0.408163	3.38046	0	0	0	100	1	10.1414	100	1	10.1356	0	0	0	50	0.5	5.06235	0	0	0
18426824	Khdrbs1	Q91V33	KH domain-containing, RNA-binding, signal transduction-associated protein 1	9	48316	50	0.583333	5.08156	100	1.16667	0.830368	10.1631	0	0	0	0	100	1	10.1879	0	0	0	100	1	10.1497	0	0	0	100	1.5	10.1517	0	0	0
18426834	Coro1a	Q91ZN1	coronin-1A	6	51066	100	7.66667	27.8096	100	10.8333	7.71056	31.9698	100	4.5	5.5102	23.6494	100	9.5	35.3086	100	4.5	20.3174	100	10	30.291	100	4	20.3077	100	13	30.3099	100	5	30.323
18543177	Cs	Q8VHF5	citrate synthase, mitochondrial precursor	8.4	51867	100	3.83333	19.3369	100	5	3.55872	23.5005	100	2.66667	3.26531	15.1734	100	6	25.172	100	1.5	10.1784	100	3	20.1722	100	3.5	20.1865	100	6	25.1572	100	3	15.1554
18677712	Prx	Q63425	periaxin	8.9	146400	100	21.0833	103.561	100	25.8333	18.3867	111.893	100	16.3333	20	95.2299	100	29	110.251	100	9	55.2189	100	29.5	115.231	100	21.5	125.243	100	19	110.196	100	18.5	105.227
18677757	Atp6v0c	P63081	V-type proton ATPase 16 kDa proteolipid subunit	9.50489	15809	16.6667	0.166667	1.69703	33.3333	0.333333	0.237248	3.39406	0	0	0	0	100	1	10.1822	0	0	0	0	0	0	0	0	0	0	0	0	0	0	0
18777770	Anp32b	Q9EST6	acidic leucine-rich nuclear phosphoprotein 32 family member B	3.7	31061	50	1.16667	8.44492	100	2.33333	1.66074	16.8898	0	0	0	0	100	2.5	20.2201	0	0	0	100	1.5	10.2286	0	0	0	100	3	20.2208	0	0	0
18959218	Hist1h1e	P15865	histone H1.4	11.6	21988	66.6667	1.25	6.77082	33.3333	0.333333	0.237248	3.36514	100	2.16667	2.65306	10.1765	0	0	0	100	2	10.1682	50	1	10.0954	100	2.5	10.1901	0	0	0	100	2	10.1712
18959236	Pecr	Q9WVK3	peroxisomal trans-2-enoyl-CoA reductase	8.86028	32434	16.6667	0.0833333	0.844748	33.3333	0.166667	0.118624	1.6895	0	0	0	0	0	0	0	0	0	0	50	0.5	5.06849	0	0	0	0	0	0	0	0	0
19173736	Scpep1	Q920A6	retinoid-inducible serine carboxypeptidase precursor	5.2	51175	33.3333	0.583333	5.87709	66.6667	1.16667	0.830368	11.7542	0	0	0	0	100	2	20.1438	0	0	0	0	0	0	0	0	0	100	1.5	15.1188	0	0	0
19173766	Lonp1	Q924S5	lon protease homolog, mitochondrial precursor	6.1555	105726	50	0.416667	4.21491	0	0	0	0	100	0.833333	1.02041	8.42982	0	0	0	100	1.5	15.1438	0	0	0	50	0.5	5.0725	0	0	0	50	0.5	5.07311
19424316	Camk2g	P11730	calcium/calmodulin-dependent protein kinase type II subunit gamma	7.5	59039	50	0.333333	3.37657	66.6667	0.5	0.355872	5.06485	33.3333	0.166667	0.204082	1.68828	0	0	0	0	0	0	100	1	10.1196	0	0	0	50	0.5	5.075	50	0.5	5.06484
19424338	Hadhb	Q60587	trifunctional enzyme subunit beta, mitochondrial precursor	9.83782	51415	100	1.08333	8.46263	100	0.833333	0.59312	6.80255	100	1.33333	1.63265	10.1227	50	0.5	5.11322	100	1	10.122	100	1.5	10.1891	100	1.5	10.1226	50	0.5	5.10535	100	1.5	10.1236
19424350	Gbp2	Q63663	interferon-induced guanylate-binding protein 2	5.37321	67356	66.6667	1.08333	8.45503	66.6667	1.16667	0.830368	6.7866	66.6667	1	1.22449	10.1235	100	2	10.1891	0	0	0	0	0	0	100	2	20.1882	100	1.5	10.1707	100	1	10.1822
19577318	Mt-atp8	Q8SEZ4	ATPase subunit 8	9.82917	7633	33.3333	0.166667	1.68484	66.6667	0.333333	0.237248	3.36969	0	0	0	0	50	0.5	5.05162	0	0	0	0	0	0	0	0	0	50	0.5	5.05745	0	0	0
19705457	Mat2a	P18298	S-adenosylmethionine synthase isoform type-2	5.9	43716	50	0.666667	5.07757	100	1.33333	0.948992	10.1551	0	0	0	0	100	1.5	10.1608	0	0	0	100	1.5	10.1535	0	0	0	100	1	10.1511	0	0	0
19705459	Pabpc1	Q9EPH8	polyadenylate-binding protein 1	9.8	70701	33.3333	0.333333	2.5361	66.6667	0.666667	0.474496	5.0722	0	0	0	0	50	0.5	5.06784	0	0	0	100	1.5	10.1488	0	0	0	0	0	0	0	0	0
19705465	Atp5f1	P19511	ATP synthase F(0) complex subunit B1, mitochondrial precursor	9.71691	28870	100	1.25	7.59612	100	1.66667	1.18624	8.42958	100	0.833333	1.02041	6.76265	100	3.5	15.1639	50	1	5.07016	50	1	5.06003	100	1	10.1414	50	0.5	5.06482	50	0.5	5.07634
19705501	Dcxr	Q920P0	L-xylulose reductase	7.0965	25721	16.6667	0.0833333	0.843988	33.3333	0.166667	0.118624	1.68798	0	0	0	0	50	0.5	5.06393	0	0	0	0	0	0	0	0	0	0	0	0	0	0	0
19705537	Akr7a2	Q8CG45	aflatoxin B1 aldehyde reductase member 2	6.27758	37598	16.6667	0.25	2.52281	33.3333	0.5	0.355872	5.04562	0	0	0	0	0	0	0	0	0	0	100	1.5	15.1369	0	0	0	0	0	0	0	0	0
19745168	Lbr	O08984	lamin-B receptor	9.83975	70725	50	0.583333	4.25474	33.3333	0.166667	0.118624	1.68339	66.6667	1	1.22449	6.82608	50	0.5	5.05017	0	0	0	0	0	0	100	1.5	10.2415	0	0	0	100	1.5	10.2367
19773876	Ddx39b	Q63413	Bat1	5.3	48976	100	5.25	31.0321	100	5.83333	4.15184	33.5317	100	4.66667	5.71429	28.5325	100	6.5	40.2056	100	5	30.2018	100	5	20.2061	100	5.5	25.2068	100	6	40.1833	100	3.5	30.1889
19924087	Akr1c9	P23457	3-alpha-hydroxysteroid dehydrogenase	6.7	37028	66.6667	1.83333	11.8219	100	3.16667	2.25386	18.5794	33.3333	0.5	0.612245	5.06449	100	3	25.2587	0	0	0	100	4.5	20.2524	100	1.5	15.1935	100	2	10.227	0	0	0
19924089	Nme1	Q05982	nucleoside diphosphate kinase A	5.9	17194	83.3333	2	7.63683	100	3.5	2.4911	10.1887	66.6667	0.5	0.612245	5.08497	100	3.5	10.1958	100	1	10.1651	100	5	10.181	0	0	0	100	2	10.1893	50	0.5	5.08982
20301980	Sftpb	P22355	pulmonary surfactant-associated protein B precursor	6.2	41591	83.3333	2.41667	9.27846	100	3.83333	2.72835	10.148	66.6667	1	1.22449	8.4089	100	4	10.1527	0	0	0	100	3.5	10.1448	100	2.5	20.154	100	4	10.1466	50	0.5	5.07269
20302049	Cyb5r3	P20070	NADH-cytochrome b5 reductase 3	8.5	34175	100	14.25	49.4305	100	14	9.96441	51.9287	100	14.5	17.7551	46.9323	100	12.5	55.2723	100	13.5	40.2259	100	17	55.2602	100	15	50.2866	100	12.5	45.2536	100	15	50.2844
20302051	Nedd8	Q71UE8	NEDD8 precursor	7.55099	8973	66.6667	0.666667	5.09493	33.3333	0.166667	0.118624	1.69403	100	1.16667	1.42857	8.49583	0	0	0	100	1	10.2484	50	0.5	5.08208	50	1	5.0781	0	0	0	100	1.5	10.161
20302061	Atp5o	Q06647	ATP synthase subunit O, mitochondrial precursor	10.5	23398	83.3333	1.33333	10.1011	66.6667	1.83333	1.30486	13.4366	100	0.833333	1.02041	6.7657	100	3	20.1671	50	1	5.09704	0	0	0	100	1	10.1297	100	2.5	20.1426	50	0.5	5.07037
20302093	Cdipt	P70500	CDP-diacylglycerol--inositol 3-phosphatidyltransferase	8.2	23614	16.6667	0.0833333	0.842582	33.3333	0.166667	0.118624	1.68516	0	0	0	0	0	0	0	0	0	0	0	0	0	0	0	0	50	0.5	5.05549	0	0	0
20302111	Dad1	P61805	dolichyl-diphosphooligosaccharide--protein glycosyltransferase subunit DAD1	6.9	12498	50	0.25	2.53581	66.6667	0.333333	0.237248	3.37872	33.3333	0.166667	0.204082	1.6929	50	0.5	5.07033	0	0	0	50	0.5	5.06583	0	0	0	0	0	0	50	0.5	5.0787
20302113	Stip1	O35814	stress-induced-phosphoprotein 1	6.39443	62571	50	0.666667	4.21691	100	1.33333	0.948992	8.43381	0	0	0	0	100	1.5	10.1288	0	0	0	100	2	10.1156	0	0	0	50	0.5	5.05711	0	0	0
20304123	Mpst	P97532	3-mercaptopyruvate sulfurtransferase	5.9	32941	83.3333	1.41667	10.9853	100	1.66667	1.18624	13.486	66.6667	1.16667	1.42857	8.48457	100	2	20.1897	0	0	0	50	1.5	10.0958	100	2	10.231	100	1.5	10.1725	100	1.5	15.2228
20806147	Cd48	P10252	CD48 antigen precursor	7.80701	27681	16.6667	0.0833333	0.845137	0	0	0	0	33.3333	0.166667	0.204082	1.69027	0	0	0	0	0	0	0	0	0	0	0	0	0	0	0	50	0.5	5.07082
20806169	Rpl15	P61314	60S ribosomal protein L15	12.1	24147	83.3333	2.41667	15.9547	100	3	2.13523	20.1465	66.6667	1.83333	2.2449	11.763	100	3.5	20.1549	0	0	0	100	3	20.1457	100	2.5	15.1442	100	2.5	20.1389	100	3	20.1449
20853961	Actn3	Q8K551	truncated alpha-actinin	5.3	100612	16.6667	0.166667	0.844877	33.3333	0.333333	0.237248	1.68975	0	0	0	0	0	0	0	0	0	0	0	0	0	0	0	0	50	1	5.06926	0	0	0
21245094	Man2c1	P21139	alpha-mannosidase 2C1	5.91933	115971	16.6667	0.0833333	0.845277	0	0	0	0	33.3333	0.166667	0.204082	1.69055	0	0	0	0	0	0	0	0	0	0	0	0	0	0	0	50	0.5	5.07166
21326447	Ehd4	Q8R3Z7	EH domain-containing protein 4	6.3	61468	100	19.1667	85.1903	100	24.3333	17.3191	96.8643	100	14	17.1429	73.5163	100	27	100.222	100	17.5	85.2097	100	25	95.1836	100	9	55.1676	100	21	95.187	100	15.5	80.1718
21728390	Fhl1	Q6P792	four and a half LIM domains protein 1 isoform 2	8.6	23702	100	3.25	11.7966	100	4.16667	2.9656	13.4615	100	2.33333	2.85714	10.1317	100	4	10.1299	100	1	10.1276	100	4	15.127	100	3.5	10.1359	100	4.5	15.1275	100	2.5	10.1316
21930125	Ostf1	Q6P686	AF523266_1 osteoclast stimulating factor	5.2	23685	100	1.58333	11.8097	100	1.5	1.06762	13.4484	100	1.66667	2.04082	10.1711	100	2.5	20.1502	100	2	10.1705	100	1.5	15.1308	100	1.5	10.1667	50	0.5	5.06411	100	1.5	10.1761
21955146	Timm13	P62076	mitochondrial import inner membrane translocase subunit Tim13	8.23928	10459	16.6667	0.0833333	0.848267	33.3333	0.166667	0.118624	1.69653	0	0	0	0	0	0	0	0	0	0	50	0.5	5.0896	0	0	0	0	0	0	0	0	0
22208848	Ruvbl1	P60123	ruvB-like 1	5.99923	50215	33.3333	0.166667	1.69223	33.3333	0.166667	0.118624	1.69475	33.3333	0.166667	0.204082	1.68972	0	0	0	0	0	0	50	0.5	5.08424	0	0	0	0	0	0	50	0.5	5.06917
22219444	Ppm1g	Q8K3W9	protein phosphatase 1G	4.10236	58681	33.3333	0.25	2.53567	0	0	0	0	66.6667	0.5	0.612245	5.07134	0	0	0	0	0	0	0	0	0	100	1	10.1484	0	0	0	50	0.5	5.06562
22758142	Carhsp1	Q9WU49	calcium-regulated heat stable protein 1	8.2	15907	66.6667	0.333333	3.38079	66.6667	0.333333	0.237248	3.38524	66.6667	0.333333	0.408163	3.37635	50	0.5	5.07325	0	0	0	50	0.5	5.08247	50	0.5	5.0625	0	0	0	50	0.5	5.06655
23305783	Ace	Q8CJ04	somatic angiotensin-1 converting enzyme	9.9	15101	100	2.16667	15.1412	100	2	1.42349	13.4744	100	2.33333	2.85714	16.8079	100	2.5	15.1438	100	1.5	10.1339	100	1.5	15.1476	100	3	20.1428	100	2	10.1318	100	2.5	20.147
23397411	Cyp4b1	P15129	cytochrome P450 4B1	8.7	58937	100	7.58333	32.688	100	9	6.40569	33.5086	100	6.16667	7.55102	31.8674	100	10.5	35.1834	100	2	20.1884	100	7.5	35.1734	100	9	40.2084	100	9	30.1691	100	7.5	35.2052
23477364	Hsd11b1	Q8CIY7	11beta-hydroxysteroid dehydrogenase type 1	8	27578	83.3333	1.08333	7.58271	100	1.66667	1.18624	10.1015	66.6667	0.5	0.612245	5.06391	100	2.5	15.1188	0	0	0	50	0.5	5.06821	50	0.5	5.0647	100	2	10.1175	100	1	10.127
24025637	Hspa4	O88600	heat shock 70 kDa protein 4	4.98196	94057	50	0.416667	4.21842	66.6667	0.5	0.355872	5.07611	33.3333	0.333333	0.408163	3.36074	50	0.5	5.0664	0	0	0	100	1	10.1619	50	1	10.0822	0	0	0	0	0	0
24233541	Cox5a	P11240	cytochrome c oxidase subunit 5A, mitochondrial precursor	6.1	16130	83.3333	2.16667	12.6426	100	2.83333	2.01661	15.1416	66.6667	1.5	1.83673	10.1437	50	1	10.0795	0	0	0	100	5.5	20.1937	100	2	20.2222	100	2	15.1516	100	2.5	10.2089
24817674	Ube2v2	Q7M767	putative ubiquitin-conjugating enzyme variant MMS2	6.78451	13125	33.3333	0.166667	1.68668	66.6667	0.333333	0.237248	3.37336	0	0	0	0	50	0.5	5.05712	0	0	0	50	0.5	5.06295	0	0	0	0	0	0	0	0	0
25244410	C4	P08649	complement component C4	6.9	192162	83.3333	1.5	14.2822	66.6667	1	0.711744	10.1087	100	2	2.44898	18.4557	100	2	20.1954	50	1	10.0666	0	0	0	100	3.5	30.1575	100	1	10.1308	100	1.5	15.1432
25282393	Mcpt2	P00770	mast cell protease 2 precursor	7.98048	27102	33.3333	0.25	2.53651	33.3333	0.166667	0.118624	1.69157	33.3333	0.333333	0.408163	3.38146	50	0.5	5.07471	100	1	10.1444	0	0	0	0	0	0	0	0	0	0	0	0
25282419	Canx	P35565	calnexin precursor	4.3	67255	100	10.25	32.7069	100	14.8333	10.5575	46.8786	100	5.66667	6.93878	18.5351	100	18.5	50.2108	100	8	20.2016	100	12	45.2079	100	5.5	20.2064	100	14	45.2172	100	3.5	15.1973
25453374	Pex14	Q642G4	peroxisomal membrane protein PEX14	4.79856	40944	16.6667	0.166667	1.69174	0	0	0	0	33.3333	0.333333	0.408163	3.38347	0	0	0	0	0	0	0	0	0	100	1	10.1504	0	0	0	0	0	0
25453414	Ass1	P09034	argininosuccinate synthase	7.72007	46497	33.3333	0.333333	3.37141	66.6667	0.666667	0.474496	6.74282	0	0	0	0	50	0.5	5.07056	0	0	0	100	1.5	15.1579	0	0	0	0	0	0	0	0	0
25453420	Gstp1	P04906	glutathione S-transferase P	7.1451	23440	50	0.5	3.3984	66.6667	0.666667	0.474496	5.09907	33.3333	0.333333	0.408163	1.69772	50	0.5	5.0971	50	1	5.09317	100	1.5	10.2001	0	0	0	0	0	0	0	0	0
25742568	Dpysl3	Q62952	dihydropyrimidinase-related protein 3	6	61968	100	1.33333	13.4727	100	1.5	1.06762	15.1463	100	1.16667	1.42857	11.7991	100	1	10.1795	100	1	10.1472	100	3	30.1885	50	1	10.0801	50	0.5	5.07095	100	1.5	15.17
25742579	Hnrnpf	Q794E4	heterogeneous nuclear ribonucleoprotein F	5.2	45731	83.3333	1.33333	9.32997	66.6667	1.33333	0.948992	10.1272	100	1.33333	1.63265	8.53274	100	2	15.2025	50	0.5	5.08737	100	2	15.179	100	1.5	10.2594	0	0	0	100	2	10.2515
25742677	Psmc4	Q63570	26S protease regulatory subunit 6B	4.95087	47409	16.6667	0.25	2.52422	33.3333	0.5	0.355872	5.04845	0	0	0	0	0	0	0	0	0	0	100	1.5	15.1453	0	0	0	0	0	0	0	0	0
25742698	Epcam	O55159	epithelial cell adhesion molecule precursor	6	35208	50	0.833333	5.10563	0	0	0	0	100	1.66667	2.04082	10.2113	0	0	0	100	1.5	10.1966	0	0	0	100	2	10.2216	0	0	0	100	1.5	10.2156
25742763	Hspa5	P06761	78 kDa glucose-regulated protein precursor	4.9	72347	100	6.66667	30.1614	100	9.5	6.76157	36.8358	100	3.83333	4.69388	23.487	100	10	40.1674	100	6	25.1785	100	11.5	40.17	100	3	25.1435	100	7	30.1701	100	2.5	20.1389
26023949	Eno2	P07323	gamma-enolase	4.9	47141	83.3333	5.58333	8.51017	100	8.33333	5.9312	10.217	66.6667	2.83333	3.46939	6.80331	100	9	10.2219	0	0	0	100	10	10.217	100	5	10.2008	100	6	10.2123	100	3.5	10.2092
27229290	Afm	P36953	afamin precursor	5.8	69336	16.6667	0.0833333	0.849211	33.3333	0.166667	0.118624	1.69842	0	0	0	0	50	0.5	5.09527	0	0	0	0	0	0	0	0	0	0	0	0	0	0	0
27465535	Tubb5	P69897	tubulin beta-5 chain	4.6	49672	100	10.3333	26.9995	100	11.1667	7.94781	21.9954	100	9.5	11.6327	32.0037	100	11.5	20.3435	100	11	35.3306	100	11	25.3361	100	9	30.3458	100	11	20.3065	100	8.5	30.3347
27531723	Cdc37	Q63692	kinase-associated HSP90 co-chaperone	5.10949	44482	33.3333	0.166667	1.69379	33.3333	0.166667	0.118624	1.69066	33.3333	0.166667	0.204082	1.69691	0	0	0	0	0	0	0	0	0	50	0.5	5.09074	50	0.5	5.07199	0	0	0
27819651	Ncstn	Q8CGU6	nicastrin precursor	5.4296	78400	16.6667	0.0833333	0.846205	0	0	0	0	33.3333	0.166667	0.204082	1.69241	0	0	0	0	0	0	0	0	0	50	0.5	5.07723	0	0	0	0	0	0
28461153	Ppm1f	Q9WVR7	protein phosphatase 1F	5.1	49166	66.6667	1.41667	6.83884	33.3333	0.166667	0.118624	1.70492	100	2.66667	3.26531	11.9728	0	0	0	100	3	10.2861	50	0.5	5.11476	100	3	15.335	0	0	0	100	2	10.2972
28467005	Hsp90aa1	P82995	heat shock protein HSP 90-alpha	4.8	84815	100	15.25	83.2294	100	19.6667	13.9976	92.9013	100	10.8333	13.2653	73.5575	100	23.5	111.238	100	7	65.2385	100	20.5	91.2396	100	13	78.2117	100	15	76.2267	100	12.5	77.2224
28564567	Gucy1b3	Q80WY4	soluble guanylyl cyclase beta 1 subunit	5.2	70399	83.3333	0.666667	6.74845	66.6667	0.666667	0.474496	6.73696	100	0.666667	0.816327	6.75994	0	0	0	100	1	10.1414	100	1	10.1384	50	0.5	5.07018	50	1	10.0725	50	0.5	5.06823
28933457	Gstm2	P08010	glutathione S-transferase Mu 2	7.2	25703	50	3.5	13.4134	100	7	4.98221	26.8268	0	0	0	0	100	7.5	30.1592	0	0	0	100	8.5	20.1619	0	0	0	100	5	30.1592	0	0	0
29293811	Serpinf1	Q80ZA3	pigment epithelium-derived factor precursor	6	46466	66.6667	1.33333	5.96193	33.3333	0.333333	0.237248	1.68896	100	2.33333	2.85714	10.2349	0	0	0	100	2.5	10.221	0	0	0	100	2.5	10.2532	50	1	5.06689	100	2	10.2304
29293821	Pafah2	P83006	platelet-activating factor acetylhydrolase 2, cytoplasmic	6.2	43493	50	0.25	2.53235	100	0.5	0.355872	5.06471	0	0	0	0	50	0.5	5.07484	0	0	0	50	0.5	5.05604	0	0	0	50	0.5	5.06325	0	0	0
29336093	Tpm3	Q63610	tropomyosin alpha-3 chain isoform 2	4.6	29035	100	10.3333	46.8601	100	12	8.54093	46.8508	100	8.66667	10.6122	46.8694	100	13	50.1821	100	5.5	45.2497	100	15	50.1871	100	10	50.1801	100	8	40.1831	100	10.5	45.1785
29789299	Xpo1	Q80U96	exportin-1	5.67196	123039	66.6667	0.75	5.90043	66.6667	1	0.711744	6.73375	66.6667	0.5	0.612245	5.0671	100	2.5	15.1337	100	1	10.1313	50	0.5	5.0676	50	0.5	5.07001	0	0	0	0	0	0
32189350	Slc25a5	Q09073	ADP/ATP translocase 2	10.1	32902	66.6667	1.08333	8.41204	100	2	1.42349	15.1407	33.3333	0.166667	0.204082	1.68334	100	2.5	15.1587	0	0	0	100	2	15.1504	0	0	0	100	1.5	15.1131	50	0.5	5.05002
32189355	Slc25a4	Q05962	ADP/ATP translocase 1	10.1	32990	50	2.58333	9.24377	100	5.16667	3.67734	18.4875	0	0	0	0	100	7	20.1596	0	0	0	100	1	10.1453	0	0	0	100	7.5	25.1576	0	0	0
32264595	Adh4	Q7TQ90	Ac1002	7.99084	93848	50	0.833333	5.08112	100	1.66667	1.18624	10.1622	0	0	0	0	100	2	10.1923	0	0	0	100	1.5	10.1592	0	0	0	100	1.5	10.1352	0	0	0
32264603	Rab10	Q7TQ88	Ac1075	6.4	15400	100	2.75	10.1209	100	2.83333	2.01661	10.1248	100	2.66667	3.26531	10.1171	100	3.5	10.1273	100	4	10.1183	100	2	10.1173	100	1	10.114	100	3	10.1297	100	3	10.1189
32264637	Stt3b	Q7TQ74	Ac1573	8.11089	79087	16.6667	0.0833333	0.844912	0	0	0	0	33.3333	0.166667	0.204082	1.68982	0	0	0	0	0	0	0	0	0	50	0.5	5.06947	0	0	0	0	0	0
32401269	Ace	P47820	angiotensin converting enzyme, partial	6.1	149722	100	12.5833	66.8827	100	17	12.0996	78.5474	100	8.16667	10	55.218	100	20	80.2113	100	7.5	55.2166	100	15.5	90.223	100	9.5	60.2225	100	15.5	65.2078	100	7.5	50.2149
32423788	Sept4	Q6XUZ7	EG3RVC	6	43878	100	1.41667	12.6583	100	1	0.711744	10.1648	100	1.83333	2.2449	15.1517	100	1	10.1854	50	0.5	5.06866	100	1	10.1608	100	2.5	20.1953	100	1	10.1483	100	2.5	20.1913
32492564	Tax1bp1	Q66HA4	Aa1076	5.09016	96706	16.6667	0.0833333	0.841913	0	0	0	0	33.3333	0.166667	0.204082	1.68383	0	0	0	50	0.5	5.05148	0	0	0	0	0	0	0	0	0	0	0	0
32492572	Vtn	Q7TQ11	Aa1018	5.5	55961	100	1.08333	7.62655	100	1.16667	0.830368	8.46101	100	1	1.22449	6.79209	100	1.5	10.1656	50	0.5	5.09245	100	1.5	10.1518	100	2	10.1884	50	0.5	5.06564	50	0.5	5.09542
32527715	Rab1a	Q7TPK7	Ac2-048	10.1	33665	83.3333	2.66667	15.9481	100	5	3.55872	28.5153	66.6667	0.333333	0.408163	3.38091	100	4	25.1762	50	0.5	5.06845	100	6.5	30.1956	50	0.5	5.07429	100	4.5	30.1742	0	0	0
32527721	Eef1b2l	Q7TPK5	Ac2-067	4.11636	27970	83.3333	1.08333	5.95241	100	1.83333	1.30486	8.50856	66.6667	0.333333	0.408163	3.39627	100	1.5	10.2068	0	0	0	100	2.5	10.2111	50	0.5	5.09343	50	1.5	5.10773	50	0.5	5.09537
32527751	Ssr1	Q7TPJ0	Ac2-238	4.19347	35630	66.6667	0.75	5.93124	100	1.16667	0.830368	8.47047	33.3333	0.333333	0.408163	3.39202	50	1	5.08866	0	0	0	100	1.5	10.1711	100	1	10.176	100	1	10.1517	0	0	0
32527753	Serpinc1	Q7TPI9	Ac2-248	6.86334	66493	50	0.75	5.90995	100	1.5	1.06762	11.8199	0	0	0	0	100	1.5	15.1765	0	0	0	100	2.5	15.1907	0	0	0	50	0.5	5.0925	0	0	0
32816569		A1KXF7	TID-1 short isoform	9.85149	46744	50	0.25	2.53613	0	0	0	0	100	0.5	0.612245	5.07226	0	0	0	50	0.5	5.06452	0	0	0	50	0.5	5.07693	0	0	0	50	0.5	5.07531
33086510	Aox4	Q7TP79	Aa2-245	6.38023	105587	16.6667	0.0833333	0.847254	0	0	0	0	33.3333	0.166667	0.204082	1.69451	0	0	0	0	0	0	0	0	0	50	0.5	5.08353	0	0	0	0	0	0
33086518	Ahsg	Q7TP75	Aa2-066	4.2	61485	50	0.666667	5.14894	100	1.33333	0.948992	10.2979	0	0	0	0	100	1.5	10.3034	0	0	0	100	1.5	10.3057	0	0	0	100	1	10.2846	0	0	0
33086560	Stat4	Q7TP57	Ab2-131	6.48896	134607	33.3333	0.166667	1.69045	0	0	0	0	66.6667	0.333333	0.408163	3.38091	0	0	0	0	0	0	0	0	0	50	0.5	5.0734	0	0	0	50	0.5	5.06932
33086600	Psme3	Q7TP38	Ab2-371	7.1	183532	100	4	25.0322	100	4.16667	2.9656	25.1816	100	3.83333	4.69388	24.8828	100	2	15.1501	100	4.5	25.2219	100	4.5	25.2059	100	3	29.2094	100	6	35.1887	100	4	20.217
33086608	Atad1	Q7TP35	Ab2-088	4.9	62276	100	5.41667	10.2354	100	5.83333	4.15184	10.2331	100	5	6.12245	10.2378	100	4.5	10.2317	100	4.5	10.2252	100	9	10.2367	100	5.5	10.2456	100	4	10.2308	100	5	10.2427
33086638	Srprb	Q7TP24	Ba1-667	7.84803	107383	16.6667	0.166667	1.68738	0	0	0	0	33.3333	0.333333	0.408163	3.37476	0	0	0	100	1	10.1243	0	0	0	0	0	0	0	0	0	0	0	0
33086670	Sqrdl	Q7TP12	Cc2-17	8.21023	14970	33.3333	0.166667	1.69061	0	0	0	0	66.6667	0.333333	0.408163	3.38121	0	0	0	50	0.5	5.06735	0	0	0	50	0.5	5.07629	0	0	0	0	0	0
33086672	Pgd	Q7TP11	Cc2-27	4.7	120525	100	6.41667	29.3632	100	9.16667	6.52432	36.8649	100	3.66667	4.4898	21.8616	100	12	40.2071	100	4.5	25.2	100	8	35.1981	100	3.5	20.208	100	7.5	35.1893	100	3	20.1768
33086684	Cfb	Q7TP05	Da1-24	6.7	124039	83.3333	1.58333	8.45376	100	1.83333	1.30486	10.1438	66.6667	1.33333	1.63265	6.76372	100	2	10.1444	0	0	0	100	2	10.154	100	2	10.1465	100	1.5	10.133	100	2	10.1447
33086694	Tsn	Q7TP02	Da2-35	9.3	31391	50	0.416667	4.22646	100	0.833333	0.59312	8.45293	0	0	0	0	100	1	10.1445	0	0	0	100	1	10.1456	0	0	0	50	0.5	5.06873	0	0	0
33414505	Cct4	Q7TPB1	T-complex protein 1 subunit delta	8	58100	100	6.83333	36.8866	100	8.66667	6.16845	48.5417	100	5	6.12245	25.2314	100	8	50.2297	100	2.5	20.2091	100	9	50.2047	100	7	30.2672	100	9	45.1906	100	5.5	25.2181
34328536	Ssbp1		single-stranded DNA-binding protein, mitochondrial precursor	10.1866	17456	16.6667	0.0833333	0.847748	0	0	0	0	33.3333	0.166667	0.204082	1.6955	0	0	0	0	0	0	0	0	0	50	0.5	5.08649	0	0	0	0	0	0
34328538	Ldhal6b	Q7TNA8	L-lactate dehydrogenase A-like 6B	9.80482	42050	50	0	8.1028	33.3333	0	0	5.40881	66.6667	0	0	10.7968	0	0	0	0	0	0	100	0	16.2264	100	0	16.2001	0	0	0	100	0	16.1902
34328542	Myadm	Q6VBQ5	myeloid-associated differentiation marker	8.1	35149	100	5.33333	12.6825	100	3.16667	2.25386	15.1653	100	7.5	9.18367	10.1997	100	4.5	20.1608	100	4	10.1962	100	2	15.159	100	9	10.1971	100	3	10.176	100	9.5	10.2058
34536836	Ehd3	Q8R491	EH domain-containing protein 3	6	60792	100	4.25	11.7983	100	5.33333	3.79597	13.4721	100	3.16667	3.87755	10.1246	100	4.5	10.124	100	3	10.1221	100	7	20.1734	100	3	10.1296	100	4.5	10.1188	100	3.5	10.122
37231722	RPS14	Q6PDV6	Rps14 protein	10.5	16274	83.3333	1.58333	9.29099	100	2.33333	1.66074	13.515	66.6667	0.833333	1.02041	5.06698	100	1.5	10.1439	100	2	10.1451	100	3.5	20.2461	0	0	0	100	2	10.1551	50	0.5	5.05587
37590235	Mdh1	O88989	Malate dehydrogenase 1, NAD (soluble)	5.9	36485	100	9.5	30.1806	100	16	11.3879	43.5479	100	3	3.67347	16.8133	100	16.5	35.2157	50	0.5	5.07652	100	14.5	50.217	100	4	20.175	100	17	45.2109	100	4.5	25.1884
37590247	Cct5	Q68FQ0	Cct5 protein	7.4	31981	100	2.41667	9.34384	100	1.16667	0.830368	10.1533	100	3.66667	4.4898	8.5344	100	1.5	10.2438	50	1	5.08151	50	0.5	5.0802	100	5	10.2648	100	1.5	15.1358	100	5	10.2569
37693507	Hnrnpa3	Q6URK4	heterogeneous nuclear ribonucleoprotein A3 isoform a	9.3	39653	100	9.58333	35.2172	100	13.5	9.60854	38.547	100	5.66667	6.93878	31.8875	100	14	30.2003	100	2	20.2388	100	15.5	55.2341	100	7	35.219	100	11	30.2066	100	8	40.2046
38014563	Psma5	Q6P9V6	Proteasome (prosome, macropain) subunit, alpha type 5	4.58932	26412	33.3333	0.25	2.53273	66.6667	0.5	0.355872	5.06546	0	0	0	0	100	1	10.1341	0	0	0	0	0	0	0	0	0	50	0.5	5.06226	0	0	0
38014570	Ldha	Q6P9U7	Ldha protein	9.4	29832	100	10	30.1812	100	15.3333	10.9134	40.21	100	4.66667	5.71429	20.1524	100	17.5	35.2089	50	0.5	5.06695	100	18.5	50.2264	100	7	35.2001	100	10	35.1945	100	6.5	20.1902
38051985	Prdx3	Q9Z0V6	Prdx3 protein	7.3065	27159	16.6667	0.0833333	0.845324	33.3333	0.166667	0.118624	1.69065	0	0	0	0	0	0	0	0	0	0	50	0.5	5.07195	0	0	0	0	0	0	0	0	0
38181882	Pdia4	P38659	Protein disulfide isomerase family A, member 4	4.83723	72721	16.6667	0.416667	1.69295	33.3333	0.833333	0.59312	3.3859	0	0	0	0	100	2.5	10.1577	0	0	0	0	0	0	0	0	0	0	0	0	0	0	0
38197378	Ahcy	Q6P743	Ahcy protein	6.1	47689	100	8.41667	34.3491	100	13.1667	9.37129	46.8631	100	3.66667	4.4898	21.8351	100	13	45.2017	100	2	20.1651	100	15.5	50.2037	100	5	20.1711	100	11	45.1841	100	4	25.169
38197428	Nap1l1	Q6P769	Unknown (protein for MGC:72278)	4.2	45346	100	1.83333	14.3107	100	2.83333	2.01661	21.845	100	0.833333	1.02041	6.7765	100	2.5	20.1884	100	1.5	10.1486	100	5	35.1892	50	0.5	5.07973	100	1	10.1573	50	0.5	5.10118
38197562	Pfkl	Q6P783	Phosphofructokinase, liver	6.9	85296	83.3333	1.33333	11.7803	100	1.83333	1.30486	16.7905	66.6667	0.833333	1.02041	6.77016	100	3.5	30.1841	100	1.5	10.1577	50	1.5	15.099	0	0	0	50	0.5	5.08839	100	1	10.1528
38303891	Lmna	Q6P6U3	Lmna protein	6.6683	50571	50	0.333333	3.37619	33.3333	0.166667	0.118624	1.68738	66.6667	0.5	0.612245	5.065	0	0	0	0	0	0	0	0	0	50	0.5	5.06096	50	0.5	5.06214	100	1	10.134
38328245	Hnrnpa1	Q6P6G9	Hnrpa1 protein	9.5	33620	100	4.58333	22.357	100	5.66667	4.03321	24.8629	100	3.5	4.28571	19.8511	100	6.5	30.2021	100	2.5	15.1835	100	5	24.1938	100	4	24.1776	100	5.5	20.1929	100	4	20.1921
38454206	Psmd6	Q6PCT9	26S proteasome non-ATPase regulatory subunit 6	5.26234	45599	33.3333	0.333333	3.37549	66.6667	0.666667	0.474496	6.75097	0	0	0	0	100	1	10.1232	0	0	0	0	0	0	0	0	0	100	1	10.1297	0	0	0
38454226	Tpd52l2	Q6PCT3	tumor protein D54	5.75346	23993	83.3333	0.833333	7.653	100	0.833333	0.59312	8.4422	66.6667	0.833333	1.02041	6.86381	100	1	10.1329	0	0	0	100	1	10.1306	100	1.5	10.2894	50	0.5	5.0631	100	1	10.3021
38454230	Atp6v1e1	Q6PCU2	V-type proton ATPase subunit E 1	8.87032	26129	50	0.333333	3.38355	33.3333	0.166667	0.118624	1.69007	66.6667	0.5	0.612245	5.07703	50	0.5	5.07022	0	0	0	0	0	0	100	1	10.1553	0	0	0	50	0.5	5.07583
38454246	Rpl3	P21531	60S ribosomal protein L3	10.7	46137	100	2.41667	15.2361	100	2.5	1.77936	18.5465	100	2.33333	2.85714	11.9257	100	3	25.2135	100	2.5	10.2661	100	3	20.2138	100	2.5	15.263	100	1.5	10.2121	100	2	10.248
38454264	Slc1a4	Q76GL9	neutral amino acid transporter A	5.91901	55901	16.6667	0.0833333	0.843131	33.3333	0.166667	0.118624	1.68626	0	0	0	0	50	0.5	5.05879	0	0	0	0	0	0	0	0	0	0	0	0	0	0	0
38454302	Mup4	Q9JJH9	major urinary protein 4 precursor	6.67577	20666	16.6667	0.0833333	0.844199	0	0	0	0	33.3333	0.166667	0.204082	1.6884	0	0	0	0	0	0	0	0	0	0	0	0	0	0	0	50	0.5	5.0652
38511546	Dab2ip	Q6P730	Dab2ip protein	6.7	110005	66.6667	0.583333	5.91122	66.6667	0.5	0.355872	5.06815	66.6667	0.666667	0.816327	6.7543	100	1	10.1392	0	0	0	0	0	0	100	1	10.1308	50	0.5	5.06523	100	1	10.1321
38511607	Nedd4l	Q6P778	Nedd4l protein	4.5639	30634	16.6667	0.0833333	0.844877	0	0	0	0	33.3333	0.166667	0.204082	1.68975	0	0	0	50	0.5	5.06926	0	0	0	0	0	0	0	0	0	0	0	0
38512106	Rpn1	Q6P7A7	Ribophorin I	6	68402	100	5.75	44.3724	100	7	4.98221	58.5341	100	4.5	5.5102	30.2107	100	9.5	75.2161	100	6.5	35.2115	100	7.5	60.1893	100	3	25.2246	100	4	40.1968	100	4	30.196
38512108	Vdac3	A0A0G2JSR0	Voltage-dependent anion channel 3	8.7	30785	66.6667	0.666667	5.96108	100	1.16667	0.830368	10.2213	33.3333	0.166667	0.204082	1.7009	100	1	10.23	50	0.5	5.10271	100	1.5	10.2254	0	0	0	100	1	10.2083	0	0	0
38512111	Tpi1	P48500	Tpi1 protein, partial	7	26719	100	5.5	21.8729	100	9.5	6.76157	30.2756	100	1.5	1.83673	13.4702	100	8.5	25.2871	50	0.5	5.07231	100	11	35.2682	100	1	10.1556	100	9	30.2715	100	3	25.1827
38512141	Bcat2	Q6P784	Bcat2 protein	8.25317	43597	83.3333	1.25	8.43566	100	1.33333	0.948992	10.1187	66.6667	1.16667	1.42857	6.75259	100	2	10.1247	0	0	0	100	1	10.1201	100	2	10.1357	100	1	10.1113	100	1.5	10.122
38541393	Eml2	Q6P6T4	Eml2 protein	5.84029	70711	100	2.33333	15.1666	100	2	1.42349	11.7971	100	2.66667	3.26531	18.536	50	1.5	5.07836	100	2	10.198	100	3.5	20.1675	100	3	25.2025	100	1	10.1455	100	3	20.2076
39645153	Rpl4	Q6P3V9	Ribosomal protein L4	11.5	47302	16.6667	0.166667	1.69186	33.3333	0.333333	0.237248	3.38371	0	0	0	0	0	0	0	0	0	0	100	1	10.1511	0	0	0	0	0	0	0	0	0
40018548	Serpinb6	Q6P9U0	serpin B6	5.7	43020	100	16.5833	61.8761	100	25.5	18.1495	81.883	100	7.66667	9.38776	41.8692	100	28	85.227	100	2.5	20.1709	100	27.5	80.2142	100	9.5	50.2269	100	21	80.2079	100	11	55.2098
40018592	Hp1bp3	Q6P747	heterochromatin protein 1-binding protein 3	10.1	60807	50	1.91667	5.11608	100	3.83333	2.72835	10.2322	0	0	0	0	100	4.5	10.2569	0	0	0	100	3.5	10.1961	0	0	0	100	3.5	10.2435	0	0	0
40018616	Cct3	Q6P502	T-complex protein 1 subunit gamma	6.2	60648	100	1.83333	15.1406	100	2.16667	1.54211	16.8205	100	1.5	1.83673	13.4607	100	3.5	25.1642	100	3	25.1843	100	1.5	15.1609	50	0.5	5.11097	100	1.5	10.1365	50	1	10.087
40254747	Asah1	Q6P7S1	acid ceramidase precursor	8.3	44444	66.6667	1.16667	9.27274	100	2.16667	1.54211	16.8548	33.3333	0.166667	0.204082	1.6907	100	2.5	20.2188	0	0	0	100	1.5	15.1563	0	0	0	100	2.5	15.1893	50	0.5	5.0721
40352787	Ak3	Q6P2A5	Ak3 protein	9.25751	25495	83.3333	0.833333	6.76592	100	1.16667	0.830368	8.4552	66.6667	0.5	0.612245	5.07663	100	1	10.1442	0	0	0	100	2	10.1472	100	1	10.1512	50	0.5	5.07419	50	0.5	5.07868
40538860	Aco2	Q9ER34	aconitate hydratase, mitochondrial precursor	7.64989	85434	33.3333	0.166667	1.69269	33.3333	0.166667	0.118624	1.6904	33.3333	0.166667	0.204082	1.69498	0	0	0	50	0.5	5.08493	50	0.5	5.07119	0	0	0	0	0	0	0	0	0
40538882	Sec61a1	P61621	protein transport protein Sec61 subunit alpha isoform 1	8	52265	66.6667	1.33333	6.74031	66.6667	1.83333	1.30486	8.4103	66.6667	0.833333	1.02041	5.07033	100	4.5	20.157	0	0	0	50	1	5.07384	50	0.5	5.06827	0	0	0	100	2	10.1427
40786432	Krt8	Q10758	keratin, type II cytoskeletal 8	5.7	54019	100	4.41667	24.3484	100	7.16667	5.10083	38.5216	100	1.66667	2.04082	10.1751	100	10	50.2182	100	2	10.1716	100	4.5	25.1683	100	2	10.1772	100	7	40.1783	100	1	10.1766
40786436	Eif4a1	Q6P3V8	eukaryotic initiation factor 4A-I	5.2	46155	100	10.3333	45.1912	100	9.33333	6.64294	36.8646	100	11.3333	13.8776	53.5177	100	8.5	35.1957	100	16	60.2009	100	12	40.2011	100	7.5	40.1809	100	7.5	35.1969	100	10.5	60.1714
40786451	Eif2s2	Q6P685	eukaryotic translation initiation factor 2 subunit 2	5.4938	38244	50	0.583333	5.08477	100	1.16667	0.830368	10.1695	0	0	0	0	100	1	10.1613	0	0	0	100	1.5	10.1639	0	0	0	100	1	10.1834	0	0	0
40786469	Dld	Q6P6R2	dihydrolipoyl dehydrogenase, mitochondrial precursor	7.7	54039	100	5.91667	24.382	100	7.66667	5.4567	30.225	100	4.16667	5.10204	18.5389	100	7.5	35.2359	100	1	10.2065	100	9.5	30.2364	100	6.5	25.1886	100	6	25.2026	100	5	20.2216
40804379	Rdx	Q5WQV5	radixin	5.9	68572	100	9.16667	34.3343	100	10.3333	7.35469	40.1636	100	8	9.79592	28.5049	100	14.5	45.1782	100	6	25.1706	100	11	45.1702	100	8.5	25.1826	100	5.5	30.1425	100	9.5	35.1615
40849906	Plec	Q6S395	plectin 11	5.50042	517529	83.3333	1.08333	8.50025	66.6667	1	0.711744	6.73668	100	1.16667	1.42857	10.2638	0	0	0	100	1	10.2429	50	1	10.0926	100	1.5	10.2852	50	2	10.1174	100	1	10.2634
41350889	Pgam1	P25113	Pgam1 protein	6.78793	28833	16.6667	0.0833333	0.84621	0	0	0	0	33.3333	0.166667	0.204082	1.69242	0	0	0	0	0	0	0	0	0	0	0	0	0	0	0	50	0.5	5.07726
41529837	Jup	Q6P0K8	junction plakoglobin	5.7	81801	100	2.25	9.31451	100	3.16667	2.25386	10.1609	100	1.33333	1.63265	8.4681	100	5	10.1907	100	2.5	10.171	100	2	10.1468	100	1	10.1576	100	2.5	10.1452	50	0.5	5.07574
42409519	Krt19	Q63279	keratin, type I cytoskeletal 19	5.1	44637	100	2.58333	18.5387	100	2.83333	2.01661	18.5395	100	2.33333	2.85714	18.5379	50	1	5.15885	100	2.5	20.2011	100	5	30.2196	100	2.5	20.2371	100	2.5	20.2399	100	2	15.1755
42476045	Ctsd	Q6P6T6	cathepsin D precursor	6.7123	44623	33.3333	0.25	2.53968	66.6667	0.5	0.355872	5.07936	0	0	0	0	100	1	10.1693	0	0	0	0	0	0	0	0	0	50	0.5	5.06882	0	0	0
42476116	Fbln5	Q9WVH8	fibulin-5 precursor	4.4	50161	100	8.91667	32.7048	100	8.83333	6.28707	36.8751	100	9	11.0204	28.5344	100	5.5	35.2008	100	10.5	30.177	100	2.5	15.1776	100	7.5	30.253	100	18.5	60.247	100	9	25.1734
42476144	Pfn1	P62963	profilin-1	8.4	14958	100	22.3333	38.5333	100	30.3333	21.5896	38.5303	100	14.3333	17.551	38.5364	100	34	35.2072	100	14.5	35.2295	100	29	40.1881	100	15.5	40.1903	100	28	40.1956	100	13	40.1893
42476287	Tgm2	Q6P6R6	protein-glutamine gamma-glutamyltransferase 2	4.8	76936	100	8.66667	20.2097	100	9.33333	6.64294	16.8656	100	8	9.79592	23.5539	100	7	15.2052	100	9	30.2673	100	7.5	15.1826	100	7.5	20.1983	100	13.5	20.2089	100	7.5	20.1961
42627879	Rpl17	P24049	60S ribosomal protein L17	10.6342	21398	16.6667	0.0833333	0.846128	33.3333	0.166667	0.118624	1.69226	0	0	0	0	50	0.5	5.07677	0	0	0	0	0	0	0	0	0	0	0	0	0	0	0
45478238	Taf3	Q6QI09	LRRGT00199	7.7	67721	66.6667	0.666667	5.07222	100	0.666667	0.474496	6.74952	33.3333	0.666667	0.816327	3.39492	50	0.5	5.06453	100	2	10.1848	100	1	10.1198	0	0	0	50	0.5	5.06426	0	0	0
46048609	Ctnnb1	Q9WU82	catenin beta-1	5.46859	85455	100	6.58333	26.0451	100	6.16667	4.38909	30.2045	100	7	8.57143	21.8856	100	6	30.2164	100	5.5	15.2149	100	7	35.1951	100	8	25.2272	100	5.5	25.2021	100	7.5	25.2147
46485012	Krt1		TPA_exp: type II keratin Kb1	7.85369	64831	50	0.833333	5.08651	66.6667	0.833333	0.59312	6.75362	33.3333	0.833333	1.02041	3.41941	100	1	10.1294	100	2.5	10.2582	0	0	0	0	0	0	100	1.5	10.1315	0	0	0
46485379	Rtcb	Q6AYT3	tRNA-splicing ligase RtcB homolog	6.79914	55154	50	1	5.09232	0	0	0	0	100	2	2.44898	10.1846	0	0	0	100	1.5	10.1709	0	0	0	100	2.5	10.2108	0	0	0	100	2	10.1722
46485429	Glo1	Q6P7Q4	lactoylglutathione lyase	5	20820	50	0.25	2.53143	66.6667	0.333333	0.237248	3.37166	33.3333	0.166667	0.204082	1.6912	50	0.5	5.05624	50	0.5	5.0736	0	0	0	0	0	0	50	0.5	5.05874	0	0	0
46485440	Gpi	Q6P6V0	glucose-6-phosphate isomerase	7.6	62828	100	1	8.45888	100	1.33333	0.948992	10.1428	100	0.666667	0.816327	6.77494	100	2	10.1521	50	0.5	5.07169	100	1	10.1383	100	1	10.184	100	1	10.1381	50	0.5	5.06919
46811858	Lmo7	Q6JBI6	LMO7b	5.8	156648	100	11.1667	71.7195	100	11.6667	8.30368	66.5506	100	10.6667	13.0612	76.8884	100	10	54.2028	100	9.5	75.2289	100	15.5	85.2365	100	13.5	80.2243	100	9.5	60.2124	100	9	75.2118
47058994	Atp5l	Q6PDU7	ATP synthase subunit g, mitochondrial	9.94527	11461	83.3333	2.75	8.46787	100	4.16667	2.9656	10.1587	66.6667	1.33333	1.63265	6.77705	100	4.5	10.1704	0	0	0	100	5	10.1557	100	2	10.1639	100	3	10.15	100	2	10.1672
47058998	Tomm22	Q75Q41	mitochondrial import receptor subunit TOM22 homolog	4.11112	15492	66.6667	0.666667	5.89776	66.6667	0.5	0.355872	5.05556	66.6667	0.833333	1.02041	6.73995	100	1	10.1103	0	0	0	0	0	0	100	1	10.1107	50	0.5	5.0564	100	1.5	10.1091
47059179	Hspa1a	P0DMW0	heat shock 70kD protein 1B	5.5	70186	100	8.91667	33.3304	100	12.5	8.8968	45.177	100	5.33333	6.53061	21.4838	100	12.5	50.1738	100	7	25.167	100	15	50.1594	100	5	29.1469	100	10	35.1977	100	4	10.1376
47087079	Ddah2	Q6MG60	N(G),N(G)-dimethylarginine dimethylaminohydrolase 2	5.61257	29689	16.6667	0.0833333	0.844601	33.3333	0.166667	0.118624	1.6892	0	0	0	0	50	0.5	5.06761	0	0	0	0	0	0	0	0	0	0	0	0	0	0	0
47271544	Fkbp1a	Q62658	peptidyl-prolyl cis-trans isomerase FKBP1A	8.6	11924	100	2.83333	10.1785	100	2.66667	1.89798	10.1758	100	3	3.67347	10.1811	100	2	10.1835	100	2	10.1798	100	4	10.1723	100	4.5	10.1793	100	2	10.1717	100	2.5	10.1841
47477878	Cpq	Q6IRK9	Pgcp protein	6	52042	50	0.583333	5.88313	66.6667	1	0.711744	10.08	33.3333	0.166667	0.204082	1.68632	0	0	0	50	0.5	5.05895	100	2.5	25.1828	0	0	0	50	0.5	5.05706	0	0	0
47682816	Sftpd	Q6IRS7	Surfactant protein D	6.95316	37598	33.3333	0.166667	1.68901	33.3333	0.166667	0.118624	1.68485	33.3333	0.166667	0.204082	1.69318	0	0	0	50	0.5	5.07954	50	0.5	5.05455	0	0	0	0	0	0	0	0	0
47718024	Nptn	P97546	Nptn protein	7.27541	30817	16.6667	0.333333	1.68966	0	0	0	0	33.3333	0.666667	0.816327	3.37932	0	0	0	0	0	0	0	0	0	100	2	10.138	0	0	0	0	0	0
47940697	Acsl5	Q6IN15	Acyl-CoA synthetase long-chain family member 5	7.02419	76373	50	0.333333	3.38165	33.3333	0.166667	0.118624	1.6905	66.6667	0.5	0.612245	5.0728	0	0	0	0	0	0	50	0.5	5.0715	100	1	10.1503	0	0	0	50	0.5	5.06809
48675371	C1qbp	O35796	complement component 1 Q subcomponent-binding protein, mitochondrial precursor	4.6	30998	83.3333	0.833333	8.46622	100	0.833333	0.59312	8.45462	66.6667	0.833333	1.02041	8.47783	100	1.5	15.2112	0	0	0	50	0.5	5.08036	100	1.5	15.2067	50	0.5	5.07232	100	1	10.2268
48675379	Cd36	Q6IMX5	platelet glycoprotein 4	8.9	52688	100	2	14.3051	100	1.16667	0.830368	8.44264	100	2.83333	3.46939	20.1676	100	1	10.1314	50	0.5	5.10317	100	2	10.1408	100	4.5	30.2048	50	0.5	5.05577	100	3.5	25.1948
48734844	Hsd17b4	Q6IN39	Hsd17b4 protein	8.5594	81089	16.6667	0.0833333	0.844237	0	0	0	0	33.3333	0.166667	0.204082	1.68847	0	0	0	0	0	0	0	0	0	0	0	0	0	0	0	50	0.5	5.06542
50355947	Lmna		prelamin-A/C isoform C2	8.8	71900	100	22.3333	78.5769	100	25.6667	18.2681	68.5857	100	19	23.2653	88.5681	100	23.5	55.2634	100	15.5	85.2175	100	29	80.2483	100	23	95.2379	100	24.5	70.2455	100	18.5	85.2489
50657380	Clic1	Q6MG61	chloride intracellular channel protein 1	4.9	26982	100	2.75	16.0184	100	3.16667	2.25386	20.1844	100	2.33333	2.85714	11.8525	100	5	20.1839	100	2.5	10.1939	100	2.5	20.1753	100	2	15.1849	100	2	20.1939	100	2.5	10.1786
51036655	Serpina1	P17475	alpha-1-antiproteinase precursor	5.7	46122	100	4.41667	10.2258	100	4.5	3.20285	10.2126	100	4.33333	5.30612	10.239	100	2.5	10.201	100	3	10.2362	100	8.5	10.2504	100	5	10.2411	100	2.5	10.1866	100	5	10.2398
51172600	Ufc1	Q6BBI8	ubiquitin-fold modifier-conjugating enzyme 1	7.21613	19493	50	0.25	2.53489	33.3333	0.166667	0.118624	1.68892	66.6667	0.333333	0.408163	3.38086	50	0.5	5.06676	0	0	0	0	0	0	50	0.5	5.078	0	0	0	50	0.5	5.06458
51243003	Abcg3l1	Q68HW7	ABC transporter ABCG3	6.4959	73171	33.3333	0.166667	1.68444	33.3333	0.166667	0.118624	1.68358	33.3333	0.166667	0.204082	1.68531	50	0.5	5.05073	50	0.5	5.05594	0	0	0	0	0	0	0	0	0	0	0	0
51491819	Yes1	Q6AXQ3	tyrosine-protein kinase Yes	8	54270	33.3333	0.75	3.38792	66.6667	1.5	1.06762	6.77584	0	0	0	0	100	3	10.1779	0	0	0	0	0	0	0	0	0	100	1.5	10.1496	0	0	0
51491896	Spata18	Q6AYL6	mitochondria-eating protein	9.28999	63885	16.6667	0.0833333	0.847844	0	0	0	0	33.3333	0.166667	0.204082	1.69569	0	0	0	0	0	0	0	0	0	0	0	0	0	0	0	50	0.5	5.08707
51591903	Krt15	Q6IFV3	keratin, type I cytoskeletal 15	4.65052	48871	50	0.166667	3.71917	0	0	0	0	100	0.333333	0.408163	7.43835	0	0	0	50	0.5	5.09556	0	0	0	50	0	8.11421	0	0	0	50	0.5	9.10527
51591909	Krt13	Q6IFV4	keratin, type I cytoskeletal 13	4.70126	47730	33.3333	0.333333	2.52875	33.3333	0.166667	0.118624	1.68727	33.3333	0.5	0.612245	3.37024	50	0.5	5.0618	0	0	0	0	0	0	100	1.5	10.1107	0	0	0	0	0	0
51854227	Gsn	Q68FP1	gelsolin precursor	5.7	86068	100	20.1667	84.466	100	25	17.7936	96.9515	100	15.3333	18.7755	71.9805	100	21	95.2717	100	15.5	65.3282	100	30	110.274	100	17	75.3749	100	24	85.3093	100	13.5	75.2384
51854237	Pon3	Q68FP2	serum paraoxonase/lactonase 3 precursor	5.4	39459	50	0.5	4.23322	66.6667	0.666667	0.474496	5.08531	33.3333	0.333333	0.408163	3.38114	100	1.5	10.1705	100	1	10.1434	50	0.5	5.08541	0	0	0	0	0	0	0	0	0
51858886	Hsp90b1	Q66HD0	Tra1 protein	4.9	74208	100	12.25	61.9415	100	17	12.0996	76.9441	100	7.5	9.18367	46.9389	100	19	85.2719	100	10.5	55.2687	100	18.5	80.2875	100	5	40.258	100	13.5	65.2728	100	7	45.29
51859516	Hsp90ab1	P34058	Heat shock protein 90kDa alpha (cytosolic), class B member 1	4.8	83342	100	22	73.571	100	31	22.0641	85.2351	100	13	15.9184	61.9069	100	36.5	90.24	100	13.5	65.2526	100	35	90.2313	100	11	55.233	100	21.5	75.2339	100	14.5	65.2351
51890219	Cct5	Q68FQ0	T-complex protein 1 subunit epsilon	5.4	59537	100	4	17.6976	100	3.66667	2.60973	16.8409	100	4.33333	5.30612	18.5543	100	1	10.1675	100	6	15.2019	100	6.5	20.1776	100	3.5	20.2314	100	3.5	20.1777	100	3.5	20.2297
51948412	Etfb	Q68FU3	electron transfer flavoprotein subunit beta	7.8	27688	83.3333	0.75	6.77195	100	1.16667	0.830368	10.1362	66.6667	0.333333	0.408163	3.40773	100	1	10.1112	50	0.5	5.10066	100	2	15.1818	0	0	0	50	0.5	5.11555	50	0.5	5.12251
51948422	RGD1303003	P56571	ES1 protein homolog, mitochondrial precursor	9.20123	28173	33.3333	0.583333	4.22247	66.6667	1.16667	0.830368	8.44495	0	0	0	0	100	1.5	15.1626	0	0	0	100	2	10.1723	0	0	0	0	0	0	0	0	0
51948450	Dctn2	Q6AYH5	dynactin subunit 2	5.01026	44149	83.3333	1.41667	14.2755	100	2.33333	1.66074	23.4945	66.6667	0.5	0.612245	5.0565	100	2.5	25.1749	0	0	0	100	2.5	25.1492	50	0.5	5.07335	100	2	20.1595	50	1	10.0961
51948462	Esam	Q6AYD4	endothelial cell-selective adhesion molecule precursor	9.55381	41937	100	2.33333	15.8375	100	1.66667	1.18624	13.1327	100	3	3.67347	18.5423	100	2.5	15.1992	100	1.5	15.2366	50	0.5	9.05343	100	3.5	15.1881	100	2	15.1455	100	4	25.2021
51948476	Uqcrc1	Q68FY0	cytochrome b-c1 complex subunit 1, mitochondrial precursor	5.5	52849	83.3333	2.16667	12.6611	100	2.5	1.77936	10.1982	66.6667	1.83333	2.2449	15.124	100	3.5	10.2224	0	0	0	100	1	10.1815	100	3.5	25.1741	100	3	10.1908	100	2	20.1978
51948518	Cops4	Q68FS2	COP9 signalosome complex subunit 4	5.5205	46261	16.6667	0.0833333	0.843806	0	0	0	0	33.3333	0.166667	0.204082	1.68761	0	0	0	0	0	0	0	0	0	50	0.5	5.06284	0	0	0	0	0	0
51948536	Eif3d	Q6AYK8	eukaryotic translation initiation factor 3 subunit D	5.70806	63989	16.6667	0.0833333	0.844323	33.3333	0.166667	0.118624	1.68865	0	0	0	0	50	0.5	5.06594	0	0	0	0	0	0	0	0	0	0	0	0	0	0	0
52138521	Ezr	P31977	ezrin	5.8	69391	100	6.25	20.1707	100	11.1667	7.94781	31.852	100	1.33333	1.63265	8.48931	100	15	35.1818	50	0.5	5.10323	100	10.5	25.1965	100	1.5	10.181	100	8	35.1776	100	2	10.1837
52138628	Rap1b	Q62636	ras-related protein Rap-1b precursor	5.51089	20799	16.6667	0.0833333	0.84535	33.3333	0.166667	0.118624	1.6907	0	0	0	0	50	0.5	5.0721	0	0	0	0	0	0	0	0	0	0	0	0	0	0	0
53759105	Cr1l	Q63135	complement component receptor 1-like protein isoform 3 precursor	5.5	54787	33.3333	0.25	2.53595	66.6667	0.5	0.355872	5.0719	0	0	0	0	50	0.5	5.08012	0	0	0	0	0	0	0	0	0	100	1	10.1356	0	0	0
53850634	Git2	Q66H91	ARF GTPase-activating protein GIT2	7.51841	84472	33.3333	0.25	2.53588	0	0	0	0	66.6667	0.5	0.612245	5.07175	0	0	0	0	0	0	0	0	0	100	1	10.1389	0	0	0	50	0.5	5.07636
54114993	Rap1a	P62836	ras-related protein Rap-1A precursor	6.5	20988	100	5.58333	17.6731	100	6.66667	4.74496	20.1732	100	4.5	5.5102	15.1731	100	7.5	20.1706	100	4	15.1735	100	6.5	20.1706	100	5	20.1729	100	6	20.1783	100	4.5	10.1728
54114997	Sorbs3	Q5XIL4	vinexin	9.4	82097	100	1.91667	14.3096	100	2	1.42349	13.4707	100	1.83333	2.2449	15.1486	100	2	10.1345	100	1	10.1362	100	2	20.147	100	2	15.1568	100	2	10.1306	100	2.5	20.1527
54234046	Cst3	P14841	cystatin-C precursor	9.49442	15438	16.6667	0.0833333	0.849585	0	0	0	0	33.3333	0.166667	0.204082	1.69917	0	0	0	50	0.5	5.09751	0	0	0	0	0	0	0	0	0	0	0	0
54400716	Psmd12	Q5XIC6	26S proteasome non-ATPase regulatory subunit 12	7.13389	52937	16.6667	0.0833333	0.844715	33.3333	0.166667	0.118624	1.68943	0	0	0	0	50	0.5	5.06829	0	0	0	0	0	0	0	0	0	0	0	0	0	0	0
54400730	Cct2	Q5XIM9	T-complex protein 1 subunit beta	6	57459	100	5.66667	40.1909	100	6.83333	4.86358	50.1969	100	4.5	5.5102	30.1849	100	7	55.2136	100	6	45.1836	100	8	60.1942	100	3	20.1844	100	5.5	35.1828	100	4.5	25.1868
54607147	Rac1	Q6RUV5	ras-related C3 botulinum toxin substrate 1 precursor	8.5	21451	66.6667	3	10.9601	100	5.33333	3.79597	18.5372	33.3333	0.666667	0.816327	3.38297	100	6.5	20.2398	100	2	10.1489	100	3.5	15.1598	0	0	0	100	6	20.2122	0	0	0
55250051	Txnrd1	O89049	Txnrd1 protein	9.2	63003	50	0.583333	5.05366	66.6667	1	0.711744	8.4155	33.3333	0.166667	0.204082	1.69182	100	2	15.1641	50	0.5	5.07547	50	1	10.0824	0	0	0	0	0	0	0	0	0
55741424	Ndufv1	Q5XIH3	NADH dehydrogenase [ubiquinone] flavoprotein 1, mitochondrial	8	50732	66.6667	0.75	5.95812	100	1.33333	0.948992	10.2174	33.3333	0.166667	0.204082	1.69887	100	1	10.2227	50	0.5	5.0966	100	1.5	10.204	0	0	0	100	1.5	10.2254	0	0	0
55741540	Katnal1	Q5XIK7	katanin p60 ATPase-containing subunit A-like 1	6.72298	55202	16.6667	0.0833333	0.843179	33.3333	0.166667	0.118624	1.68636	0	0	0	0	0	0	0	0	0	0	50	0.5	5.05907	0	0	0	0	0	0	0	0	0
55741637	Kars	Q5XIM7	lysine--tRNA ligase	6.14941	71624	16.6667	0.0833333	0.851531	0	0	0	0	33.3333	0.166667	0.204082	1.70306	0	0	0	0	0	0	0	0	0	50	0.5	5.10919	0	0	0	0	0	0
55741787	Stx7	O70257	syntaxin-7	5.18629	29851	33.3333	0.166667	1.6915	33.3333	0.166667	0.118624	1.68947	33.3333	0.166667	0.204082	1.69353	50	0.5	5.0684	50	0.5	5.0806	0	0	0	0	0	0	0	0	0	0	0	0
55741853	Eif4h	Q5XI72	eukaryotic translation initiation factor 4H	7.18858	27325	66.6667	1.16667	8.44627	33.3333	0.5	0.355872	3.38117	100	1.83333	2.2449	13.5114	100	1.5	10.1435	100	2.5	15.2367	0	0	0	50	1	5.09414	0	0	0	100	2	20.2032
55742709	Eln	Q99372	elastin precursor	10.7	73664	100	6.66667	29.3167	100	11.6667	8.30368	46.8458	100	1.66667	2.04082	11.7875	100	8	40.17	100	1	10.1254	100	8	40.1674	50	1.5	10.0733	100	19	60.2001	100	2.5	15.1638
55742755	Ctnna1	Q5U302	catenin alpha-1	5.8	100237	100	12.5	56.9268	100	17.3333	12.3369	66.9284	100	7.66667	9.38776	46.9252	100	19	65.2834	100	6	40.2295	100	13.5	65.2368	100	9.5	55.2732	100	19.5	70.2649	100	7.5	45.2728
55742827	Arhgdia	Q5XI73	rho GDP-dissociation inhibitor 1	5	23408	100	15.1667	46.8854	100	19.1667	13.6418	51.8936	100	11.1667	13.6735	41.8773	100	19.5	55.2232	100	13	50.2124	100	21.5	50.2327	100	9.5	35.2055	100	16.5	50.2248	100	11	40.214
55742832	Anxa4	Q5U362	annexin A4	5.3	35895	100	6.41667	31.0309	100	8.66667	6.16845	38.5347	100	4.16667	5.10204	23.5271	100	8	35.2166	100	2.5	25.1827	100	10.5	45.1935	100	6	25.2087	100	7.5	35.1939	100	4	20.1897
55778426	Mgp	Q5RK05	Mgp protein	9.4	12051	16.6667	0.0833333	0.845137	33.3333	0.166667	0.118624	1.69027	0	0	0	0	0	0	0	0	0	0	0	0	0	0	0	0	50	0.5	5.07082	0	0	0
55824765	Serpinh1	Q5RJR9	Serpinh1 protein	9.2	46562	83.3333	1.41667	7.63037	66.6667	0.833333	0.59312	5.08126	100	2	2.44898	10.1795	100	1.5	10.1595	100	2.5	10.1893	0	0	0	100	2	10.186	50	1	5.08431	100	1.5	10.1631
55926139	Ppp2r1a	Q5XI34	serine/threonine-protein phosphatase 2A 65 kDa regulatory subunit A alpha isoform	4.9	65323	83.3333	0.75	5.10133	66.6667	0.5	0.355872	3.3846	100	1	1.22449	6.81805	50	1	5.05876	100	2	10.2608	50	0.5	5.09506	50	0.5	5.0977	0	0	0	50	0.5	5.09562
55926145	Nme2	P19804	nucleoside diphosphate kinase B	7.30158	17284	16.6667	0.0833333	0.844629	33.3333	0.166667	0.118624	1.68926	0	0	0	0	0	0	0	0	0	0	0	0	0	0	0	0	50	0.5	5.06777	0	0	0
55926221	Cldn5	Q9JKD6	claudin-5	7.81236	23073	16.6667	0.0833333	0.841845	33.3333	0.166667	0.118624	1.68369	0	0	0	0	50	0.5	5.05107	0	0	0	0	0	0	0	0	0	0	0	0	0	0	0
56090257	Sdpr	Q66H98	serum deprivation-response protein	5.1	46387	100	12.4167	27.7762	100	17.3333	12.3369	28.6141	100	7.5	9.18367	26.9384	100	18	25.2992	100	4	20.2143	100	20	40.2814	100	9.5	30.3108	100	14	20.2616	100	9	30.2901
56090263	Sar1a	Q6AY18	GTP-binding protein SAR1a	6.2	22400	50	0.416667	3.39065	100	0.833333	0.59312	6.7813	0	0	0	0	50	0.5	5.09656	0	0	0	100	1	10.1715	0	0	0	50	1	5.07587	0	0	0
56090267	S100a1	P35467	protein S100-A1	4.21035	10561	16.6667	0.0833333	0.844444	33.3333	0.166667	0.118624	1.68889	0	0	0	0	50	0.5	5.06666	0	0	0	0	0	0	0	0	0	0	0	0	0	0	0
56090271	Rps20	P60868	40S ribosomal protein S20	10.4329	13374	66.6667	0.75	5.07732	33.3333	0.166667	0.118624	1.68906	100	1.33333	1.63265	8.46559	50	0.5	5.06717	50	0.5	5.06761	0	0	0	100	1.5	10.1555	0	0	0	100	2	10.1736
56090273	Rps4x	P62703	40S ribosomal protein S4, X isoform	10.6	29599	50	1.58333	9.25553	100	3.16667	2.25386	18.5111	0	0	0	0	100	4	20.1916	0	0	0	100	2.5	15.1781	0	0	0	100	3	20.1635	0	0	0
56090277	Rplp1	P19944	60S acidic ribosomal protein P1	4.1	11499	100	3.33333	9.32437	100	3	2.13523	8.47845	100	3.66667	4.4898	10.1703	50	2.5	5.08999	100	4	10.17	100	3.5	10.1739	100	3.5	10.1719	100	3	10.1715	100	3.5	10.169
56090279	Rpl23	P62832	60S ribosomal protein L23	11	14866	66.6667	0.5	4.24246	66.6667	0.5	0.355872	3.38993	66.6667	0.5	0.612245	5.09499	0	0	0	0	0	0	50	1	5.08591	50	0.5	5.09461	50	0.5	5.08389	100	1	10.1904
56090293	Pdhb	P49432	pyruvate dehydrogenase E1 component subunit beta, mitochondrial precursor	6.20911	38983	100	2.33333	19.1521	100	1.83333	1.30486	16.4657	100	2.83333	3.46939	21.8384	50	0.5	5.07413	100	3.5	20.1916	100	3.5	29.1718	100	2	20.1475	100	1.5	15.1512	100	3	25.176
56090295	Pdlim2	Q6AYD6	PDZ and LIM domain protein 2	8.7	37581	100	1.91667	12.6251	100	2.16667	1.54211	16.791	100	1.66667	2.04082	8.45916	100	2	15.1211	100	1.5	10.1627	100	3.5	25.1365	50	1.5	5.07227	100	1	10.1155	100	2	10.1425
56090383	Tmem43	Q5XIP9	transmembrane protein 43	6.97944	44775	100	1.66667	11.0833	100	1.5	1.06762	11.9111	100	1.83333	2.2449	10.2555	100	2	15.2661	100	1.5	10.2399	100	1.5	10.2274	100	2	10.2659	100	1	10.2396	100	2	10.2607
56090409		Q6AY72	UPF0449 protein C19orf25 homolog	5.00343	12144	16.6667	0.0833333	0.84537	0	0	0	0	33.3333	0.166667	0.204082	1.69074	0	0	0	0	0	0	0	0	0	0	0	0	0	0	0	50	0.5	5.07222
56090431	Serpinb9	Q6AYF8	serpin B9	5.5	42302	83.3333	3	18.4588	100	5.5	3.91459	31.8532	66.6667	0.5	0.612245	5.06438	100	5	30.1798	0	0	0	100	7	40.2139	50	0.5	5.06842	100	4.5	25.1658	50	1	10.1247
56090461	Abhd14b	Q6DGG1	alpha/beta hydrolase domain-containing protein 14B	5.60819	22604	33.3333	0.166667	1.70066	0	0	0	0	66.6667	0.333333	0.408163	3.40132	0	0	0	0	0	0	0	0	0	50	0.5	5.11192	0	0	0	50	0.5	5.09205
56090463	Gorasp2	Q68G33	Golgi reassembly-stacking protein 2	4.62104	47310	33.3333	0.166667	1.68568	66.6667	0.333333	0.237248	3.37135	0	0	0	0	0	0	0	0	0	0	50	0.5	5.06251	0	0	0	50	0.5	5.05154	0	0	0
56090475	Skp1	Q6PEC4	S-phase kinase-associated protein 1	4.2	18673	83.3333	1.75	7.60661	100	2.83333	2.01661	10.1445	66.6667	0.666667	0.816327	5.0687	100	2.5	10.1422	0	0	0	100	2.5	10.1471	50	0.5	5.0689	100	3.5	10.1443	100	1.5	10.1372
56090564	Galm	Q66HG4	aldose 1-epimerase	6.19309	37893	16.6667	0.0833333	0.841975	33.3333	0.166667	0.118624	1.68395	0	0	0	0	0	0	0	0	0	0	0	0	0	0	0	0	50	0.5	5.05185	0	0	0
56090634	Arcn1	Q66H80	coatomer subunit delta	5.83474	57200	83.3333	0.583333	5.93276	100	0.833333	0.59312	8.47233	66.6667	0.333333	0.408163	3.39318	100	1	10.1442	0	0	0	100	1	10.1893	50	0.5	5.09301	50	0.5	5.08347	50	0.5	5.08654
56605658	Crkl	Q5U2U2	crk-like protein	6.27886	33866	33.3333	0.166667	1.68948	0	0	0	0	66.6667	0.333333	0.408163	3.37896	0	0	0	0	0	0	0	0	0	50	0.5	5.07254	0	0	0	50	0.5	5.06433
56605666	Psmd3	Q5U2S7	26S proteasome non-ATPase regulatory subunit 3	8.7	60689	100	2.83333	16.0009	100	0.833333	0.59312	6.78109	100	4.83333	5.91837	25.2207	50	0.5	5.09239	100	5	30.2199	100	1.5	10.1773	100	4.5	20.2331	50	0.5	5.07357	100	5	25.2091
56605668	Flii	Q5RKI5	protein flightless-1 homolog	5.63959	144857	33.3333	0.166667	1.69388	33.3333	0.166667	0.118624	1.68926	33.3333	0.166667	0.204082	1.6985	0	0	0	0	0	0	50	0.5	5.06778	0	0	0	0	0	0	50	0.5	5.0955
56605670	Lrrc59	Q5RJR8	leucine-rich repeat-containing protein 59	9.96984	34870	16.6667	0.0833333	0.842513	33.3333	0.166667	0.118624	1.68503	0	0	0	0	0	0	0	0	0	0	0	0	0	0	0	0	50	0.5	5.05508	0	0	0
56605700	Btf3	Q5U3Y8	transcription factor BTF3	7.75842	17700	83.3333	1.33333	8.45707	66.6667	0.833333	0.59312	6.73952	100	1.83333	2.2449	10.1746	50	1	5.0713	100	1.5	10.1761	100	1.5	15.1473	100	2	10.1816	0	0	0	100	2	10.1662
56605726	Eif4b	Q5RKG9	eukaryotic translation initiation factor 4B	5.45898	69065	50	0.583333	3.41152	0	0	0	0	100	1.16667	1.42857	6.82304	0	0	0	50	0.5	5.11373	0	0	0	100	2	10.2473	0	0	0	50	1	5.10808
56605734	Parp3	Q5U2U3	poly [ADP-ribose] polymerase 3	7.501	58870	50	0.333333	3.39274	33.3333	0.333333	0.237248	3.38735	66.6667	0.333333	0.408163	3.39813	0	0	0	50	0.5	5.08107	100	1	10.162	50	0.5	5.11331	0	0	0	0	0	0
56605774	Nfkb2	Q5U2Z4	nuclear factor NF-kappa-B p100 subunit	5.87138	96739	33.3333	0.25	2.54618	33.3333	0.166667	0.118624	1.69437	33.3333	0.333333	0.408163	3.398	50	0.5	5.0831	0	0	0	0	0	0	100	1	10.194	0	0	0	0	0	0
56605828	Trappc3	Q5U1Z2	trafficking protein particle complex subunit 3	4.69602	20289	16.6667	0.0833333	0.847211	0	0	0	0	33.3333	0.166667	0.204082	1.69442	0	0	0	50	0.5	5.08326	0	0	0	0	0	0	0	0	0	0	0	0
56605938	Erp44	Q5VLR5	endoplasmic reticulum resident protein 44 precursor	5	46879	66.6667	0.416667	4.24303	33.3333	0.166667	0.118624	1.70066	100	0.666667	0.816327	6.7854	50	0.5	5.10197	50	0.5	5.10061	0	0	0	50	0.5	5.07613	0	0	0	100	1	10.1795
56606100	Twf1	Q5RJR2	twinfilin-1	6.2	40091	50	0.5	3.37716	66.6667	0.333333	0.237248	3.37281	33.3333	0.666667	0.816327	3.38152	50	0.5	5.05862	0	0	0	50	0.5	5.05981	100	2	10.1445	0	0	0	0	0	0
56606111	Aox3	Q5QE80	aldehyde oxidase 3	6.38941	146751	16.6667	0.0833333	0.842518	33.3333	0.166667	0.118624	1.68504	0	0	0	0	0	0	0	0	0	0	50	0.5	5.05511	0	0	0	0	0	0	0	0	0
56676346	Lmcd1	Q6AYF2	LIM and cysteine-rich domains protein 1	7.89182	41086	16.6667	0.0833333	0.84224	33.3333	0.166667	0.118624	1.68448	0	0	0	0	50	0.5	5.05344	0	0	0	0	0	0	0	0	0	0	0	0	0	0	0
56799412	Dnaja2	Q5M9H7	dnaJ homolog subfamily A member 2	6.0443	45717	83.3333	0.833333	5.92945	66.6667	0.5	0.355872	3.37853	100	1.16667	1.42857	8.48036	0	0	0	100	1.5	10.1608	50	1	5.07173	50	0.5	5.10171	50	0.5	5.06386	100	1.5	10.1786
56799436	Cbx3	Q5RJK5	chromobox homolog 3	5.1	20812	66.6667	0.75	6.77838	100	1.16667	0.830368	10.1699	33.3333	0.333333	0.408163	3.38685	100	1	10.1828	0	0	0	100	1	10.1673	100	1	10.1605	100	1.5	10.1597	0	0	0
57012336	Krt82	A0A0G2QC61	keratin, type II cuticular Hb2	5.3	54484	83.3333	1.5	8.45021	100	2.33333	1.66074	10.1359	66.6667	0.666667	0.816327	6.76449	100	4	10.1408	0	0	0	100	2	10.1403	100	1	10.1492	100	1	10.1267	100	1	10.1443
57012352	Krt75	Q6IG05	keratin, type II cytoskeletal 75	7.6	62169	83.3333	0.75	5.90256	100	1	0.711744	8.41614	66.6667	0.5	0.612245	3.38898	100	1.5	15.1247	50	1	5.09288	50	0.5	5.0524	0	0	0	50	1	5.07135	50	0.5	5.07408
57012358	Krt73	Q6IG03	keratin, type II cytoskeletal 73	7.86095	60388	50	0.416667	4.2249	66.6667	0.5	0.355872	5.07174	33.3333	0.333333	0.408163	3.37807	50	0.5	5.07264	0	0	0	0	0	0	0	0	0	100	1	10.1426	100	1	10.1342
57012436	Krt10	Q6IFW6	keratin, type I cytoskeletal 10	4.95995	56506	66.6667	2	10.1139	33.3333	0.166667	0.118624	1.69334	100	3.83333	4.69388	18.5345	0	0	0	100	2.5	10.1898	0	0	0	100	1.5	15.1891	50	0.5	5.08001	100	7.5	30.2247
57012442	Krt27	Q6IFW8	keratin, type I cytoskeletal 27	4.74836	49110	16.6667	0.0833333	0.842105	0	0	0	0	33.3333	0.166667	0.204082	1.68421	0	0	0	0	0	0	0	0	0	0	0	0	0	0	0	50	0.5	5.05263
57012446	Krt42	Q6IFU7	keratin, type I cytoskeletal 42	4.9	50214	100	0.833333	7.60381	100	0.833333	0.59312	8.44922	100	0.833333	1.02041	6.7584	50	0.5	5.07083	50	0.5	5.07084	100	1	10.1356	100	1	10.1354	100	1	10.1412	50	1	5.069
57114294	Slc39a7	Q6MGB4	solute carrier family 39 (zinc transporter), member 7 precursor	6.49291	49500	83.3333	0.5	5.08784	100	0.666667	0.474496	6.77831	66.6667	0.333333	0.408163	3.39736	50	0.5	5.10691	0	0	0	50	0.5	5.08476	50	0.5	5.09775	100	1	10.1433	50	0.5	5.09434
57163991	Capza2	Q3T1K5	F-actin-capping protein subunit alpha-2	5.5	32968	100	3.75	17.6784	100	5.83333	4.15184	21.8696	100	1.66667	2.04082	13.4872	100	6	20.2126	100	1.5	15.1834	100	7	30.1921	50	1.5	10.0846	100	4.5	15.204	100	2	15.1937
57164017	Pdcd10	Q6NX65	programmed cell death protein 10	7.57748	24356	33.3333	0.333333	2.54174	33.3333	0.5	0.355872	3.3893	33.3333	0.166667	0.204082	1.69418	100	1.5	10.1679	0	0	0	0	0	0	50	0.5	5.08255	0	0	0	0	0	0
57164105	Cmas	Q5M963	N-acylneuraminate cytidylyltransferase	8.17434	48110	33.3333	0.25	2.52824	0	0	0	0	66.6667	0.5	0.612245	5.05648	0	0	0	0	0	0	0	0	0	100	1	10.1153	0	0	0	50	0.5	5.05412
57164143	Actr2	Q5M7U6	actin-related protein 2	6.3	44734	100	2.66667	21.8366	100	4	2.84698	31.8362	100	1.33333	1.63265	11.8371	100	5	30.1668	100	1.5	10.2018	100	3.5	35.1758	100	1	10.1605	100	3.5	30.1659	100	1.5	15.1491
57164151	Rps3	P62909	40S ribosomal protein S3	10.1	26675	100	7	29.362	100	8.16667	5.81257	31.8944	100	5.83333	7.14286	26.8296	100	7	25.2307	100	6.5	30.17	100	11	40.2349	100	5.5	20.1599	100	6.5	30.2175	100	5.5	30.1588
57526804	Sub1	Q63396	activated RNA polymerase II transcriptional coactivator p15	10.1	14442	66.6667	0.833333	7.59812	100	1.33333	0.948992	11.7886	33.3333	0.333333	0.408163	3.40763	100	1.5	15.1332	100	1	10.2229	100	1.5	10.1143	0	0	0	100	1	10.1182	0	0	0
57526937	Tppp3	Q5PPN5	tubulin polymerization-promoting protein family member 3	9.5	18980	83.3333	1.33333	10.1249	100	1.66667	1.18624	13.4893	66.6667	1	1.22449	6.76056	100	1.5	10.1443	0	0	0	100	2.5	20.1825	100	1.5	10.1375	100	1	10.1412	100	1.5	10.1442
57527135	Serpina6	P31211	corticosteroid-binding globulin precursor	4.7	44672	16.6667	0.0833333	0.845883	33.3333	0.166667	0.118624	1.69177	0	0	0	0	0	0	0	0	0	0	50	0.5	5.0753	0	0	0	0	0	0	0	0	0
57527204	Etfa	P13803	electron transfer flavoprotein subunit alpha, mitochondrial	8.5	34952	100	5.5	30.2092	100	8.66667	6.16845	40.2001	100	2.33333	2.85714	20.2182	100	11	45.2171	100	2.5	20.2032	100	8	40.2115	100	2.5	20.2378	100	7	35.1718	100	2	20.2137
57527565	Arhgdib	Q5M860	rho GDP-dissociation inhibitor 2	4.8	22885	100	4.75	25.2199	100	5.5	3.91459	31.8926	100	4	4.89796	18.5473	100	5	30.2316	100	3.5	15.2111	100	6.5	30.2241	100	3.5	20.2197	100	5	35.222	100	5	20.2111
57528425	Srsf2	Q6PDU1	serine/arginine-rich splicing factor 2	12.4	25477	100	1.66667	8.5071	100	2.5	1.77936	10.2124	100	0.833333	1.02041	6.80178	100	2	10.2049	50	0.5	5.09933	100	3	10.2188	50	0.5	5.10513	100	2.5	10.2135	100	1.5	10.2009
58219062	Cndp2	Q6Q0N1	cytosolic non-specific dipeptidase	5.3	52694	83.3333	1.75	11.7841	100	2.33333	1.66074	16.7984	66.6667	1.16667	1.42857	6.7697	100	3	20.1757	0	0	0	100	2.5	15.1498	100	1.5	10.1482	50	1.5	15.0697	100	2	10.1609
58865362	Serpinf2	Q68FT8	alpha-2-antiplasmin precursor	5.7	54894	33.3333	0.166667	1.68977	0	0	0	0	66.6667	0.333333	0.408163	3.37955	0	0	0	50	0.5	5.06911	0	0	0	50	0.5	5.06954	0	0	0	0	0	0
58865380	Stat2	Q5XI26	signal transducer and activator of transcription 2	5.06644	96857	16.6667	0.0833333	0.844482	33.3333	0.166667	0.118624	1.68896	0	0	0	0	50	0.5	5.06689	0	0	0	0	0	0	0	0	0	0	0	0	0	0	0
58865398	Lap3	Q68FS4	cytosol aminopeptidase	6.8	56151	33.3333	0.25	2.54034	66.6667	0.5	0.355872	5.08067	0	0	0	0	50	0.5	5.0738	0	0	0	100	1	10.1682	0	0	0	0	0	0	0	0	0
58865400	Fermt2	Q5XI19	fermitin family homolog 2	6.3	77876	100	9.41667	41.0441	100	10.8333	7.71056	38.5507	100	8	9.79592	43.5375	100	10.5	30.2207	100	5	25.1889	100	13	55.2177	100	10.5	55.2097	100	9	30.2138	100	8.5	50.2139
58865448	Ehd1	Q641Z6	EH domain-containing protein 1	6.4	60603	100	9.75	54.2318	100	9.5	6.76157	48.546	100	10	12.2449	59.9176	100	9.5	40.226	100	11	69.2858	100	11.5	60.2114	100	10.5	55.2378	100	7.5	45.2006	100	8.5	55.2293
58865500	Stom	Q5XI04	erythrocyte band 7 integral membrane protein	6.6	31379	100	4.08333	19.3342	100	3.83333	2.72835	18.4973	100	4.33333	5.30612	20.1711	100	5	20.1716	100	3	15.1633	100	3	15.161	100	5	20.18	100	3.5	20.1595	100	5	25.1699
58865556	Eif3e	Q641X8	eukaryotic translation initiation factor 3 subunit E	5.7	52221	83.3333	1	7.59081	100	1.5	1.06762	10.1013	66.6667	0.5	0.612245	5.08032	100	3.5	20.1578	100	1	10.1399	50	0.5	5.07003	50	0.5	5.10104	50	0.5	5.07606	0	0	0
58865558	Tuba1c	Q6AYZ1	tubulin alpha-1C chain	4.82868	49938	100	1.66667	9.29906	100	2	1.42349	10.1375	100	1.33333	1.63265	8.46063	100	1.5	10.1388	100	2.5	10.1596	100	3	10.1349	50	0.5	5.07633	100	1.5	10.1387	100	1	10.146
58865562	Tmod3	Q6AXW2	tropomodulin-3	4.6	39472	83.3333	1.75	11.8207	66.6667	1	0.711744	8.42255	100	2.5	3.06122	15.2188	0	0	0	100	2.5	10.2283	100	2	15.1976	100	3	15.223	50	1	10.07	100	2	20.2052
58865654	Efemp1	Q6AXN2	EGF-containing fibulin-like extracellular matrix protein 1 precursor	4.796	54618	33.3333	0.166667	1.69193	0	0	0	0	66.6667	0.333333	0.408163	3.38387	0	0	0	0	0	0	0	0	0	50	0.5	5.08516	0	0	0	50	0.5	5.06644
58865656	Lcp1	Q5XI38	plastin-2	5	70123	83.3333	2.25	9.28573	100	3.33333	2.37248	11.8093	66.6667	1.16667	1.42857	6.76212	100	4	15.1486	100	1.5	10.142	100	3	10.1387	0	0	0	100	3	10.1407	100	2	10.1444
58865872	Enah	Q5XHX3	protein enabled homolog	8.14582	58792	33.3333	0.166667	1.69953	0	0	0	0	66.6667	0.333333	0.408163	3.39906	0	0	0	0	0	0	0	0	0	50	0.5	5.10461	0	0	0	50	0.5	5.09258
58865912	Nap1l4	Q5U2Z3	nucleosome assembly protein 1-like 4	4.4306	43917	83.3333	0.916667	6.74924	66.6667	0.5	0.355872	5.05465	100	1.33333	1.63265	8.44383	50	0.5	5.10031	50	1	5.05215	50	1	10.0636	100	1.5	10.1498	0	0	0	100	1.5	10.1295
59709467	Cap1	Q08163	adenylyl cyclase-associated protein 1	7.3	51590	50	2.58333	4.23234	100	5.16667	3.67734	8.46468	0	0	0	0	100	9	10.1672	0	0	0	100	6	10.1671	0	0	0	50	0.5	5.05965	0	0	0
59803289	Gnai2	Q5EEY4	GTP-binding protein G-alpha-i2 splice variant a	5	35499	100	8.58333	31.0431	100	11.6667	8.30368	36.8852	100	5.5	6.73469	25.201	100	10	35.21	100	4.5	20.2247	100	12	40.2399	100	5.5	30.1806	100	13	35.2058	100	6.5	25.1978
61097908	Ppp3cc	Q6AYJ0	serine/threonine-protein phosphatase 2B catalytic subunit gamma isoform	6.99963	57764	16.6667	0.0833333	0.843056	0	0	0	0	33.3333	0.166667	0.204082	1.68611	0	0	0	50	0.5	5.05834	0	0	0	0	0	0	0	0	0	0	0	0
61097941	Ddx1	Q641Y8	ATP-dependent RNA helicase DDX1	6.8	82498	83.3333	1.25	9.2919	100	1.5	1.06762	11.8228	66.6667	1	1.22449	6.76102	100	1.5	10.1761	100	2	10.1406	100	2	15.1458	100	1	10.1425	100	1	10.1464	0	0	0
61556835	Thbs1	Q71SA3	thrombospondin 1 precursor	4.6	129672	16.6667	0.166667	1.68813	33.3333	0.333333	0.237248	3.37626	0	0	0	0	0	0	0	0	0	0	100	1	10.1288	0	0	0	0	0	0	0	0	0
61557085	Sptbn1	Q6XD99	spectrin beta chain, brain 1	5.4	273586	100	60.8333	291.962	100	71.8333	51.1269	330.292	100	49.8333	61.0204	253.631	100	80.5	360.298	100	45	250.288	100	74	325.286	100	54.5	255.299	100	61	305.294	100	50	255.305
61557159	Wasf2	Q5FWU0	wiskott-Aldrich syndrome protein family member 2	5.23414	53977	16.6667	0.0833333	0.841951	33.3333	0.166667	0.118624	1.6839	0	0	0	0	0	0	0	0	0	0	0	0	0	0	0	0	50	0.5	5.05171	0	0	0
61557370	Pea15	Q5U318	astrocytic phosphoprotein PEA-15	4.78371	15041	16.6667	0.0833333	0.844645	33.3333	0.166667	0.118624	1.68929	0	0	0	0	50	0.5	5.06787	0	0	0	0	0	0	0	0	0	0	0	0	0	0	0
61740635	Rras2	Q5BJU0	ras-related protein R-Ras2	5.7	23400	83.3333	1.58333	8.48094	100	2.5	1.77936	10.1886	66.6667	0.666667	0.816327	6.77322	100	2.5	10.1896	100	1	10.1709	100	3	10.1882	0	0	0	100	2	10.1881	100	1	10.1488
61889101	Sec11a	Q6P9X2	signal peptidase complex catalytic subunit SEC11A	9.70815	20627	33.3333	0.333333	2.53296	66.6667	0.666667	0.474496	5.06591	0	0	0	0	100	1.5	10.1348	0	0	0	0	0	0	0	0	0	50	0.5	5.0629	0	0	0
61889112	Cdc42	Q8CFN2	cell division control protein 42 homolog precursor	6.2	21259	100	3.41667	10.1596	100	4.5	3.20285	10.1608	100	2.33333	2.85714	10.1584	100	6	10.1729	100	1	10.1593	100	3.5	10.1558	100	2.5	10.1646	100	4	10.1538	100	3.5	10.1513
62078447	Hba-a1	Q63910	globin, alpha	8.6	15526	16.6667	0.0833333	0.845318	33.3333	0.166667	0.118624	1.69064	0	0	0	0	0	0	0	0	0	0	50	0.5	5.07191	0	0	0	0	0	0	0	0	0
62078513	Ces1d	Q68G49	carboxylesterase-like precursor	5.9	62154	83.3333	6.58333	16.828	100	11	7.82918	20.1972	66.6667	2.16667	2.65306	13.4588	100	14	20.2032	0	0	0	100	9.5	25.1956	100	3.5	20.1882	100	9.5	15.1927	100	3	20.1883
62078695	Mlec	Q5FVQ4	malectin precursor	5.27793	32419	16.6667	0.0833333	0.843694	0	0	0	0	33.3333	0.166667	0.204082	1.68739	0	0	0	50	0.5	5.06216	0	0	0	0	0	0	0	0	0	0	0	0
62078699	Sccpdh	Q6AY30	saccharopine dehydrogenase-like oxidoreductase	9	47089	83.3333	1.25	6.79671	100	1.16667	0.830368	6.79107	66.6667	1.33333	1.63265	6.80234	100	2	10.2071	0	0	0	50	1	5.08732	100	2.5	10.2201	50	0.5	5.07882	100	1.5	10.1869
62078769	Hnrnph2	Q6AY09	heterogeneous nuclear ribonucleoprotein H2	5.9	49294	66.6667	0.333333	3.40025	33.3333	0.166667	0.118624	1.70407	100	0.5	0.612245	5.09644	50	0.5	5.1122	50	0.5	5.06305	0	0	0	50	0.5	5.11211	0	0	0	50	0.5	5.11416
62078777	Trim5	Q6AYT1	tripartite motif-containing protein 5	5.90502	59060	50	0.583333	3.38141	66.6667	0.5	0.355872	3.3775	33.3333	0.666667	0.816327	3.38531	50	1	5.06963	0	0	0	0	0	0	100	2	10.1559	50	0.5	5.06288	0	0	0
62078893	Uba1	Q5U300	ubiquitin-like modifier-activating enzyme 1	5.3	117788	100	8.41667	55.2147	100	10.6667	7.59193	65.208	100	6.16667	7.55102	45.2214	100	11	75.2244	100	7.5	55.2245	100	13	75.2209	100	5.5	35.2231	100	8	45.1787	100	5.5	45.2167
62078983	Dnajc28	Q6AYG2	dnaJ homolog subfamily C member 28	9.2	44508	16.6667	0.166667	1.69408	33.3333	0.333333	0.237248	3.38816	0	0	0	0	0	0	0	0	0	0	0	0	0	0	0	0	100	1	10.1645	0	0	0
62079055	Idh2	P56574	isocitrate dehydrogenase [NADP], mitochondrial precursor	8.8	50968	16.6667	0.0833333	0.845927	0	0	0	0	33.3333	0.166667	0.204082	1.69185	0	0	0	50	0.5	5.07556	0	0	0	0	0	0	0	0	0	0	0	0
62471442	Psip1	Q566D6	Psip1 protein	9.64353	37343	33.3333	0.166667	1.69194	0	0	0	0	66.6667	0.333333	0.408163	3.38388	0	0	0	0	0	0	0	0	0	50	0.5	5.07764	0	0	0	50	0.5	5.074
62531004	Nckap1	Q562B3	Nckap1 protein, partial	5.3	53912	16.6667	0.0833333	0.848022	33.3333	0.166667	0.118624	1.69604	0	0	0	0	50	0.5	5.08813	0	0	0	0	0	0	0	0	0	0	0	0	0	0	0
62543491	Dnajb11	Q6TUG0	dnaJ homolog subfamily B member 11 precursor	5.89487	40496	16.6667	0.0833333	0.844406	33.3333	0.166667	0.118624	1.68881	0	0	0	0	0	0	0	0	0	0	0	0	0	0	0	0	50	0.5	5.06643	0	0	0
62655115	rps2		PREDICTED: 40S ribosomal protein S2-like isoform 3	10.2	30873	83.3333	1.91667	8.47657	100	2.66667	1.89798	10.1745	66.6667	1.16667	1.42857	6.77867	100	3.5	10.1733	0	0	0	100	3	10.1782	100	2	10.1653	100	1.5	10.1719	100	1.5	10.1707
62657153	Eftud2		PREDICTED: 116 kDa U5 small nuclear ribonucleoprotein component isoform X3	4.7114	109478	66.6667	0.583333	5.05782	100	0.5	0.355872	5.06536	33.3333	0.666667	0.816327	5.05027	50	0.5	5.06961	0	0	0	50	0.5	5.07027	0	0	0	50	0.5	5.05618	100	2	15.1508
62664113	D623_10010666		PREDICTED: 60S ribosomal protein L10-like	10.3284	24634	50	0.333333	3.37776	0	0	0	0	100	0.666667	0.816327	6.75551	0	0	0	50	0.5	5.06369	0	0	0	50	0.5	5.06739	0	0	0	100	1	10.1355
62821815	Rps8	Q6TXJ0	ribosomal protein S8-like	10.4	26547	16.6667	0.333333	1.69143	33.3333	0.666667	0.474496	3.38286	0	0	0	0	0	0	0	0	0	0	100	2	10.1486	0	0	0	0	0	0	0	0	0
62945324	Lca5l	Q66H14	Lebercilin-like protein	9.48887	68306	33.3333	0.166667	1.68427	33.3333	0.166667	0.118624	1.6852	33.3333	0.166667	0.204082	1.68334	0	0	0	0	0	0	0	0	0	50	0.5	5.05002	50	0.5	5.05559	0	0	0
62945366	Purb	Q68A21	transcriptional activator protein Pur-beta	5.18853	33419	50	0.666667	5.10028	33.3333	0.166667	0.118624	1.70703	66.6667	1.16667	1.42857	8.49354	0	0	0	0	0	0	50	0.5	5.12108	100	2	10.2411	0	0	0	100	1.5	15.2395
62990183	Ywhaz	P63102	14-3-3 protein zeta/delta	4.6	27772	100	29	51.1677	100	35	24.911	45.2897	100	23	28.1633	57.0457	100	36	45.2546	100	16	55.3723	100	37	50.363	100	27.5	55.3859	100	32	40.2514	100	25.5	60.3788
66730355	Hist1h2af	Q6I8Q6	Histone H2a	11.183	14180	33.3333	0.5	3.40677	0	0	0	0	66.6667	1	1.22449	6.81355	0	0	0	0	0	0	0	0	0	100	1	10.2028	0	0	0	100	2	10.2379
66730360	Map4	Q5M7W5	microtubule-associated protein 4	4.48518	110301	66.6667	0.916667	8.42555	100	1.66667	1.18624	15.1577	33.3333	0.166667	0.204082	1.69342	100	2	20.1357	0	0	0	100	1.5	15.1821	0	0	0	100	1.5	10.1552	50	0.5	5.08026
66730413	Farsa	Q505J8	phenylalanine--tRNA ligase alpha subunit	8.52244	57720	66.6667	0.5	4.23392	33.3333	0.166667	0.118624	1.69332	100	0.833333	1.02041	6.77451	0	0	0	50	0.5	5.06972	0	0	0	100	1	10.1658	50	0.5	5.07996	50	1	5.08805
66730475	Tpm2	P58775	tropomyosin beta chain	4.4793	32959	50	1.16667	5.06402	100	2.33333	1.66074	10.128	0	0	0	0	100	2.5	10.121	0	0	0	100	2	10.1347	0	0	0	100	2.5	10.1284	0	0	0
67078422	Tmx1	Q52KJ9	thioredoxin-related transmembrane protein 1 precursor	5.07851	31436	16.6667	0.0833333	0.841811	33.3333	0.166667	0.118624	1.68362	0	0	0	0	0	0	0	0	0	0	50	0.5	5.05087	0	0	0	0	0	0	0	0	0
67078462	Sox18	Q4V7E4	transcription factor SOX-18	7.61913	40901	16.6667	0.0833333	0.843854	33.3333	0.166667	0.118624	1.68771	0	0	0	0	50	0.5	5.06313	0	0	0	0	0	0	0	0	0	0	0	0	0	0	0
67846036	Dnpep	Q4V8H5	aspartyl aminopeptidase	6.8	52556	100	4.33333	26.0355	100	5.33333	3.79597	30.1975	100	3.33333	4.08163	21.8735	100	4.5	20.2069	100	2	20.196	100	5.5	35.21	100	4.5	20.2096	100	6	35.1757	100	3.5	25.2148
67846074	Ehd2	Q4V8H8	EH domain-containing protein 2	6.1	61238	100	36.25	119.465	100	38.5	27.4021	126.927	100	34	41.6327	112.004	100	35.5	120.222	100	39.5	130.334	100	44.5	150.339	100	33	110.36	100	35.5	110.22	100	29.5	95.3183
68534953	Krt18	Q5BJY9	keratin, type I cytoskeletal 18	5	47762	100	5.08333	29.2146	100	4.33333	3.08422	29.8747	100	5.83333	7.14286	28.5545	100	6	40.2321	100	7	25.2502	100	4	29.1828	100	4	20.1968	100	3	20.209	100	6.5	40.2166
70778952	Rad23b	Q4KMA2	UV excision repair protein RAD23 homolog B	4.60972	43497	50	0.75	5.8949	66.6667	1	0.711744	8.40955	33.3333	0.5	0.612245	3.38024	50	0.5	5.07036	0	0	0	100	2.5	20.1583	0	0	0	0	0	0	100	1.5	10.1407
70778983	Sfpq	Q4KM71	splicing factor, proline- and glutamine-rich	9.80119	75487	100	1.41667	10.17	100	1.16667	0.830368	10.1693	100	1.66667	2.04082	10.1706	100	1	10.1719	100	1	10.1646	100	1.5	10.1768	100	2.5	10.1729	100	1	10.1592	100	1.5	10.1742
70794762	Hars	Q4QQV4	histidyl-tRNA synthetase, cytoplasmic	5.78422	57361	16.6667	0.0833333	0.85345	33.3333	0.166667	0.118624	1.7069	0	0	0	0	0	0	0	0	0	0	50	0.5	5.1207	0	0	0	0	0	0	0	0	0
70912366	Actr3	Q4V7C7	actin-related protein 3	5.5	47358	100	7.91667	25.2231	100	9.5	6.76157	25.2294	100	6.33333	7.7551	25.2168	100	13	25.2426	100	3	10.1611	100	8	25.2225	100	7.5	30.2541	100	7.5	25.2231	100	8.5	35.235
70912368	Chmp5	Q4QQV8	charged multivesicular body protein 5	4.49735	24577	66.6667	0.666667	5.08144	100	1.16667	0.830368	8.46741	33.3333	0.166667	0.204082	1.69546	100	1.5	10.1673	0	0	0	50	0.5	5.07678	0	0	0	100	1.5	10.1582	50	0.5	5.08637
71043604	Sec22b	Q4KM74	vesicle-trafficking protein SEC22b precursor	8.71801	24741	100	1.75	12.6611	100	1.83333	1.30486	15.1724	100	1.66667	2.04082	10.1498	100	2	15.1845	50	1	10.1034	100	1.5	15.1677	100	2	10.1641	100	2	15.1651	100	2	10.1819
71043680	Tubb6	Q4QQV0	tubulin, beta 6 class V	4.63546	50060	50	0.333333	5.39546	66.6667	0.5	0.355872	7.75399	33.3333	0.166667	0.204082	3.03692	100	1	14.169	50	0.5	9.11077	0	0	0	0	0	0	50	0.5	9.09295	0	0	0
71043724	Psmb10	Q4KM35	proteasome subunit beta type-10	6.2	29039	83.3333	1.33333	7.64809	100	1	0.711744	8.48218	66.6667	1.66667	2.04082	6.814	100	1.5	10.1876	0	0	0	100	1	10.1795	100	3	10.2251	50	0.5	5.0795	100	2	10.2169
71043730	Vnn1	Q4KLZ0	pantetheinase precursor	5.20936	57014	50	0.25	2.53719	33.3333	0.166667	0.118624	1.6886	66.6667	0.333333	0.408163	3.38577	50	0.5	5.06581	0	0	0	0	0	0	50	0.5	5.08793	0	0	0	50	0.5	5.06938
71043752	Cmpk1	Q4KM73	UMP-CMP kinase	8.1	25834	66.6667	1	6.76583	100	1.83333	1.30486	11.8481	33.3333	0.166667	0.204082	1.68358	100	2	15.2134	0	0	0	100	1.5	10.1711	50	0.5	5.05075	100	2	10.1596	0	0	0
71043834	Rbmx	Q4V898	RNA-binding motif protein, X chromosome	10.3065	42259	50	0.833333	5.07116	100	1.66667	1.18624	10.1423	0	0	0	0	100	1.5	10.1511	0	0	0	100	1.5	10.1318	0	0	0	100	2	10.1441	0	0	0
71051171	Mta2	Q4FZS6	Mta2 protein, partial	12.3163	25746	16.6667	0.166667	1.69083	0	0	0	0	33.3333	0.333333	0.408163	3.38165	0	0	0	0	0	0	0	0	0	100	1	10.145	0	0	0	0	0	0
71534276	Gdi1	P50398	rab GDP dissociation inhibitor alpha	4.9	50537	100	15.9167	58.606	100	18.5	13.1673	70.2593	100	13.3333	16.3265	46.9527	100	16.5	70.2475	100	10.5	35.2692	100	23.5	85.2878	100	14	50.298	100	15.5	55.2425	100	15.5	55.2908
71795613	Rplp2	P02401	60S acidic ribosomal protein P2	4.2	11693	100	6.66667	31.0135	100	9	6.40569	35.1911	100	4.33333	5.30612	26.8358	100	9.5	30.1779	100	1.5	15.1521	100	9	40.2198	100	5	35.1766	100	8.5	35.1757	100	6.5	30.1789
71795633	Csk	P32577	tyrosine-protein kinase CSK	6.6	50747	33.3333	0.166667	1.68605	0	0	0	0	66.6667	0.333333	0.408163	3.37209	0	0	0	50	0.5	5.05435	0	0	0	50	0.5	5.06193	0	0	0	0	0	0
71894813	Plcb3	Q45QJ4	1-phosphatidylinositol 4,5-bisphosphate phosphodiesterase beta-3	5.6256	139669	16.6667	0.0833333	0.845886	33.3333	0.166667	0.118624	1.69177	0	0	0	0	50	0.5	5.07532	0	0	0	0	0	0	0	0	0	0	0	0	0	0	0
72255509	Psmd2	Q4FZT9	26S proteasome non-ATPase regulatory subunit 2	4.945	100188	83.3333	1.58333	10.9575	66.6667	0.833333	0.59312	6.75883	100	2.33333	2.85714	15.1562	100	1	10.144	100	1.5	15.1352	100	1.5	10.1325	100	2.5	10.1827	0	0	0	100	3	20.1507
72255511	Eif3b	Q4G061	eukaryotic translation initiation factor 3 subunit B	4.8	90911	50	0.666667	4.22416	66.6667	1.16667	0.830368	6.75794	33.3333	0.166667	0.204082	1.69037	100	2	10.1411	0	0	0	100	1.5	10.1327	0	0	0	0	0	0	50	0.5	5.07112
72255515	Serpinb1a	Q4G075	leukocyte elastase inhibitor A	5.9	42728	33.3333	0.166667	1.68721	33.3333	0.166667	0.118624	1.68489	33.3333	0.166667	0.204082	1.68953	0	0	0	0	0	0	0	0	0	50	0.5	5.06858	50	0.5	5.05467	0	0	0
72255527	Stoml2	Q4FZT0	stomatin-like protein 2, mitochondrial	8.96709	38390	16.6667	0.333333	1.69202	0	0	0	0	33.3333	0.666667	0.816327	3.38404	0	0	0	0	0	0	0	0	0	100	2	10.1521	0	0	0	0	0	0
72255531	Efhd2	Q4FZY0	EF-hand domain-containing protein D2	4.86286	26760	16.6667	0.0833333	0.842041	33.3333	0.166667	0.118624	1.68408	0	0	0	0	50	0.5	5.05225	0	0	0	0	0	0	0	0	0	0	0	0	0	0	0
72255533	Anxa8	Q4FZU6	annexin A8	5.5	36707	83.3333	1.33333	7.61755	100	2	1.42349	10.1508	66.6667	0.666667	0.816327	5.08432	100	2	10.1615	0	0	0	100	2.5	10.1593	100	1.5	10.1554	100	1.5	10.1316	50	0.5	5.09757
73532768	Copg1	Q4AEF8	coatomer subunit gamma-1	5.1	97614	66.6667	0.5	5.06388	33.3333	0.333333	0.237248	3.35843	100	0.666667	0.816327	6.76933	50	1	10.0753	50	0.5	5.05961	0	0	0	100	1	10.1857	0	0	0	50	0.5	5.06268
75832033	Pecam1	Q3SWT0	platelet endothelial cell adhesion molecule precursor	6.3	76190	100	2.83333	16.0097	100	4.33333	3.08422	20.2325	100	1.33333	1.63265	11.7869	100	5	20.2484	50	0.5	5.06478	100	5.5	25.2375	100	1.5	15.1508	100	2.5	15.2117	100	2	15.1452
75832132	Esyt1	Q9Z1X1	extended synaptotagmin-1	5.4	121178	100	5.33333	31.0322	100	3.66667	2.60973	21.8506	100	7	8.57143	40.2139	100	3.5	25.1788	100	8	45.2383	100	4	20.2063	100	8	45.2232	100	3.5	20.1667	100	5	30.1803
75905809	Akap12	Q5QD51	A-kinase anchor protein 12 isoform alpha	4.19251	181110	83.3333	1.08333	8.45354	100	1.66667	1.18624	11.8224	66.6667	0.5	0.612245	5.08466	100	2	15.1975	0	0	0	50	1	5.0766	50	0.5	5.08692	100	2	15.1932	100	1	10.167
75991707	Dstn	Q7M0E3	destrin	8.1	18534	100	6.83333	23.5221	100	11.6667	8.30368	31.8719	100	2	2.44898	15.1724	100	13.5	30.2083	100	2	10.1575	100	10.5	35.2084	100	2	20.1684	100	11	30.1989	100	2	15.1911
76096304	Eif5a	Q3T1J1	eukaryotic translation initiation factor 5A-1	4.9	16833	66.6667	2.16667	10.9934	100	4.16667	2.9656	20.2954	33.3333	0.166667	0.204082	1.69143	100	4	20.3076	0	0	0	100	5	20.3068	0	0	0	100	3.5	20.2719	50	0.5	5.07428
76096306	Vat1	Q3MIE4	synaptic vesicle membrane protein VAT-1 homolog	6.2	43119	100	4.58333	19.34	100	5.83333	4.15184	18.5111	100	3.33333	4.08163	20.1689	100	7.5	20.2002	100	3.5	20.1791	100	4.5	15.164	100	2	10.1674	100	5.5	20.169	100	4.5	30.1602
76096352	Aldh16a1	Q3T1L0	aldehyde dehydrogenase family 16 member A1	5.7	85415	83.3333	0.5	5.07632	100	0.5	0.355872	5.06753	66.6667	0.5	0.612245	5.08512	50	0.5	5.07096	100	1	10.1875	50	0.5	5.06723	0	0	0	50	0.5	5.06438	50	0.5	5.06783
76253725	Cct6a	Q3MHS9	T-complex protein 1 subunit zeta	6.7	58018	100	9.66667	21.9708	100	10.3333	7.35469	20.2947	100	9	11.0204	23.6468	100	11.5	15.3149	100	10	30.3024	100	11	25.298	100	8	20.3252	100	8.5	20.2713	100	9	20.3128
76559925	Calu	Q3MID6	calumenin isoform b precursor	4.3	37149	50	1.16667	9.27803	100	2.33333	1.66074	18.5561	0	0	0	0	100	3	20.2362	0	0	0	100	2	15.2314	0	0	0	100	2	20.2006	0	0	0
76563930	Cttn	Q66HL2	cortactin isoform B	4.97309	56943	33.3333	0.166667	1.68724	33.3333	0.166667	0.118624	1.6865	33.3333	0.166667	0.204082	1.68799	0	0	0	0	0	0	0	0	0	50	0.5	5.06396	50	0.5	5.05949	0	0	0
76677905	Gimap4	Q8K3K9	GTPase IMAP family member 4	6.2	35876	100	2.16667	15.99	100	2.33333	1.66074	15.1592	100	2	2.44898	16.8207	100	1.5	10.1532	100	1	10.1458	100	1.5	10.1649	100	2	15.1461	100	4	25.1596	100	3	25.1702
77157795	Mal2	Q7TPB7	MAL2 proteolipid protein	6	19197	83.3333	1.33333	7.6005	100	1.16667	0.830368	8.4346	66.6667	1.5	1.83673	6.76641	100	2	10.1219	100	2.5	10.1498	50	0.5	5.06002	0	0	0	100	1	10.1219	100	2	10.1494
77404359	Mprip	Q9ERE6	myosin phosphatase Rho-interacting protein isoform 1	5.83955	117014	66.6667	0.5	4.24928	66.6667	0.333333	0.237248	3.40943	66.6667	0.666667	0.816327	5.08913	50	0.5	5.1111	100	1	10.1753	50	0.5	5.11718	50	1	5.09213	0	0	0	0	0	0
77404375	Hyou1	Q6P136	hypoxia up-regulated protein 1 precursor	5	111220	100	4.33333	23.4943	100	4.66667	3.32147	26.8326	100	4	4.89796	20.156	100	6	30.1571	100	3.5	25.1575	100	5	25.1865	100	4	15.157	100	3	25.1543	100	4.5	20.1536
77404395	Snd1	Q66X93	staphylococcal nuclease domain-containing protein 1	6.8	101952	83.3333	2.25	20.128	100	2.83333	2.01661	25.1442	66.6667	1.66667	2.04082	15.1118	100	3.5	35.1415	0	0	0	100	2.5	20.146	100	4	35.1891	100	2.5	20.145	100	1	10.1463
77539442	Ephx1	P07687	epoxide hydrolase 1 precursor	8.7336	52582	50	0.416667	3.37229	100	0.833333	0.59312	6.74458	0	0	0	0	50	0.5	5.09351	0	0	0	50	1.5	10.0894	0	0	0	50	0.5	5.05081	0	0	0
77628000	Nit2	Q497B0	omega-amidase NIT2	7.06606	30702	16.6667	0.0833333	0.84386	0	0	0	0	33.3333	0.166667	0.204082	1.68772	0	0	0	0	0	0	0	0	0	0	0	0	0	0	0	50	0.5	5.06316
77628163	Ahnak	Q38PG1	AHNAK 1	5.1	58768	50	0.75	5.89441	100	1.5	1.06762	11.7888	0	0	0	0	100	1.5	10.1229	0	0	0	100	2	15.1289	0	0	0	100	1	10.1147	0	0	0
77628167	Ahnak	Q38PF9	AHNAK 1	9.2	28132	66.6667	1.16667	5.95455	66.6667	1.66667	1.18624	6.81415	66.6667	0.666667	0.816327	5.09494	100	3.5	10.2394	0	0	0	100	1.5	10.203	100	1.5	10.1897	0	0	0	50	0.5	5.0951
77681960	Blmh	A1A5L1	bleomycin hydrolase	5.9	52453	33.3333	0.25	2.541	66.6667	0.5	0.355872	5.082	0	0	0	0	50	0.5	5.09118	0	0	0	100	1	10.1548	0	0	0	0	0	0	0	0	0
77695930	Stx12	G3V7P1	syntaxin-12	5.09389	31188	50	0.333333	3.36546	66.6667	0.5	0.355872	5.04572	33.3333	0.166667	0.204082	1.6852	0	0	0	0	0	0	50	1	10.0705	0	0	0	50	0.5	5.06666	50	0.5	5.0556
77917572	Lipa	Q6IMY6	lysosomal acid lipase/cholesteryl ester hydrolase precursor	6.3	45079	83.3333	1.16667	9.295	100	1.66667	1.18624	11.8165	66.6667	0.666667	0.816327	6.77354	100	2.5	15.1646	0	0	0	100	1	10.1357	100	1	10.1557	100	1.5	10.1491	100	1	10.1649
77993368	Acsf2	Q499N5	acyl-CoA synthetase family member 2, mitochondrial precursor	8.01893	67843	16.6667	0.25	1.69448	0	0	0	0	33.3333	0.5	0.612245	3.38896	0	0	0	0	0	0	0	0	0	100	1.5	10.1669	0	0	0	0	0	0
78000190	Tpm1	P04692	tropomyosin alpha-1 chain isoform b	4.6	32709	100	11.0833	44.3872	100	15.8333	11.2693	51.8716	100	6.33333	7.7551	36.9028	100	12.5	40.1977	100	11	60.275	100	16.5	60.2103	100	4.5	25.228	100	18.5	55.207	100	3.5	25.2054
78000194	Tpm1	Q63607	tropomyosin alpha-1 chain isoform d	4.6	32794	83.3333	1.33333	7.64442	100	1.83333	1.30486	8.47451	66.6667	0.833333	1.02041	6.81433	50	1	5.09182	0	0	0	100	2.5	10.1592	100	1	10.2241	100	2	10.1725	100	1.5	10.2189
78214309	Rpl8	P62919	60S ribosomal protein L8	11.5	28025	50	0.416667	3.38025	66.6667	0.5	0.355872	3.38172	33.3333	0.333333	0.408163	3.37878	50	1	5.077	0	0	0	0	0	0	0	0	0	50	0.5	5.06816	100	1	10.1363
78214333	Tagln3	P37805	transgelin-3	7.156	22502	100	2.91667	10.1654	100	2.66667	1.89798	10.1581	100	3.16667	3.87755	10.1726	100	1.5	10.1587	100	3.5	10.1757	100	5	10.1677	100	3	10.1721	100	1.5	10.148	100	3	10.17
81294202	Psmc6	Q32PW9	Psmc6 protein	7.26388	43289	100	2.33333	16.0036	100	1.83333	1.30486	11.8202	100	2.83333	3.46939	20.187	100	2	10.1616	100	3.5	20.2098	100	2.5	15.1577	100	2.5	20.171	100	1	10.1415	100	2.5	20.1801
82524300	Rhog	Q32PX6	rho-related GTP-binding protein RhoG	8.05343	21309	83.3333	0.833333	6.79073	100	0.833333	0.59312	6.78238	66.6667	0.833333	1.02041	6.79909	50	1	5.09275	100	1.5	10.2055	50	0.5	5.09314	100	1	10.1918	100	1	10.1612	0	0	0
82654218	Aimp2	Q32PX2	aminoacyl tRNA synthase complex-interacting multifunctional protein 2	8.3619	35444	66.6667	0.583333	4.22921	100	0.666667	0.474496	5.07123	33.3333	0.5	0.612245	3.3872	50	0.5	5.06835	100	1.5	10.1616	50	1	5.07088	0	0	0	50	0.5	5.07445	0	0	0
82654220	Rps19	P17074	40S ribosomal protein S19	10.8476	16086	100	1.91667	10.1558	100	1.83333	1.30486	10.1475	100	2	2.44898	10.1641	100	2.5	10.1505	100	1.5	10.163	100	2	10.1516	100	2	10.1662	100	1	10.1402	100	2.5	10.163
82830409	Slc6a14	Q334I2	sodium- and chloride-dependent neutral and basic amino acid transporter B(0+)	7.8	71844	50	0.5	4.2291	100	1	0.711744	8.4582	0	0	0	0	100	1	10.136	0	0	0	50	1	5.07314	0	0	0	100	1	10.1654	0	0	0
83320109	p55	Q6F6B2	p55 protein	5.98182	50861	33.3333	0.416667	3.38245	0	0	0	0	66.6667	0.833333	1.02041	6.7649	0	0	0	0	0	0	0	0	0	100	1.5	10.1543	0	0	0	100	1	10.1404
83977457	Hibadh	P29266	3-hydroxyisobutyrate dehydrogenase, mitochondrial precursor	8.5	35304	50	0.833333	5.06936	100	1.66667	1.18624	10.1387	0	0	0	0	100	1	10.1765	0	0	0	100	3	15.1741	0	0	0	50	1	5.06551	0	0	0
84781636	Nudt21	Q4KM65	cleavage and polyadenylation specificity factor subunit 5	9.17313	26241	66.6667	0.5	4.23966	66.6667	0.333333	0.237248	3.39146	66.6667	0.666667	0.816327	5.08786	50	0.5	5.08352	100	1.5	10.1634	50	0.5	5.09086	50	0.5	5.10021	0	0	0	0	0	0
84781666	Rer1	Q498C8	protein RER1	9.81016	22989	16.6667	0.0833333	0.846257	33.3333	0.166667	0.118624	1.69251	0	0	0	0	0	0	0	0	0	0	0	0	0	0	0	0	50	0.5	5.07754	0	0	0
84781723	Trap1	Q5XHZ0	heat shock protein 75 kDa, mitochondrial precursor	6.6	80462	100	5.41667	10.1703	100	6.66667	4.74496	10.1659	100	4.16667	5.10204	10.1747	100	8	10.1676	100	4	10.1689	100	6	10.163	100	4	10.182	100	6	10.1672	100	4.5	10.1733
89573867	Rpl18	Q0QEW8	ribosomal protein L18	12.4	18871	100	2.5	11.0253	100	3.33333	2.37248	10.1861	100	1.66667	2.04082	11.8646	100	3.5	10.186	100	2	15.1991	100	3	10.1855	100	2	10.1997	100	3.5	10.1866	100	1	10.1949
89573967	Idh1	Q0QER8	isocitrate dehydrogenase 1	5.9	42656	83.3333	1.83333	10.2111	100	2.66667	1.89798	13.6049	66.6667	1	1.22449	6.81726	100	3	10.2791	0	0	0	100	2.5	15.2722	100	1.5	10.2442	100	2.5	15.2635	100	1.5	10.2075
89574017	Atp5b	Q0QEP3	mitochondrial ATP synthase, H+ transporting F1 complex beta subunit	4.8	37252	100	49.4167	105.144	100	60.1667	42.8233	103.649	100	38.6667	47.3469	106.64	100	63.5	100.326	100	37	105.304	100	61.5	105.31	100	41.5	110.305	100	55.5	105.311	100	37.5	104.311
89574167	Sdha	Q0QF18	succinate dehydrogenase complex subunit A	6.02764	61069	83.3333	1	8.46384	66.6667	0.666667	0.474496	6.7468	100	1.33333	1.63265	10.1809	100	1.5	15.1744	100	1	10.1638	0	0	0	100	2	10.193	50	0.5	5.06602	100	1	10.1859
95102034	Eif3a	Q1JU68	ZH12	6.1	150220	100	1.25	10.9776	100	1.5	1.06762	13.5008	100	1	1.22449	8.45435	100	2	20.2029	100	1.5	10.1466	100	1.5	10.2012	50	0.5	5.07015	50	1	10.0984	100	1	10.1463
103485105	Lpcat1	Q1HAQ0	LPC acyltransferase	5.02084	54986	100	1.5	10.975	100	1	0.711744	8.43577	100	2	2.44898	13.5143	100	1.5	10.1618	100	2.5	20.1616	50	0.5	5.08064	100	2	10.2048	50	1	10.0648	100	1.5	10.1765
109458943	Uqcrbl		PREDICTED: cytochrome b-c1 complex subunit 7-like	9.51578	13547	50	0.25	2.53247	33.3333	0.166667	0.118624	1.68826	66.6667	0.333333	0.408163	3.37668	0	0	0	50	0.5	5.06393	50	0.5	5.06477	0	0	0	0	0	0	50	0.5	5.0661
109462368	Vbp1		PREDICTED: prefoldin subunit 3-like isoform X1	5.44274	20930	33.3333	0.166667	1.69262	66.6667	0.333333	0.237248	3.38525	0	0	0	0	50	0.5	5.0829	0	0	0	0	0	0	0	0	0	50	0.5	5.07284	0	0	0
109465265	Hist2h2aa3		PREDICTED: histone H2A type 2-A	11.4	14096	100	9.16667	11.1746	100	6	4.27046	10.3122	100	12.3333	15.102	12.0369	100	8.5	10.3359	100	7	15.3544	100	6	10.3336	100	12.5	10.3818	100	3.5	10.2671	100	17.5	10.3746
109465383	Rplp0		PREDICTED: 60S acidic ribosomal protein P0-like	7.20876	34109	100	3.25	20.2245	100	3.66667	2.60973	20.2419	100	2.83333	3.46939	20.2071	100	4	20.2424	100	2	20.1906	100	4.5	20.2563	100	3	20.2178	100	2.5	20.2271	100	3.5	20.2128
109466036	Pgk1		PREDICTED: phosphoglycerate kinase 1-like	6.1	43176	100	2.83333	21.0135	100	2.83333	2.01661	18.5067	100	2.83333	3.46939	23.5204	100	2.5	25.2044	100	3	20.2197	100	5	20.2043	100	3	30.1787	50	1	10.1114	100	2.5	20.1629
109466064	Itga2	A0A0G2K470	PREDICTED: integrin alpha-2	4.92139	128758	16.6667	0.0833333	0.846466	0	0	0	0	33.3333	0.166667	0.204082	1.69293	0	0	0	0	0	0	0	0	0	0	0	0	0	0	0	50	0.5	5.07879
109467567	Npnt		PREDICTED: nephronectin isoformX1	8.08804	66606	33.3333	1	2.54099	33.3333	1.5	1.06762	3.38713	33.3333	0.5	0.612245	1.69486	0	0	0	50	1.5	5.08457	0	0	0	0	0	0	100	4.5	10.1614	0	0	0
109468388	Tnks1bp1		PREDICTED: 182 kDa tankyrase-1-binding protein isoform X6	4.57554	180013	50	0.666667	5.9223	33.3333	0.5	0.355872	5.0502	66.6667	0.833333	1.02041	6.79441	0	0	0	0	0	0	100	1.5	15.1506	100	1	10.2101	0	0	0	100	1.5	10.1731
109471451	Tubb1	M0R8B6	PREDICTED: tubulin beta-1 chain isoform X1	4.9	50417	16.6667	0.333333	1.69407	33.3333	0.666667	0.474496	3.38815	0	0	0	0	0	0	0	0	0	0	100	2	10.1644	0	0	0	0	0	0	0	0	0
109475269	Best4	D3ZX44	PREDICTED: bestrophin-4-like isoform 2	5.50523	52230	16.6667	0.0833333	0.844586	33.3333	0.166667	0.118624	1.68917	0	0	0	0	50	0.5	5.06752	0	0	0	0	0	0	0	0	0	0	0	0	0	0	0
109482941	Gm5414		PREDICTED: keratin, type II cytoskeletal 6A-like isoform 1	8.9437	59430	66.6667	1.25	5.90461	66.6667	0.5	0.355872	5.05554	66.6667	2	2.44898	6.75367	100	1	10.1136	0	0	0	50	0.5	5.05307	100	1.5	10.1293	0	0	0	100	4.5	10.1317
109483879	Cfl1		PREDICTED: cofilin-1-like isoform 1	7.6	18438	100	4.75	16.1063	100	7.16667	5.10083	18.5992	100	2.33333	2.85714	13.6133	100	7	20.2574	100	1.5	10.2628	100	9	20.3126	100	3.5	15.2869	100	5.5	15.2275	100	2	15.2903
109486616	Plin3	M0RA08	PREDICTED: perilipin-3 isoform 1	5.40856	47344	50	0.25	2.56543	0	0	0	0	100	0.5	0.612245	5.13087	0	0	0	50	0.5	5.12571	0	0	0	50	0.5	5.1366	0	0	0	50	0.5	5.13029
109486899	Dpp3		PREDICTED: dipeptidyl peptidase 3-like	5.1	82939	50	0.333333	3.38561	66.6667	0.5	0.355872	5.07999	33.3333	0.166667	0.204082	1.69123	0	0	0	0	0	0	100	1	10.1646	0	0	0	50	0.5	5.07538	50	0.5	5.0737
109488076	Cycs		PREDICTED: cytochrome c, somatic-like	10	11636	33.3333	0.25	2.53824	66.6667	0.5	0.355872	5.07648	0	0	0	0	50	0.5	5.06654	0	0	0	0	0	0	0	0	0	100	1	10.1629	0	0	0
109488672	Slfn5	F1LX81	PREDICTED: schlafen family member 5	6.2105	101135	66.6667	1.5	8.43428	33.3333	0.166667	0.118624	1.68975	100	2.83333	3.46939	15.1788	0	0	0	50	0.5	5.06837	50	0.5	5.06926	100	4	20.2317	0	0	0	100	4	20.2364
109492762	Hspa8		PREDICTED: heat shock cognate 71 kDa protein-like isoform 1	5.2	70861	100	21.4167	67.5744	100	32	22.7758	83.2432	100	10.8333	13.2653	51.9056	100	32	90.2519	100	12	65.2388	100	37	89.2419	100	10.5	40.2389	100	27	70.2359	100	10	50.2389
109503063	RGD1564899	M0RD54	PREDICTED: uncharacterized protein C10orf71-like isoform X2	5.8513	155313	16.6667	0.0833333	0.847746	0	0	0	0	33.3333	0.166667	0.204082	1.69549	0	0	0	50	0.5	5.08647	0	0	0	0	0	0	0	0	0	0	0	0
109504000	Upf1	F1LY19	PREDICTED: regulator of nonsense transcripts 1 isoform 1	6.22642	122644	16.6667	0.0833333	0.841938	0	0	0	0	33.3333	0.166667	0.204082	1.68388	0	0	0	0	0	0	0	0	0	0	0	0	0	0	0	50	0.5	5.05163
109504576	S100a11		PREDICTED: protein S100-A11-like	9.2	17744	100	7.08333	10.1971	100	10.5	7.47331	10.2037	100	3.66667	4.4898	10.1905	100	12.5	10.2055	100	2.5	10.1728	100	10.5	10.2058	100	4	10.1988	100	8.5	10.1996	100	4.5	10.1999
109505096	Nid1	F1LM84	PREDICTED: nidogen-1	5.1	137039	100	7.33333	48.1971	100	9	6.40569	56.8578	100	5.66667	6.93878	39.5363	100	8.5	60.1924	100	7	50.207	100	5.5	40.1783	100	4.5	34.2064	100	13	70.2027	100	5.5	34.1955
109506609	Metap2		PREDICTED: methionine aminopeptidase 2-like isoform 2	5.2053	52797	16.6667	0.0833333	0.852588	0	0	0	0	33.3333	0.166667	0.204082	1.70518	0	0	0	0	0	0	0	0	0	0	0	0	0	0	0	50	0.5	5.11553
109509890	Pdxk		PREDICTED: pyridoxal kinase-like	6.9	34913	100	1.33333	10.1372	100	1.5	1.06762	11.8147	100	1.16667	1.42857	8.45975	100	1.5	10.1546	50	0.5	5.07434	100	1.5	15.1403	100	1.5	10.1616	100	1.5	10.1491	100	1.5	10.1433
109511639	Kctd12b		PREDICTED: BTB/POZ domain-containing protein KCTD8-like	5.70646	23193	50	0.25	2.52814	100	0.5	0.355872	5.05627	0	0	0	0	50	0.5	5.06167	0	0	0	50	0.5	5.05459	0	0	0	50	0.5	5.05255	0	0	0
110189666	Mtco2	P00406	cytochrome c oxidase subunit II (mitochondrion)	4.5	25943	33.3333	1.16667	3.38867	33.3333	1.33333	0.948992	3.388	33.3333	1	1.22449	3.38933	0	0	0	0	0	0	0	0	0	0	0	0	100	4	10.164	100	3	10.168
110189718	Mtco2	P00406	cytochrome c oxidase subunit II	4.45505	25929	66.6667	2.08333	6.79505	66.6667	2.66667	1.89798	6.7973	66.6667	1.5	1.83673	6.7928	100	3.5	10.2063	100	2	10.191	100	4.5	10.1856	100	2.5	10.1874	0	0	0	0	0	0
110349989	TSLC1	Q0WXX6	secretory isoform of TSLC1	4.8634	37171	33.3333	0.166667	1.69286	33.3333	0.166667	0.118624	1.68948	33.3333	0.166667	0.204082	1.69625	0	0	0	50	0.5	5.08875	0	0	0	0	0	0	50	0.5	5.06844	0	0	0
110625641	Fam65b	Q7TP54	protein FAM65B	5.19259	144618	50	0.25	2.56095	0	0	0	0	100	0.5	0.612245	5.12191	0	0	0	50	0.5	5.12038	0	0	0	50	0.5	5.12551	0	0	0	50	0.5	5.11983
112984124	Tuba1b	Q6P9V9	tubulin alpha-1B chain	4.8	50152	100	50.4167	65.2729	100	60.5	43.0605	66.9379	100	40.3333	49.3878	63.6078	100	71	70.2792	100	41.5	80.3326	100	46.5	60.26	100	36.5	45.2205	100	64	70.2746	100	43	65.2702
112984140	Atl3	Q0ZHH6	atlastin-3	5.24749	60250	16.6667	0.0833333	0.843728	33.3333	0.166667	0.118624	1.68746	0	0	0	0	0	0	0	0	0	0	50	0.5	5.06237	0	0	0	0	0	0	0	0	0
112984344	Ap1m1	Q32Q06	AP-1 complex subunit mu-1	6.9	48558	16.6667	0.0833333	0.844798	0	0	0	0	33.3333	0.166667	0.204082	1.6896	0	0	0	0	0	0	0	0	0	50	0.5	5.06879	0	0	0	0	0	0
114145513	Krt7	Q6IG12	keratin, type II cytoskeletal 7	5.57893	50709	83.3333	2.08333	9.30863	100	3.33333	2.37248	10.193	66.6667	0.833333	1.02041	8.42427	100	3.5	10.2014	0	0	0	100	3	10.1774	100	2	20.1826	100	3.5	10.2002	50	0.5	5.09026
114145722	RGD1304704	Q6QI16	LRRGT00192	8.98408	33825	33.3333	0.333333	2.5472	33.3333	0.5	0.355872	3.39489	33.3333	0.166667	0.204082	1.69951	0	0	0	0	0	0	100	1.5	10.1847	0	0	0	0	0	0	50	0.5	5.09853
114145746	Srsf3	Q0ZFS8	splicing factor, arginine/serine-rich 3	12.1397	19330	83.3333	2	10.9793	66.6667	0.666667	0.474496	5.07251	100	3.33333	4.08163	16.8861	100	1.5	10.149	100	2.5	10.2076	0	0	0	100	4	20.2236	50	0.5	5.06854	100	3.5	20.2271
114225270	Mecp2	Q00566	methyl CpG binding protein 2 isoform e1	10.3682	55049	16.6667	0.0833333	0.848408	0	0	0	0	33.3333	0.166667	0.204082	1.69682	0	0	0	0	0	0	0	0	0	50	0.5	5.09045	0	0	0	0	0	0
114326303	Clec2d11	Q0H8B9	C-type lectin domain family 2 member D11	8.4152	23538	33.3333	0.166667	1.69034	66.6667	0.333333	0.237248	3.38068	0	0	0	0	50	0.5	5.07044	0	0	0	50	0.5	5.0716	0	0	0	0	0	0	0	0	0
117558331	Psma7	A0JPK2	Psma7 protein	8.87171	19537	50	0.416667	4.23349	33.3333	0.333333	0.237248	3.38335	66.6667	0.5	0.612245	5.08363	0	0	0	0	0	0	0	0	0	50	0.5	5.08162	100	1	10.15	100	1	10.1693
117606182	Cnpy2	A0JN30	protein canopy homolog 2 precursor	4.876	20710	83.3333	0.75	5.92494	66.6667	0.5	0.355872	3.38397	100	1	1.22449	8.46591	0	0	0	100	1	10.1673	50	1	5.0774	50	0.5	5.07607	50	0.5	5.07451	100	1.5	10.1543
117606389	Rpl38	P63174	60S ribosomal protein L38	10.5566	8219	16.6667	0.25	1.69157	0	0	0	0	33.3333	0.5	0.612245	3.38315	0	0	0	0	0	0	0	0	0	0	0	0	0	0	0	100	1.5	10.1494
117940015	Slc39a4	A0JPN2	zinc transporter ZIP4 precursor	5.05224	71076	33.3333	0.166667	1.69468	0	0	0	0	66.6667	0.333333	0.408163	3.38936	0	0	0	0	0	0	0	0	0	50	0.5	5.08903	0	0	0	50	0.5	5.07906
118142811	Vapa	Q9Z270	vesicle-associated membrane protein-associated protein A	8.54765	27842	33.3333	0.333333	2.53969	66.6667	0.666667	0.474496	5.07938	0	0	0	0	100	1.5	10.1653	0	0	0	50	0.5	5.07283	0	0	0	0	0	0	0	0	0
119959830	actb	A1Z0K8	beta-actin	5.1	31748	100	148.083	95.3391	100	133.167	94.7805	83.6686	100	163	199.592	107.009	100	128.5	85.3479	100	119	110.332	100	150.5	80.3262	100	180.5	105.355	100	120.5	85.3317	100	189.5	105.341
121582328	Gprc5a	A1A5R2	retinoic acid-induced protein 3	8.2	40452	100	2.83333	17.656	100	3.83333	2.72835	20.1673	100	1.83333	2.2449	15.1446	100	4	20.1709	100	2.5	20.1639	100	3	20.1629	100	1.5	10.1293	100	4.5	20.1681	100	1.5	15.1408
121583768	Rab5b	A1L1J8	ras-related protein Rab-5B	8.2	23676	66.6667	0.75	6.76704	100	1.16667	0.830368	10.1367	33.3333	0.333333	0.408163	3.39743	100	1	10.1755	100	1	10.1923	100	2	15.1665	0	0	0	50	0.5	5.06789	0	0	0
124107592	Myo1c	Q63355	unconventional myosin-Ic	9.7	119812	100	26.5	95.2257	100	30.8333	21.9454	98.554	100	22.1667	27.1429	91.8974	100	35.5	105.214	100	17.5	75.2328	100	28.5	105.236	100	25.5	100.219	100	28.5	85.2116	100	23.5	100.24
125664309	Clic4	A3FM27	mitochondrial chloride intracellular channel 4	5.32268	28638	66.6667	1	5.941	100	1.66667	1.18624	8.48069	33.3333	0.333333	0.408163	3.40132	100	2.5	10.1897	100	1	10.204	100	2	10.1674	0	0	0	50	0.5	5.08494	0	0	0
126362051	Arhgef7	A3KMH4	Arhgef7 protein	6.40266	81795	16.6667	0.166667	1.69193	0	0	0	0	33.3333	0.333333	0.408163	3.38385	0	0	0	0	0	0	0	0	0	0	0	0	0	0	0	100	1	10.1516
127139541	Trim21	D4ACF2	52 kDa Ro protein	6.24255	54127	16.6667	0.0833333	0.84747	33.3333	0.166667	0.118624	1.69494	0	0	0	0	0	0	0	0	0	0	50	0.5	5.08482	0	0	0	0	0	0	0	0	0
128485833	Nit1	Q5PQK6	nitrilase homolog 1 isoform a	6.6134	36070	33.3333	0.166667	1.70893	0	0	0	0	66.6667	0.333333	0.408163	3.41787	0	0	0	0	0	0	0	0	0	50	0.5	5.16011	0	0	0	50	0.5	5.09349
133777117	Serpina3n	A0A0H2UHI5	Serine (or cysteine) peptidase inhibitor, clade A, member 3N	5.18287	45482	16.6667	0.0833333	0.848757	0	0	0	0	33.3333	0.166667	0.204082	1.69751	0	0	0	50	0.5	5.09254	0	0	0	0	0	0	0	0	0	0	0	0
134152696	CELF2	Q792H5	CUGBP Elav-like family member 2 isoform 1	8.40933	56958	16.6667	0.0833333	0.845236	0	0	0	0	33.3333	0.166667	0.204082	1.69047	0	0	0	0	0	0	0	0	0	0	0	0	0	0	0	50	0.5	5.07142
140970581	Enpep	P50123	glutamyl aminopeptidase	5.0517	107928	16.6667	0.166667	1.68349	0	0	0	0	33.3333	0.333333	0.408163	3.36697	0	0	0	100	1	10.1009	0	0	0	0	0	0	0	0	0	0	0	0
145275165	Gpx1	P04041	glutathione peroxidase 1	7.9	22156	66.6667	1.41667	9.28211	100	2.16667	1.54211	15.144	33.3333	0.666667	0.816327	3.42022	100	2.5	15.1716	100	2	10.2607	100	2.5	20.1724	0	0	0	50	1.5	10.088	0	0	0
145275176	Gpx2		glutathione peroxidase 2	8.20713	21825	16.6667	0.0833333	0.844522	0	0	0	0	33.3333	0.166667	0.204082	1.68904	0	0	0	50	0.5	5.06713	0	0	0	0	0	0	0	0	0	0	0	0
145966774	Tubb3	Q4QRB4	tubulin beta-3 chain	4.7	50419	100	8.08333	12.673	100	9.5	6.76157	10.1712	100	6.66667	8.16327	15.1747	100	11.5	10.1787	100	6	20.1807	100	8	10.1644	100	7	10.1702	100	9	10.1706	100	7	15.1733
148277635	Mpv17	Q5BK62	protein Mpv17	9.7	19628	16.6667	0.0833333	0.846477	33.3333	0.166667	0.118624	1.69295	0	0	0	0	50	0.5	5.07886	0	0	0	0	0	0	0	0	0	0	0	0	0	0	0
148747414	Gda	Q9JKB7	guanine deaminase	5.4	50902	50	0.25	2.53538	66.6667	0.333333	0.237248	3.37957	33.3333	0.166667	0.204082	1.6912	50	0.5	5.07216	50	0.5	5.07359	0	0	0	0	0	0	50	0.5	5.06653	0	0	0
149015650	Lama3		similar to Laminin alpha-3 chain precursor (Nicein alpha subunit), isoform CRA_a	6.53724	219233	66.6667	1.08333	7.61918	33.3333	0.166667	0.118624	1.70234	100	2	2.44898	13.536	0	0	0	100	1	10.2069	0	0	0	100	2.5	15.205	50	0.5	5.10701	100	2.5	15.1962
149015651	Lama3		similar to Laminin alpha-3 chain precursor (Nicein alpha subunit), isoform CRA_b	7.46212	190320	66.6667	0.833333	5.11524	33.3333	0.166667	0.118624	1.69825	100	1.5	1.83673	8.53223	0	0	0	100	1.5	10.2162	0	0	0	100	1.5	10.2569	50	0.5	5.09474	50	1.5	5.12355
149015719	Appl1		rCG39172	5.31051	70323	16.6667	0.0833333	0.843819	0	0	0	0	33.3333	0.166667	0.204082	1.68764	0	0	0	0	0	0	0	0	0	0	0	0	0	0	0	50	0.5	5.06291
149015740	Anxa11		rCG39189, isoform CRA_b	8.2	48267	83.3333	2.25	19.2874	100	3	2.13523	26.8188	66.6667	1.5	1.83673	11.7559	100	2	20.1492	0	0	0	100	3.5	30.1619	100	2	15.1328	100	3.5	30.1453	100	2.5	20.135
149015877	Cndp2		rCG20557, isoform CRA_a	6.1	34960	100	7.33333	27.6854	100	10	7.11744	36.8798	100	4.66667	5.71429	18.4909	100	14.5	40.2111	100	6.5	30.1542	100	9	30.2082	100	3.5	10.162	100	6.5	40.2203	100	4	15.1566
149016083	Tns1		rCG23701	9.7	74894	83.3333	3.83333	25.1225	100	5.83333	4.15184	36.8321	66.6667	1.83333	2.2449	13.4129	100	5.5	40.1675	100	5	35.1778	100	5	30.1628	50	0.5	5.06089	100	7	40.166	0	0	0
149016086	Tns1		rCG24037	8.6	24286	66.6667	1.25	9.28183	100	2	1.42349	15.1719	33.3333	0.5	0.612245	3.39181	100	1.5	15.1675	100	1.5	10.1754	100	2	15.1957	0	0	0	100	2.5	15.1524	0	0	0
149016262	Col4a2		procollagen, type IV, alpha 4, isoform CRA_a	7.69775	115805	50	0.5	4.21123	33.3333	0.666667	0.474496	5.04667	66.6667	0.333333	0.408163	3.37579	0	0	0	0	0	0	0	0	0	50	0.5	5.07195	100	2	15.14	50	0.5	5.05543
149016346	ptma		rCG23986, isoform CRA_a	3.64831	11064	16.6667	0.0833333	0.84422	0	0	0	0	33.3333	0.166667	0.204082	1.68844	0	0	0	0	0	0	0	0	0	0	0	0	0	0	0	50	0.5	5.06532
149017200	Hspa9		heat shock 70kDa protein 9A (predicted)	9.32961	11594	33.3333	0.25	2.53259	66.6667	0.5	0.355872	5.06518	0	0	0	0	100	1	10.1359	0	0	0	50	0.5	5.05966	0	0	0	0	0	0	0	0	0
149017236	Pura		rCG49429	5.18821	25277	100	3	18.5826	100	3.33333	2.37248	21.8995	100	2.66667	3.26531	15.2657	100	2.5	20.2337	100	2	15.2353	100	5.5	30.2522	100	2.5	15.292	100	2	15.2125	100	3.5	15.2699
149018240	Rpsa		rCG25653, isoform CRA_d	4	14001	33.3333	0.333333	3.36956	66.6667	0.666667	0.474496	6.73912	0	0	0	0	100	1.5	15.1489	0	0	0	0	0	0	0	0	0	50	0.5	5.06849	0	0	0
149018241	Rpsa		rCG25653, isoform CRA_e	10	11782	100	7.58333	30.2384	100	8.33333	5.9312	30.2459	100	6.83333	8.36735	30.2309	100	8	30.2561	100	6.5	30.2215	100	9	30.2431	100	8	30.2375	100	8	30.2385	100	6	30.2338
149018243	Rpsa		rCG25653, isoform CRA_g	8	27936	83.3333	1.5	9.3078	66.6667	0.5	0.355872	5.07702	100	2.5	3.06122	13.5386	0	0	0	100	2	10.2181	100	1	10.1541	100	3	15.2068	50	0.5	5.07696	100	2.5	15.1908
149018286	Plcd1	G3V9D1	phospholipase C, delta 1	5.90075	85911	16.6667	0.166667	1.69481	0	0	0	0	33.3333	0.333333	0.408163	3.38962	0	0	0	0	0	0	0	0	0	0	0	0	0	0	0	100	1	10.1689
149018342	Dync1li1	G3V7G0	dynein cytoplasmic 1 light intermediate chain 1	5.86454	56635	33.3333	0.25	2.53588	0	0	0	0	66.6667	0.5	0.612245	5.07175	0	0	0	0	0	0	0	0	0	100	1	10.1462	0	0	0	50	0.5	5.06905
149018506	Prkar2a		protein kinase, cAMP-dependent, regulatory, type 2, alpha, isoform CRA_b	4.6	44112	100	3.08333	24.367	100	4.66667	3.32147	35.1921	100	1.5	1.83673	13.5419	100	6.5	40.2011	100	1.5	15.2118	100	4	30.1756	100	1.5	10.2107	100	3.5	35.1996	100	1.5	15.2033
149018524	Qars		rCG25149, isoform CRA_b	7.06136	70017	66.6667	0.5	4.2326	66.6667	0.666667	0.474496	5.07234	66.6667	0.333333	0.408163	3.39286	100	1.5	10.1534	50	0.5	5.09097	0	0	0	50	0.5	5.0876	50	0.5	5.06361	0	0	0
149018696	Col6a5		rCG26072	10	16814	16.6667	0.25	1.68802	33.3333	0.5	0.355872	3.37604	0	0	0	0	0	0	0	0	0	0	0	0	0	0	0	0	100	1.5	10.1281	0	0	0
149018697	Col6a5		rCG25374	4.9	41420	83.3333	1.25	7.62789	66.6667	0.833333	0.59312	5.07765	100	1.66667	2.04082	10.1781	50	1	5.07171	100	1.5	10.1748	0	0	0	100	2	10.1761	100	1.5	10.1613	100	1.5	10.1835
149018699	Col6a6		rCG25821	5.2038	165987	100	5.08333	31.8877	100	5.66667	4.03321	38.5494	100	4.5	5.5102	25.226	100	3	25.2	100	6.5	25.2021	100	2	20.2104	100	4	30.2559	100	12	70.2377	100	3	20.2199
149018700	Col6a6		rCG25616	10.3	31886	66.6667	0.833333	6.76638	66.6667	1	0.711744	6.75153	66.6667	0.666667	0.816327	6.78122	50	0.5	5.09475	100	1	10.1871	0	0	0	100	1	10.1566	100	2.5	15.1598	0	0	0
149018773	Pccb		propionyl coenzyme A carboxylase, beta polypeptide, isoform CRA_a	5.66096	50481	16.6667	0.0833333	0.845832	33.3333	0.166667	0.118624	1.69166	0	0	0	0	0	0	0	0	0	0	50	0.5	5.07499	0	0	0	0	0	0	0	0	0
149019049	Myo6		similar to Myosin VI (predicted), isoform CRA_b	8.73777	136620	33.3333	0.166667	1.68909	33.3333	0.166667	0.118624	1.68895	33.3333	0.166667	0.204082	1.68924	0	0	0	0	0	0	50	0.5	5.06684	0	0	0	0	0	0	50	0.5	5.06772
149019071	Col12a1		procollagen, type XII, alpha 1, isoform CRA_c	5.3	188005	66.6667	0.5	5.06139	66.6667	0.5	0.355872	5.05151	66.6667	0.5	0.612245	5.07127	50	0.5	5.07664	0	0	0	0	0	0	100	1	10.1569	50	1	10.0779	50	0.5	5.05691
149019078	Eef1a1		rCG25445, isoform CRA_a	9.8	17984	100	4.75	10.1749	100	2	1.42349	8.48065	100	7.5	9.18367	11.8691	100	3	10.1725	100	4.5	10.1921	100	2.5	10.1788	100	10	15.2094	50	0.5	5.09056	100	8	10.2059
149019083	Eef1a1		rCG25445, isoform CRA_e	9.3	37766	100	8.33333	10.2682	100	7.16667	5.10083	10.24	100	9.5	11.6327	10.2965	100	7	10.2476	100	9	10.2814	100	8	10.2386	100	8.5	10.3111	100	6.5	10.2337	100	11	10.2969
149019084	Eef1a1		rCG25445, isoform CRA_f	9.6	31937	100	7.08333	26.0365	100	5.5	3.91459	21.8636	100	8.66667	10.6122	30.2094	100	4.5	20.1983	100	7.5	35.2185	100	9.5	30.1983	100	9	30.2078	100	2.5	15.1942	100	9.5	25.202
149019103	Gsta4		rCG25753, isoform CRA_b	5.99271	26837	16.6667	0.416667	3.35808	33.3333	0.833333	0.59312	6.71616	0	0	0	0	0	0	0	0	0	0	100	2.5	20.1485	0	0	0	0	0	0	0	0	0
149019717	Ppm1f		protein phosphatase 1F (PP2C domain containing), isoform CRA_a	5.5676	30928	50	0.416667	3.38852	33.3333	0.166667	0.118624	1.69055	66.6667	0.666667	0.816327	5.08649	0	0	0	0	0	0	0	0	0	50	0.5	5.08364	50	0.5	5.07165	100	1.5	10.1758
149019867	Eif4g1		rCG36786, isoform CRA_b	8.01263	109335	66.6667	0.5	5.05744	66.6667	0.5	0.355872	5.05693	66.6667	0.5	0.612245	5.05795	100	1	10.1168	0	0	0	0	0	0	100	1	10.1151	50	0.5	5.05404	50	0.5	5.05869
149019916	Hrg	A0A0G2K3G0	rCG36700	7.5	60370	16.6667	0.0833333	0.84576	33.3333	0.166667	0.118624	1.69152	0	0	0	0	50	0.5	5.07456	0	0	0	0	0	0	0	0	0	0	0	0	0	0	0
149020426	Cnn1		calponin 1, isoform CRA_b	8.9	28039	83.3333	2.16667	15.1487	100	3	2.13523	18.5442	66.6667	1.33333	1.63265	11.7533	100	3	20.2236	0	0	0	100	3.5	25.182	100	2.5	20.1523	100	2.5	10.2268	100	1.5	15.1077
149021108	Rsu1		rCG55799, isoform CRA_b	8.8	29544	100	8.25	28.6051	100	11.6667	8.30368	30.2753	100	4.83333	5.91837	26.9349	100	10.5	30.309	100	3	30.2136	100	14	30.2491	100	6.5	25.2991	100	10.5	30.2678	100	5	25.292
149021114	Vim	G3V8C3	vimentin, isoform CRA_b	4.9	53701	100	61.4167	143.287	100	64.1667	45.6702	123.621	100	58.6667	71.8367	162.953	100	67.5	125.292	100	64	198.295	100	68.5	140.285	100	58.5	145.278	100	56.5	105.287	100	53.5	145.286
149021153	Nebl	A0A146J2K6	rCG55853, isoform CRA_b	8.31084	31144	66.6667	1.16667	9.26919	100	2.16667	1.54211	16.8545	33.3333	0.166667	0.204082	1.68384	100	2	15.182	0	0	0	100	3	20.1869	0	0	0	100	1.5	15.1947	50	0.5	5.05153
149021475	Aga		aspartylglucosaminidase, isoform CRA_b	8.2	27065	83.3333	0.583333	5.90513	100	0.5	0.355872	5.05831	66.6667	0.666667	0.816327	6.75195	50	0.5	5.06241	100	1	10.1201	50	0.5	5.0531	0	0	0	50	0.5	5.05941	100	1	10.1358
149022111	Dpp4		dipeptidylpeptidase 4, isoform CRA_a	5.8	88086	100	5.83333	33.5159	100	7.83333	5.57533	50.1817	100	3.83333	4.69388	16.8502	100	9.5	60.1845	100	4	20.1796	100	9	55.1796	100	3.5	10.1903	100	5	35.1811	100	4	20.1806
149022594	Ndufs3		NADH dehydrogenase (ubiquinone) Fe-S protein 3 (predicted), isoform CRA_b	8.46337	34414	16.6667	0.0833333	0.843225	33.3333	0.166667	0.118624	1.68645	0	0	0	0	0	0	0	0	0	0	0	0	0	0	0	0	50	0.5	5.05935	0	0	0
149022642	Arhgap1		Rho GTPase activating protein 1 (predicted), isoform CRA_b	8.1	32073	16.6667	0.0833333	0.844818	33.3333	0.166667	0.118624	1.68964	0	0	0	0	50	0.5	5.06891	0	0	0	0	0	0	0	0	0	0	0	0	0	0	0
149022645	Arhgap1		Rho GTPase activating protein 1 (predicted), isoform CRA_c	4.39684	12026	33.3333	0.25	2.53912	33.3333	0.333333	0.237248	3.38639	33.3333	0.166667	0.204082	1.69185	0	0	0	0	0	0	100	1	10.1592	50	0.5	5.07556	0	0	0	0	0	0
149022755	Cd44		CD44 antigen, isoform CRA_b	4.65383	71779	50	0.5	4.22853	0	0	0	0	100	1	1.22449	8.45707	0	0	0	50	0.5	5.07476	0	0	0	100	1.5	10.151	0	0	0	100	1	10.1454
149022823	Rcn1		reticulocalbin 1 (predicted), isoform CRA_b	7.2	21413	16.6667	0.166667	1.69664	0	0	0	0	33.3333	0.333333	0.408163	3.39328	0	0	0	0	0	0	0	0	0	100	1	10.1798	0	0	0	0	0	0
149022842			rCG27348	10.7984	4744	16.6667	0.333333	1.68704	33.3333	0.666667	0.474496	3.37408	0	0	0	0	0	0	0	0	0	0	0	0	0	0	0	0	100	2	10.1222	0	0	0
149023097	Pdia3		protein disulfide isomerase associated 3, isoform CRA_a	7.1	53588	100	23.8333	77.7441	100	32.5	23.1317	88.5734	100	15.1667	18.5714	66.9148	100	30.5	95.2447	100	19	75.2474	100	36.5	90.2389	100	12.5	55.2563	100	30.5	80.2365	100	14	70.2407
149023210	Snrnp200		rCG26466, isoform CRA_b	5.70603	143000	33.3333	0.333333	3.38551	0	0	0	0	66.6667	0.666667	0.816327	6.77102	0	0	0	100	1	10.1496	0	0	0	100	1	10.1634	0	0	0	0	0	0
149023284	Nop56		rCG26515, isoform CRA_b	6.79263	29069	33.3333	0.333333	3.38479	0	0	0	0	66.6667	0.666667	0.816327	6.76958	0	0	0	0	0	0	0	0	0	100	1	10.1578	0	0	0	100	1	10.1509
149023315	Itpa		inosine triphosphatase (nucleoside triphosphate pyrophosphatase) (mapped), isoform CRA_c	5.4	6601	16.6667	0.166667	1.68504	33.3333	0.333333	0.237248	3.37008	0	0	0	0	0	0	0	0	0	0	100	1	10.1102	0	0	0	0	0	0	0	0	0
149023367	Cds2	G3V8W2	CDP-diacylglycerol synthase (phosphatidate cytidylyltransferase) 2	6.63049	51437	16.6667	0.0833333	0.846204	33.3333	0.166667	0.118624	1.69241	0	0	0	0	50	0.5	5.07722	0	0	0	0	0	0	0	0	0	0	0	0	0	0	0
149023883	Macf1		similar to microfilament and actin filament cross-linker protein isoform b, isoform CRA_a	5.1	608642	100	7.83333	41.0438	100	7	4.98221	41.8538	100	8.66667	10.6122	40.2338	100	10	60.1975	100	5.5	35.1914	100	6	35.1888	100	11	45.281	100	5	30.1751	100	9.5	40.229
149023903	Sf3a3		rCG30836, isoform CRA_a	5.0594	56904	16.6667	0.0833333	0.844884	33.3333	0.166667	0.118624	1.68977	0	0	0	0	0	0	0	0	0	0	50	0.5	5.0693	0	0	0	0	0	0	0	0	0
149023974	Sfpq		splicing factor proline/glutamine rich (polypyrimidine tract binding protein associated)	6.3	40239	100	3.5	16.8844	100	3.5	2.4911	18.5322	100	3.5	4.28571	15.2366	100	3	15.1966	100	4.5	20.2539	100	3.5	20.2117	100	3	10.2364	100	4	20.1884	100	3	15.2193
149024209	Sh3bgrl3		SH3 domain binding glutamic acid-rich protein-like 3 (predicted), isoform CRA_a	10	10437	83.3333	1	8.47316	66.6667	0.833333	0.59312	6.77887	100	1.16667	1.42857	10.1675	100	1.5	10.1783	100	1.5	10.184	100	1	10.1583	100	1	10.1631	0	0	0	100	1	10.1552
149024313	Hnrnpr		heterogeneous nuclear ribonucleoprotein R, isoform CRA_a	5.5	50662	100	1	8.46067	100	1.16667	0.830368	10.1508	100	0.833333	1.02041	6.77058	100	1	10.1491	50	0.5	5.08127	100	1.5	10.1492	100	1.5	10.157	100	1	10.154	50	0.5	5.07351
149024343	Hspg2		rCG30666, isoform CRA_a	6.5	140277	100	11.5833	72.7127	100	10.6667	7.59193	75.8611	100	12.5	15.3061	69.5643	100	9	78.1809	100	9	60.2268	100	6	54.1817	100	14.5	64.2351	100	17	95.2206	100	14	84.231
149024373	Ddost		rCG30980, isoform CRA_a	9.29415	31855	83.3333	0.5	5.07939	100	0.5	0.355872	5.0683	66.6667	0.5	0.612245	5.09048	50	0.5	5.07043	0	0	0	50	0.5	5.06808	50	0.5	5.092	50	0.5	5.06638	100	1	10.1795
149024529	Efhd2		EF hand domain containing 2, isoform CRA_a	6.3	20474	66.6667	1.33333	9.2469	100	2.5	1.77936	16.8062	33.3333	0.166667	0.204082	1.6876	100	2.5	15.1393	0	0	0	100	3	20.1461	0	0	0	100	2	15.1331	50	0.5	5.0628
149024867	Agrn		agrin	5.72237	206088	50	0.333333	2.56156	33.3333	0.166667	0.118624	1.70516	66.6667	0.5	0.612245	3.41796	50	0.5	5.11549	0	0	0	0	0	0	50	1	5.12122	0	0	0	50	0.5	5.13264
149025279	Sptlc2		protein-O-mannosyltransferase 2, isoform CRA_a	8.10192	63174	16.6667	0.0833333	0.844695	0	0	0	0	33.3333	0.166667	0.204082	1.68939	0	0	0	0	0	0	0	0	0	50	0.5	5.06817	0	0	0	0	0	0
149025344	Prdx1		rCG64140	9.64097	8877	50	0.583333	4.22137	0	0	0	0	100	1.16667	1.42857	8.44274	0	0	0	100	2	10.1382	0	0	0	100	1	10.1222	0	0	0	50	0.5	5.0678
149025348	calm2		rCG20808, isoform CRA_b	4.2	14441	100	7.66667	10.2119	100	8	5.69395	10.2122	100	7.33333	8.97959	10.2116	100	5	10.2052	100	1	10.1679	100	13.5	10.2319	100	10.5	10.2245	100	5.5	10.1995	100	10.5	10.2424
149025651	Gstm5		glutathione S-transferase, mu 5, isoform CRA_b	8.79075	20260	16.6667	0.0833333	0.845064	33.3333	0.166667	0.118624	1.69013	0	0	0	0	50	0.5	5.07038	0	0	0	0	0	0	0	0	0	0	0	0	0	0	0
149025662	Gstm2		rCG28943, isoform CRA_b	9.2	20934	100	8.66667	23.553	100	10.6667	7.59193	20.5516	100	6.66667	8.16327	26.5544	100	13	19.2266	100	4.5	20.2028	100	9.5	23.2156	100	8	29.2358	100	9.5	19.2125	100	7.5	30.2246
149025789	Rtcd1		RNA terminal phosphate cyclase domain 1, isoform CRA_b	8.06902	28117	33.3333	0.25	2.54442	0	0	0	0	66.6667	0.5	0.612245	5.08883	0	0	0	100	1	10.1981	0	0	0	0	0	0	0	0	0	50	0.5	5.06837
149026247	Fubp1		far upstream element (FUSE) binding protein 1, isoform CRA_b	7.93829	41625	16.6667	0.333333	2.52544	0	0	0	0	33.3333	0.666667	0.816327	5.05089	0	0	0	100	2	15.1527	0	0	0	0	0	0	0	0	0	0	0	0
149026460	Basp1		brain abundant, membrane attached signal protein 1, isoform CRA_b	4.53848	14162	16.6667	0.0833333	0.849463	0	0	0	0	33.3333	0.166667	0.204082	1.69893	0	0	0	0	0	0	0	0	0	50	0.5	5.09678	0	0	0	0	0	0
149027157	Acaa2		acetyl-Coenzyme A acyltransferase 2 (mitochondrial 3-oxoacyl-Coenzyme A thiolase), isoform CRA_g	8.5	38436	100	3.08333	18.5522	100	2.33333	1.66074	13.5226	100	3.83333	4.69388	23.5818	100	2	10.171	100	3	20.2379	100	3	20.2442	100	5.5	30.2563	100	2	10.1526	100	3	20.2513
149027693	Mllt4		rCG29130, isoform CRA_a	5.9	197588	50	0.583333	5.90734	33.3333	0.333333	0.237248	3.38158	66.6667	0.833333	1.02041	8.4331	0	0	0	0	0	0	100	1	10.1448	100	1.5	15.1585	0	0	0	100	1	10.1408
149027956	Agpat1		1-acylglycerol-3-phosphate O-acyltransferase 1, isoform CRA_b	9.38206	34246	66.6667	0.666667	5.06952	33.3333	0.333333	0.237248	3.37864	100	1	1.22449	6.7604	100	1	10.1359	50	0.5	5.065	0	0	0	100	2	10.1498	0	0	0	50	0.5	5.06642
149028030	Vars		rCG38382, isoform CRA_b	8.6	102129	33.3333	0.666667	2.55058	66.6667	1.33333	0.948992	5.10116	0	0	0	0	100	3	10.2162	0	0	0	0	0	0	0	0	0	50	1	5.08724	0	0	0
149028151	Khsrp	M0R961	KH-type splicing regulatory protein, isoform CRA_b	6.51107	74213	33.3333	0.333333	3.37716	33.3333	0.5	0.355872	5.05433	33.3333	0.166667	0.204082	1.69999	0	0	0	50	0.5	5.09996	100	1.5	15.163	0	0	0	0	0	0	0	0	0
149028222	Hdgfrp2		hepatoma-derived growth factor, related protein 2, isoform CRA_b	7.42847	74338	16.6667	0.0833333	0.845429	33.3333	0.166667	0.118624	1.69086	0	0	0	0	0	0	0	0	0	0	50	0.5	5.07257	0	0	0	0	0	0	0	0	0
149028666	Atp5i		ATP synthase, H+ transporting, mitochondrial F0 complex, subunit e, isoform CRA_a	9.16309	5888	16.6667	0.0833333	0.844154	33.3333	0.166667	0.118624	1.68831	0	0	0	0	0	0	0	0	0	0	50	0.5	5.06493	0	0	0	0	0	0	0	0	0
149028697			rCG47051	6.441	12669	16.6667	0.0833333	0.846373	0	0	0	0	33.3333	0.166667	0.204082	1.69275	0	0	0	50	0.5	5.07824	0	0	0	0	0	0	0	0	0	0	0	0
149028786	Nedd4		neural precursor cell expressed, developmentally down-regulated gene 4A, isoform CRA_b	5	83898	50	0.333333	4.71157	66.6667	0.5	0.355872	7.72741	33.3333	0.166667	0.204082	1.69573	100	1	14.1179	0	0	0	0	0	0	50	0.5	5.08718	50	0.5	9.06435	0	0	0
149028948	Vwa5a		loss of heterozygosity, 11, chromosomal region 2, gene A homolog (human), isoform CRA_b	6.34466	75766	50	0.583333	5.06025	33.3333	0.333333	0.237248	3.35483	66.6667	0.833333	1.02041	6.76566	50	1	10.0645	100	2	15.1895	0	0	0	50	0.5	5.10746	0	0	0	0	0	0
149029220	Hprt1		rCG47045, isoform CRA_b	9.02242	19805	33.3333	0.25	2.53577	66.6667	0.5	0.355872	5.07154	0	0	0	0	100	1	10.144	0	0	0	50	0.5	5.0706	0	0	0	0	0	0	0	0	0
149029482	Atp5a1		ATP synthase, H+ transporting, mitochondrial F1 complex, alpha subunit, isoform 1, isoform CRA_c	9.8	51853	100	3.33333	9.34645	100	5	3.55872	10.1954	100	1.66667	2.04082	8.49755	100	4	10.1948	100	2	10.2016	100	6	10.1958	100	2	10.1943	100	5	10.1955	50	1	5.0968
149029483	Atp5a1		ATP synthase, H+ transporting, mitochondrial F1 complex, alpha subunit, isoform 1, isoform CRA_d	8.5	54552	100	7.58333	16.009	100	7.66667	5.4567	18.5069	100	7.5	9.18367	13.5112	100	7.5	20.1732	100	7	20.1776	100	9	20.1757	100	8.5	10.1818	100	6.5	15.1718	100	7	10.1741
149029485	Atp5a1		ATP synthase, H+ transporting, mitochondrial F1 complex, alpha subunit, isoform 1, isoform CRA_f	9.4	49833	100	9.08333	34.3648	100	11.3333	8.06643	38.5325	100	6.83333	8.36735	30.197	100	12.5	45.2026	100	9	35.1996	100	13	40.1958	100	5	25.2011	100	8.5	30.1992	100	6.5	30.1904
149029697	Cs	G3V936	rCG42519, isoform CRA_a	8.5	51831	100	2.5	9.41298	100	3.5	2.4911	10.2791	100	1.5	1.83673	8.5469	100	4	10.2907	100	1	10.2228	100	3	10.2701	100	2.5	10.2845	100	3.5	10.2764	50	1	5.1334
149029718	Atp5b	G3V6D3	ATP synthase, H+ transporting, mitochondrial F1 complex, beta polypeptide, isoform CRA_a	5	56345	100	18.6667	49.4128	100	22.8333	16.2515	50.2932	100	14.5	17.7551	48.5325	100	22	50.2952	100	18.5	60.2044	100	26.5	50.3157	100	14	40.2015	100	20	50.2686	100	11	45.1917
149029725	Naca		nascent-polypeptide-associated complex alpha polypeptide (predicted), isoform CRA_c	4.7	15017	100	2.75	19.3374	100	3.5	2.4911	21.838	100	2	2.44898	16.8368	100	2.5	20.165	100	2	15.1757	100	6	30.1767	100	2.5	20.1669	100	2	15.1722	100	1.5	15.168
149029797	mboat7		rCG56817, isoform CRA_b	8.75561	32590	33.3333	0.333333	3.40066	0	0	0	0	66.6667	0.666667	0.816327	6.80131	0	0	0	0	0	0	0	0	0	100	1	10.2071	0	0	0	100	1	10.1968
149030730	Selenbp1		selenium binding protein 2	5.9	50580	100	22.5	86.9115	100	29	20.6406	96.9151	100	16	19.5918	76.908	100	25	80.2424	100	17.5	65.2369	100	37.5	120.263	100	16	85.2426	100	24.5	90.2398	100	14.5	80.2444
149030835	Rbm39		RNA-binding region (RNP1, RRM) containing 2, isoform CRA_g	6.11768	39793	16.6667	0.0833333	0.850037	0	0	0	0	33.3333	0.166667	0.204082	1.70007	0	0	0	50	0.5	5.10022	0	0	0	0	0	0	0	0	0	0	0	0
149030838	Nfs1		nitrogen fixation gene 1 (S. cerevisiae), isoform CRA_a	10.8534	16394	16.6667	0.0833333	0.845633	0	0	0	0	33.3333	0.166667	0.204082	1.69127	0	0	0	0	0	0	0	0	0	50	0.5	5.0738	0	0	0	0	0	0
149030905	Dynlrb1		dynein, cytoplasmic, light chain 2A, isoform CRA_a	7.56989	7406	16.6667	0.0833333	0.84703	0	0	0	0	33.3333	0.166667	0.204082	1.69406	0	0	0	50	0.5	5.08218	0	0	0	0	0	0	0	0	0	0	0	0
149031017	rps2		rCG37521	10.0889	27954	33.3333	0.166667	1.69695	66.6667	0.333333	0.237248	3.3939	0	0	0	0	50	0.5	5.07765	0	0	0	50	0.5	5.10405	0	0	0	0	0	0	0	0	0
149031054	Csnk2a1		rCG37389, isoform CRA_b	7.57523	41873	33.3333	0.333333	3.37722	0	0	0	0	66.6667	0.666667	0.816327	6.75444	0	0	0	100	1.5	15.1746	0	0	0	0	0	0	0	0	0	50	0.5	5.08869
149031111	Pygb		brain glycogen phosphorylase, isoform CRA_a	6.8	56430	66.6667	1.75	11.8013	100	3	2.13523	20.2044	33.3333	0.5	0.612245	3.39823	100	3	20.2097	100	1.5	10.1947	100	3	20.2037	0	0	0	100	3	20.1996	0	0	0
149031185	Ces1d		rCG63121, isoform CRA_b	5.5	13901	100	9.91667	13.5884	100	11.1667	7.94781	10.2384	100	8.66667	10.6122	16.9384	100	10.5	10.2685	100	4.5	15.2222	100	14	10.2368	100	8.5	15.298	100	9	10.2099	100	13	20.2951
149031250	Vcl		vinculin (predicted), isoform CRA_a	5.4	123633	100	68.6667	209.525	100	83.6667	59.5492	232.032	100	53.6667	65.7143	187.017	100	86.5	230.372	100	53.5	195.335	100	92.5	265.363	100	61	180.353	100	72	200.362	100	46.5	185.363
149031273	Comtd1		catechol-O-methyltransferase domain containing 1 (predicted), isoform CRA_b	11.081	18305	16.6667	0.0833333	0.84771	0	0	0	0	33.3333	0.166667	0.204082	1.69542	0	0	0	0	0	0	0	0	0	50	0.5	5.08626	0	0	0	0	0	0
149031310	Smc1a		structural maintenance of chromosomes 1 like 1 (S. cerevisiae), isoform CRA_b	7.49064	143205	66.6667	0.416667	3.37721	66.6667	0.5	0.355872	3.37593	66.6667	0.333333	0.408163	3.37849	50	1	5.06876	0	0	0	50	0.5	5.05901	50	0.5	5.06593	0	0	0	50	0.5	5.06953
149031663	Hnrnpm		rCG37572, isoform CRA_a	8.8	77817	16.6667	0.0833333	0.842482	33.3333	0.166667	0.118624	1.68496	0	0	0	0	50	0.5	5.05489	0	0	0	0	0	0	0	0	0	0	0	0	0	0	0
149031664	Hnrnpm		rCG37572, isoform CRA_b	9.1	64550	100	6.5	38.5314	100	6	4.27046	33.5269	100	7	8.57143	43.5359	100	5.5	35.1999	100	6	40.1962	100	7.5	35.2004	100	6.5	40.2	100	5	30.1803	100	8.5	50.2115
149031937	Pfdn5		prefoldin 5 (predicted), isoform CRA_c	8.1	21216	16.6667	0.0833333	0.846603	33.3333	0.166667	0.118624	1.69321	0	0	0	0	50	0.5	5.07962	0	0	0	0	0	0	0	0	0	0	0	0	0	0	0
149031953	Tns2		tensin like C1 domain containing phosphatase (predicted)	8.44949	96420	16.6667	0.0833333	0.84284	0	0	0	0	33.3333	0.166667	0.204082	1.68568	0	0	0	0	0	0	0	0	0	50	0.5	5.05704	0	0	0	0	0	0
149031956	Krt8		rCG50668, isoform CRA_a	10.2	25549	100	2.66667	11.0302	100	3.5	2.4911	10.1673	100	1.83333	2.2449	11.8931	100	4.5	10.1699	100	1	10.2864	100	3.5	10.1667	100	1.5	10.1734	100	2.5	10.1654	100	3	15.2196
149031959	Krt8		rCG50668, isoform CRA_c	5	31095	100	9.58333	26.9047	100	12.6667	9.01542	30.2605	100	6.5	7.95918	23.5489	100	15.5	30.2691	100	6.5	20.1813	100	12.5	30.2578	100	7.5	30.278	100	10	30.2545	100	5.5	20.1873
149031969	Krt5		rCG50775	7.88467	56776	16.6667	0.0833333	0.844391	0	0	0	0	33.3333	0.166667	0.204082	1.68878	0	0	0	0	0	0	0	0	0	0	0	0	0	0	0	50	0.5	5.06635
149031984	Krt7		keratin complex 2, basic, gene 7, isoform CRA_b	4.9	38603	100	7.16667	42.1335	100	7.5	5.33808	49.9751	100	6.83333	8.36735	34.2919	100	6.5	48.3054	100	9.5	40.2962	100	8	48.3084	100	5	33.291	100	8	53.3116	100	6	29.2886
149032043	Mettl7a		methyltransferase like 7A, isoform CRA_a	8.2	22481	100	8.66667	29.3813	100	10.6667	7.59193	28.5332	100	6.66667	8.16327	30.2294	100	11	25.1923	100	4	30.2075	100	10.5	25.2056	100	8	30.2416	100	10.5	35.2015	100	8	30.2391
149032300	Palld		rCG59206	8.88966	63079	16.6667	0.0833333	0.853303	0	0	0	0	33.3333	0.166667	0.204082	1.70661	0	0	0	50	0.5	5.11982	0	0	0	0	0	0	0	0	0	0	0	0
149032481	Tom1		target of myb1 homolog (chicken), isoform CRA_a	5.55831	55424	16.6667	0.0833333	0.844627	33.3333	0.166667	0.118624	1.68925	0	0	0	0	50	0.5	5.06776	0	0	0	0	0	0	0	0	0	0	0	0	0	0	0
149032516	Rala		v-ral simian leukemia viral oncogene homolog A (ras related), isoform CRA_a	4.73351	20288	50	0.583333	5.07385	100	1.16667	0.830368	10.1477	0	0	0	0	100	1.5	10.1406	0	0	0	100	1	10.1519	0	0	0	100	1	10.1506	0	0	0
149032557	Kif5b		rCG45287	6	109504	100	0.666667	6.78076	100	0.5	0.355872	5.0818	100	0.833333	1.02041	8.47972	50	0.5	5.07843	50	0.5	5.08647	50	0.5	5.08861	100	1	10.2036	50	0.5	5.07836	100	1	10.1491
149032605	Vps35		vacuolar protein sorting 35 (mapped), isoform CRA_a	5.4	28409	66.6667	0.583333	5.06799	66.6667	0.5	0.355872	5.04958	66.6667	0.666667	0.816327	5.08641	50	0.5	5.06861	0	0	0	50	1	10.0801	50	0.5	5.0786	0	0	0	100	1.5	10.1806
149033487	Pdia4	G3V6T7	protein disulfide isomerase associated 4	4.8651	72749	50	2.08333	12.5889	100	4.16667	2.9656	25.1778	0	0	0	0	100	1.5	15.1521	0	0	0	100	7.5	35.2187	0	0	0	100	3.5	25.1626	0	0	0
149033508	Fermt2		rCG61183, isoform CRA_a	5.6	15488	100	3.33333	13.559	100	2.83333	2.01661	10.2332	100	3.83333	4.69388	16.8848	100	2	10.2333	100	2.5	10.2196	100	3.5	10.2353	100	4	15.2225	100	3	10.2309	100	5	25.2121
149033678	Rab2b		rCG61209, isoform CRA_b	5.9	18877	100	2.16667	13.4735	100	3.33333	2.37248	16.8254	100	1	1.22449	10.1216	100	4	20.162	50	0.5	5.08692	100	3.5	20.1488	100	1	10.1364	100	2.5	10.1653	100	1.5	15.1413
149034052	Psma7		rCG38543, isoform CRA_b	9.00256	26311	16.6667	0.166667	1.69188	33.3333	0.333333	0.237248	3.38376	0	0	0	0	0	0	0	0	0	0	100	1	10.1513	0	0	0	0	0	0	0	0	0
149034120	Anxa8		annexin A8	4.9	28265	100	5.75	31.8753	100	9.16667	6.52432	45.2323	100	2.33333	2.85714	18.5182	100	8	40.2373	100	1	10.1375	100	9	50.2375	100	3.5	25.2176	100	10.5	45.2221	100	2.5	20.1996
149034209	Itih4		inter alpha-trypsin inhibitor, heavy chain 4, isoform CRA_b	5.9	78432	16.6667	0.166667	1.69027	0	0	0	0	33.3333	0.333333	0.408163	3.38055	0	0	0	0	0	0	0	0	0	100	1	10.1416	0	0	0	0	0	0
149034223	Tkt		transketolase, isoform CRA_c	7.2	55781	100	20.8333	61.9718	100	24.6667	17.5563	73.6398	100	17	20.8163	50.3037	100	22.5	65.3278	100	15	45.2987	100	27	80.3023	100	16.5	50.3099	100	24.5	75.2893	100	19.5	55.3025
149034225	Tkt		transketolase, isoform CRA_e	8.8	15792	100	5.08333	11.9914	100	6.16667	4.38909	10.3261	100	4	4.89796	13.6566	100	7	10.3483	100	4.5	20.3151	100	6.5	10.3135	100	3.5	10.3235	100	5	10.3165	100	4	10.3312
149034404	Gna11	G3V6Q6	guanine nucleotide binding protein, alpha 11	5.9	42045	100	3	15.1894	100	2.83333	2.01661	13.5003	100	3.16667	3.87755	16.8785	100	3	10.1882	100	2.5	20.2138	100	2.5	15.1477	100	2.5	10.2107	100	3	15.1651	100	4.5	20.2112
149034408	Ncln		nicalin homolog (zebrafish), isoform CRA_a	5.94347	62068	16.6667	0.0833333	0.844511	33.3333	0.166667	0.118624	1.68902	0	0	0	0	50	0.5	5.06707	0	0	0	0	0	0	0	0	0	0	0	0	0	0	0
149034473	Lmnb2		similar to Lmnb2 protein (predicted)	5.2	56508	33.3333	0.166667	1.68523	66.6667	0.333333	0.237248	3.37046	0	0	0	0	50	0.5	5.05662	0	0	0	50	0.5	5.05475	0	0	0	0	0	0	0	0	0
149034483	Lsm7		LSM7 homolog, U6 small nuclear RNA associated (S. cerevisiae) (predicted), isoform CRA_e	5.82096	15943	16.6667	0.0833333	0.84435	33.3333	0.166667	0.118624	1.6887	0	0	0	0	50	0.5	5.0661	0	0	0	0	0	0	0	0	0	0	0	0	0	0	0
149034587	Atp5d	G3V7Y3	ATP synthase, H+ transporting, mitochondrial F1 complex, delta subunit, isoform CRA_b	4.98121	17552	33.3333	0.333333	3.37503	0	0	0	0	66.6667	0.666667	0.816327	6.75006	0	0	0	0	0	0	0	0	0	100	1	10.124	0	0	0	100	1	10.1262
149034885	Atp5j2		rCG42655, isoform CRA_b	10	13707	50	0.416667	4.21055	33.3333	0.333333	0.237248	3.36836	66.6667	0.5	0.612245	5.05275	100	1	10.1051	100	1	10.1019	0	0	0	0	0	0	0	0	0	50	0.5	5.05637
149034971	Fscn2		rCG42612, isoform CRA_b	6.44869	54551	66.6667	0.5	5.09727	33.3333	0.166667	0.118624	1.68852	100	0.833333	1.02041	8.50602	50	0.5	5.06555	100	1	10.2085	0	0	0	50	0.5	5.10041	0	0	0	100	1	10.2092
149034975	Actb		actin, beta, isoform CRA_b	6.1	16527	100	5.33333	10.1451	100	8.66667	6.16845	10.1551	100	2	2.44898	10.1351	100	10	10.1553	100	1.5	10.1307	100	11	10.1536	100	2	10.1363	100	5	10.1564	100	2.5	10.1382
149035166	Igfbp7	F1M9B2	insulin-like growth factor binding protein 7, isoform CRA_b	7.99105	28931	33.3333	0.333333	2.53524	0	0	0	0	66.6667	0.666667	0.816327	5.07048	0	0	0	100	1.5	10.1442	0	0	0	50	0.5	5.06726	0	0	0	0	0	0
149035180	Thegl		similar to testicular haploid expressed gene product isoform 2	4.37238	18466	16.6667	0.0833333	0.842693	33.3333	0.166667	0.118624	1.68539	0	0	0	0	0	0	0	0	0	0	0	0	0	0	0	0	50	0.5	5.05616	0	0	0
149035328	Limch1		rCG56941	5.3	90999	100	5.83333	35.1897	100	5.83333	4.15184	40.2063	100	5.83333	7.14286	30.1731	100	7	40.203	50	1	10.1014	100	5	40.2121	100	10	40.2124	100	5.5	40.2037	100	6.5	40.2056
149035585	Akr1a1		aldo-keto reductase family 1, member A1, isoform CRA_b	6.1	33106	100	5	22.7082	100	7.33333	5.21945	23.5524	100	2.66667	3.26531	21.8641	100	7.5	25.221	100	3	20.1796	100	8	25.2212	100	2.5	25.2107	100	6.5	20.2149	100	2.5	20.202
149035849	Pir		rCG49649	10.1	6915	66.6667	1	5.91235	66.6667	0.833333	0.59312	5.06575	66.6667	1.16667	1.42857	6.75896	100	2	10.1344	0	0	0	50	0.5	5.06288	100	2	10.1454	0	0	0	100	1.5	10.1315
149036004	Homer3		homer homolog 3 (Drosophila), isoform CRA_c	4.65351	23531	66.6667	0.416667	4.23037	33.3333	0.166667	0.118624	1.68652	100	0.666667	0.816327	6.77422	0	0	0	50	0.5	5.07048	50	0.5	5.05956	100	1	10.1735	0	0	0	50	0.5	5.07865
149036005	Homer3		homer homolog 3 (Drosophila), isoform CRA_d	4.47492	17255	16.6667	0.0833333	0.844216	33.3333	0.166667	0.118624	1.68843	0	0	0	0	0	0	0	0	0	0	50	0.5	5.0653	0	0	0	0	0	0	0	0	0
149036058	Lsm4		LSM4 homolog, U6 small nuclear RNA associated (S. cerevisiae) (predicted), isoform CRA_b	11.2	11256	33.3333	0.25	2.52686	66.6667	0.5	0.355872	5.05373	0	0	0	0	0	0	0	0	0	0	50	0.5	5.05056	0	0	0	100	1	10.1106	0	0	0
149036104	Pgls		6-phosphogluconolactonase (predicted), isoform CRA_a	6.6	38795	83.3333	1.16667	10.1181	66.6667	0.5	0.355872	3.39479	100	1.83333	2.2449	16.8415	50	0.5	5.06738	100	2	20.1705	0	0	0	100	2.5	20.1944	50	1	5.11698	100	1	10.1595
149036210	Fam213a		similar to RIKEN cDNA 5730469M10, isoform CRA_a	9.67504	24487	16.6667	0.0833333	0.843006	33.3333	0.166667	0.118624	1.68601	0	0	0	0	0	0	0	0	0	0	0	0	0	0	0	0	50	0.5	5.05804	0	0	0
149036390	Immt		inner membrane protein, mitochondrial, isoform CRA_a	5.6	85744	100	1.33333	13.496	100	1.16667	0.830368	11.8232	100	1.5	1.83673	15.1688	100	1	10.1649	100	1.5	15.1724	100	1.5	15.1372	100	1.5	15.1723	100	1	10.1674	100	1.5	15.1619
149036433	Kcmf1		rCG55995	5.35291	24704	16.6667	0.0833333	0.844622	0	0	0	0	33.3333	0.166667	0.204082	1.68924	0	0	0	0	0	0	0	0	0	50	0.5	5.06773	0	0	0	0	0	0
149036503	Mogs	A0A0G2K8S6	glucosidase 1	9.36828	91906	50	0.333333	3.37394	0	0	0	0	100	0.666667	0.816327	6.74787	0	0	0	50	0.5	5.06138	0	0	0	50	0.5	5.05438	0	0	0	100	1	10.1279
149036527	Dguok		deoxyguanosine kinase (predicted), isoform CRA_d	9.54121	27423	16.6667	0.0833333	0.84297	33.3333	0.166667	0.118624	1.68594	0	0	0	0	0	0	0	0	0	0	50	0.5	5.05782	0	0	0	0	0	0	0	0	0
149036532	Actg2		actin, gamma 2, isoform CRA_b	5	33671	100	24.0833	63.628	100	25.6667	18.2681	51.9563	100	22.5	27.551	75.2997	100	24.5	40.278	100	25.5	85.2958	100	30	55.308	100	19.5	60.2915	100	22.5	60.2829	100	22.5	80.3119
149036609	Snrpgl2		rCG56468, isoform CRA_a	7.14671	7102	50	0.333333	3.38191	66.6667	0.333333	0.237248	3.37764	33.3333	0.333333	0.408163	3.38619	50	0.5	5.06779	100	1	10.1586	50	0.5	5.06512	0	0	0	0	0	0	0	0	0
149036615	Pcyox1		prenylcysteine oxidase 1, isoform CRA_b	5.93664	48734	16.6667	0.0833333	0.844137	33.3333	0.166667	0.118624	1.68827	0	0	0	0	50	0.5	5.06482	0	0	0	0	0	0	0	0	0	0	0	0	0	0	0
149036646	Rpl22		rCG63207	7.17544	11169	33.3333	0.166667	1.68513	66.6667	0.333333	0.237248	3.37025	0	0	0	0	50	0.5	5.05457	0	0	0	0	0	0	0	0	0	50	0.5	5.05618	0	0	0
149036699	Mgll		monoglyceride lipase, isoform CRA_b	7.63847	35346	16.6667	0.0833333	0.843374	0	0	0	0	33.3333	0.166667	0.204082	1.68675	0	0	0	0	0	0	0	0	0	50	0.5	5.06024	0	0	0	0	0	0
149036808	Arl6ip5		ADP-ribosylation factor-like 6 interacting protein 5, isoform CRA_b	9.59141	29340	16.6667	0.0833333	0.842752	33.3333	0.166667	0.118624	1.6855	0	0	0	0	0	0	0	0	0	0	50	0.5	5.05651	0	0	0	0	0	0	0	0	0
149036876	Lmcd1		LIM and cysteine-rich domains 1 (predicted)	7.5	39506	50	0.333333	3.36974	100	0.666667	0.474496	6.73947	0	0	0	0	50	0.5	5.07175	0	0	0	50	1	10.0727	0	0	0	50	0.5	5.07395	0	0	0
149037015	Serbp1		Serpine1 mRNA binding protein 1, isoform CRA_b	10.1663	16794	33.3333	0.166667	1.69287	0	0	0	0	66.6667	0.333333	0.408163	3.38574	0	0	0	0	0	0	0	0	0	50	0.5	5.07497	0	0	0	50	0.5	5.08225
149037139	Akap2		rCG31964, isoform CRA_d	5.4	94493	100	12.9167	71.1095	100	14.1667	10.083	88.5969	100	11.6667	14.2857	53.6222	100	13.5	90.2716	100	12.5	65.2777	100	17	95.2616	100	11	45.2962	100	12	80.2575	100	11.5	50.2926
149037258	Serpinb10	G3V6B2	serine (or cysteine) peptidase inhibitor, clade B (ovalbumin), member 10	6.1007	45286	50	0.583333	5.90811	0	0	0	0	100	1.16667	1.42857	11.8162	0	0	0	100	1	10.1542	0	0	0	100	1	10.1434	0	0	0	100	1.5	15.1511
149037364	Ndufv2		NADH dehydrogenase (ubiquinone) flavoprotein 2, isoform CRA_b	8.23885	24862	16.6667	0.0833333	0.843882	0	0	0	0	33.3333	0.166667	0.204082	1.68776	0	0	0	0	0	0	0	0	0	50	0.5	5.06329	0	0	0	0	0	0
149037492	Sept2		septin 2, isoform CRA_b	6.1	45034	100	5.66667	36.8742	100	5.66667	4.03321	35.1811	100	5.66667	6.93878	38.5673	100	4.5	30.1793	100	5.5	35.2146	100	8	45.1809	100	6	40.2556	100	4.5	30.1829	100	5.5	40.2317
149037497	Sept2		septin 2, isoform CRA_d	10.4167	6170	16.6667	0.0833333	0.849832	33.3333	0.166667	0.118624	1.69966	0	0	0	0	0	0	0	0	0	0	50	0.5	5.09899	0	0	0	0	0	0	0	0	0
149037498	Hdlbp		high density lipoprotein binding protein, isoform CRA_a	6.57291	143132	100	0.916667	9.2959	100	1	0.711744	10.1409	100	0.833333	1.02041	8.45094	100	1	10.1507	50	1	10.0796	100	1.5	15.1685	100	1	10.2009	50	0.5	5.10331	50	0.5	5.07231
149037632	Col6a3		procollagen, type VI, alpha 3 (predicted), isoform CRA_d	5.2	233806	100	111.417	300.3	100	130.833	93.1198	296.959	100	92	112.653	303.64	100	117.5	300.29	100	80.5	325.33	100	104.5	260.267	100	107	290.316	100	170.5	330.321	100	88.5	295.275
149037634	Col6a3		procollagen, type VI, alpha 3 (predicted), isoform CRA_e	6.1	245061	100	16.1667	53.582	100	22.1667	15.777	53.5602	100	10.1667	12.449	53.6037	100	19	40.2331	100	6.5	30.3176	100	17	60.2171	100	13	70.2807	100	30.5	60.2304	100	11	60.2129
149037637	Cops8		rCG55492, isoform CRA_b	8.53707	27671	33.3333	0.25	2.53921	33.3333	0.333333	0.237248	3.38266	33.3333	0.166667	0.204082	1.69576	100	1	10.148	0	0	0	0	0	0	0	0	0	0	0	0	50	0.5	5.08728
149037813	Prdx2		rCG51106, isoform CRA_b	5.2	19796	100	7.58333	20.1961	100	13.1667	9.37129	30.2024	100	2	2.44898	10.1898	100	15.5	30.2035	100	1.5	10.1811	100	14	30.2063	100	2	10.1935	100	10	30.1973	100	2.5	10.1947
149037838	Calr		calreticulin, isoform CRA_b	5.3	24500	83.3333	5.75	17.6544	100	10.1667	7.23606	25.1945	66.6667	1.33333	1.63265	10.1144	100	7.5	25.1768	100	3	20.1691	100	14	25.2259	100	1	10.1741	100	9	25.1808	0	0	0
149037868	Mri1		similar to hypothetical protein MGC3207, isoform CRA_b	4.91103	19236	16.6667	0.0833333	0.848381	33.3333	0.166667	0.118624	1.69676	0	0	0	0	50	0.5	5.09029	0	0	0	0	0	0	0	0	0	0	0	0	0	0	0
149037913	Scoc		rCG51484, isoform CRA_a	4.46178	14064	50	0.5	5.08091	100	1	0.711744	10.1618	0	0	0	0	100	1	10.1839	0	0	0	100	1	10.1669	0	0	0	100	1	10.1346	0	0	0
149038061	Psmb10		proteasome (prosome, macropain) subunit, beta type 10, isoform CRA_a	5.48771	20486	16.6667	0.0833333	0.842312	33.3333	0.166667	0.118624	1.68462	0	0	0	0	0	0	0	0	0	0	50	0.5	5.05387	0	0	0	0	0	0	0	0	0
149038093	Cdh1		cadherin 1, isoform CRA_b	4.06103	66364	50	0.75	5.90353	100	1.5	1.06762	11.8071	0	0	0	0	100	1	10.1388	0	0	0	100	1.5	10.1472	0	0	0	100	2	15.1352	0	0	0
149038100	Sntb2		rCG51150	9.21789	28865	16.6667	0.0833333	0.852645	0	0	0	0	33.3333	0.166667	0.204082	1.70529	0	0	0	0	0	0	0	0	0	50	0.5	5.11587	0	0	0	0	0	0
149038300	Hsbp1		heat shock factor binding protein 1, isoform CRA_a	4.04992	10019	16.6667	0.0833333	0.847246	33.3333	0.166667	0.118624	1.69449	0	0	0	0	0	0	0	0	0	0	50	0.5	5.08348	0	0	0	0	0	0	0	0	0
149038396	Aprt		adenine phosphoribosyl transferase (predicted), isoform CRA_a	6.4	19957	100	2.5	10.9605	100	3	2.13523	11.7978	100	2	2.44898	10.1231	100	6.5	20.1842	100	3.5	15.1402	100	1.5	10.1348	100	1.5	10.1563	50	1	5.0745	50	1	5.07275
149038686	Vps26a		vacuolar protein sorting 26 (yeast), isoform CRA_c	9.57603	18980	16.6667	0.0833333	0.844383	33.3333	0.166667	0.118624	1.68877	0	0	0	0	50	0.5	5.0663	0	0	0	0	0	0	0	0	0	0	0	0	0	0	0
149038730	Ppa1		pyrophosphatase (mapped), isoform CRA_b	5.0845	34029	83.3333	1.5	11.0563	100	2.33333	1.66074	15.2665	66.6667	0.666667	0.816327	6.84611	100	2.5	15.273	0	0	0	100	3	20.261	100	1	10.2748	100	1.5	10.2655	100	1	10.2635
149038951	Hspa5		heat shock 70kDa protein 5 (glucose-regulated protein), isoform CRA_b	4.9	56302	100	16.5833	81.0805	100	18.6667	13.2859	91.9262	100	14.5	17.7551	70.2348	100	18.5	90.2658	100	20.5	80.2771	100	23	110.256	100	10.5	65.2154	100	14.5	75.2573	100	12.5	65.212
149039004	Ak1		adenylate kinase 1, isoform CRA_c	6.9	23219	83.3333	3.58333	8.45778	100	4.33333	3.08422	10.1462	66.6667	2.83333	3.46939	6.76934	100	5.5	10.1485	0	0	0	100	4	10.1527	100	5.5	10.1585	100	3.5	10.1374	100	3	10.1496
149039380	Dpp7		dipeptidylpeptidase 7, isoform CRA_b	5	36179	16.6667	0.166667	0.842183	33.3333	0.333333	0.237248	1.68437	0	0	0	0	50	1	5.0531	0	0	0	0	0	0	0	0	0	0	0	0	0	0	0
149039849	Tmed9		transmembrane emp24 protein transport domain containing 9, isoform CRA_b	8.58343	17788	33.3333	0.25	2.52902	33.3333	0.166667	0.118624	1.68349	33.3333	0.333333	0.408163	3.37454	0	0	0	100	1	10.1236	50	0.5	5.05046	0	0	0	0	0	0	0	0	0
149039920	Faf2		rCG24095, isoform CRA_a	5.04241	50188	16.6667	0.166667	1.68903	0	0	0	0	33.3333	0.333333	0.408163	3.37806	0	0	0	0	0	0	0	0	0	100	1	10.1342	0	0	0	0	0	0
149040145	Sorbs1		rCG57450	6.99632	76519	16.6667	0.0833333	0.845986	0	0	0	0	33.3333	0.166667	0.204082	1.69197	0	0	0	0	0	0	0	0	0	50	0.5	5.07592	0	0	0	0	0	0
149040699	F11r		F11 receptor	7	35837	66.6667	0.833333	6.77664	100	1.16667	0.830368	10.1618	33.3333	0.5	0.612245	3.39146	100	1	10.1647	0	0	0	100	1.5	10.161	0	0	0	100	1	10.1598	100	1.5	10.1744
149040720	Copa		rCG20221, isoform CRA_a	8.45173	25180	66.6667	0.916667	6.80028	33.3333	0.333333	0.237248	3.39871	100	1.5	1.83673	10.2018	0	0	0	100	1	10.1995	100	1	10.1961	100	2	10.2068	0	0	0	100	1.5	10.1992
149040734	Pea15a		phosphoprotein enriched in astrocytes 15, isoform CRA_b	4.94222	12531	16.6667	0.166667	1.69341	0	0	0	0	33.3333	0.333333	0.408163	3.38681	0	0	0	100	1	10.1604	0	0	0	0	0	0	0	0	0	0	0	0
149040761	Tagln2		transgelin 2, isoform CRA_b	8.8	29971	100	17.5	46.8936	100	21.8333	15.5397	48.5534	100	13.1667	16.1224	45.2338	100	23	50.222	100	15	65.2705	100	22.5	50.2195	100	13	35.2183	100	20	45.2188	100	11.5	35.2127
149040902	Lbr		rCG20089	9.7	70777	66.6667	0.666667	5.06932	66.6667	1	0.711744	6.75951	66.6667	0.333333	0.408163	3.37913	0	0	0	50	0.5	5.07776	100	1.5	10.133	0	0	0	100	1.5	10.1455	50	0.5	5.05964
149040954	Iars2		isoleucine-tRNA synthetase 2, mitochondrial (predicted)	9.00095	47430	33.3333	0.25	2.54155	0	0	0	0	66.6667	0.5	0.612245	5.0831	0	0	0	0	0	0	0	0	0	50	0.5	5.08491	0	0	0	100	1	10.1644
149040965	Eprs		glutamyl-prolyl-tRNA synthetase, isoform CRA_c	7.14639	164063	16.6667	0.166667	1.6798	33.3333	0.333333	0.237248	3.35961	0	0	0	0	50	1	10.0788	0	0	0	0	0	0	0	0	0	0	0	0	0	0	0
149041221	Sec23b		SEC23B (S. cerevisiae) (predicted), isoform CRA_a	8.44959	32814	16.6667	0.166667	1.69418	0	0	0	0	33.3333	0.333333	0.408163	3.38835	0	0	0	100	1	10.1651	0	0	0	0	0	0	0	0	0	0	0	0
149041242	Snx5		sorting nexin 5 (predicted), isoform CRA_b	5.4	30299	16.6667	0.0833333	0.842648	33.3333	0.166667	0.118624	1.6853	0	0	0	0	0	0	0	0	0	0	50	0.5	5.05589	0	0	0	0	0	0	0	0	0
149041246	Rrbp1		rCG27487, isoform CRA_a	10.6	26009	50	0.5	4.24371	33.3333	0.333333	0.237248	3.39794	66.6667	0.666667	0.816327	5.08948	100	1	10.1938	0	0	0	0	0	0	100	1.5	10.1882	0	0	0	50	0.5	5.08029
149041543	Tagln		rCG58175, isoform CRA_b	5.4	17665	100	6.83333	22.6917	100	9.5	6.76157	21.8199	100	4.16667	5.10204	23.5634	100	9.5	20.1536	100	4.5	20.247	100	11	15.1571	100	3	20.2375	100	8	30.1491	100	5	30.2057
149041647	Ppp2r1b		protein phosphatase 2 (formerly 2A), regulatory subunit A (PR 65), beta isoform	5	73450	83.3333	1.33333	9.27953	100	1.5	1.06762	8.462	66.6667	1.16667	1.42857	10.0971	100	1.5	10.1645	0	0	0	50	1	5.07496	100	2	15.1534	100	2	10.1465	100	1.5	15.1378
149041699	Idh3a	F1LNF7	isocitrate dehydrogenase 3 (NAD+) alpha, isoform CRA_a	6.5	41177	83.3333	2	10.9561	100	2.5	1.77936	15.1338	66.6667	1.5	1.83673	6.77838	100	4	20.1646	0	0	0	100	2.5	20.169	100	2.5	10.1826	50	1	5.0678	100	2	10.1525
149041832	Loxl1		rCG57920, isoform CRA_a	5	13178	33.3333	0.25	2.53683	66.6667	0.5	0.355872	5.07367	0	0	0	0	50	0.5	5.07649	0	0	0	0	0	0	0	0	0	100	1	10.1445	0	0	0
149041833	Loxl1		rCG57920, isoform CRA_b	7.92525	70602	50	0.5	4.21628	0	0	0	0	100	1	1.22449	8.43256	0	0	0	50	0.5	5.0534	0	0	0	100	1	10.1193	0	0	0	100	1.5	10.125
149042185	Nono		rCG36231, isoform CRA_a	5.9	28537	100	3	17.6789	100	2.33333	1.66074	16.8368	100	3.66667	4.4898	18.521	100	2.5	20.1692	100	2.5	15.1892	100	3	15.1786	100	4	20.1806	100	1.5	15.1627	100	4.5	20.1931
149042187	Nono		rCG36231, isoform CRA_c	7.1	52431	100	5.41667	12.7101	100	4.16667	2.9656	11.8483	100	6.66667	8.16327	13.572	100	6	15.2078	100	7.5	20.2303	100	3	10.1608	100	7	10.2451	100	3.5	10.1762	100	5.5	10.2406
149042266	Msn	A0A096MK30	moesin, isoform CRA_a	6.1	67828	100	13.5833	41.0903	100	12.5	8.8968	28.5765	100	14.6667	17.9592	53.6041	100	12.5	30.2377	100	18.5	60.2721	100	16	30.2507	100	13.5	60.2588	100	9	25.2412	100	12	40.2814
149042267	Msn		moesin, isoform CRA_b	9	45397	100	28.5833	38.568	100	35.3333	25.1483	36.9011	100	21.8333	26.7347	40.2349	100	31	35.2317	100	19	40.2638	100	45	45.2584	100	23.5	35.2222	100	30	30.2131	100	23	45.2188
149042269	Msn		moesin, isoform CRA_d	9.2	9107	66.6667	2.83333	5.9235	100	5.5	3.91459	10.1544	33.3333	0.166667	0.204082	1.69256	100	6	10.1545	0	0	0	100	5	10.1575	0	0	0	100	5.5	10.1512	50	0.5	5.07769
149042395	Prdx4		peroxiredoxin 4, isoform CRA_a	6.7	31985	66.6667	0.583333	5.90365	100	0.833333	0.59312	8.42697	33.3333	0.333333	0.408163	3.38033	50	0.5	5.06976	100	1	10.141	100	1.5	15.1427	0	0	0	50	0.5	5.0684	0	0	0
149042601	Usp7		ubiquitin specific protease 7 (herpes virus-associated)	5.29235	115360	16.6667	0.0833333	0.845808	0	0	0	0	33.3333	0.166667	0.204082	1.69162	0	0	0	50	0.5	5.07485	0	0	0	0	0	0	0	0	0	0	0	0
149042842	Ptgis		rCG32231	6.36079	57147	100	1.66667	14.3063	100	1.66667	1.18624	13.4681	100	1.66667	2.04082	15.1445	100	2	15.1776	100	1	10.1404	100	1.5	15.1494	100	3	25.1977	50	1.5	10.0771	50	1	10.0954
149042913	Ctsa		rCG32401, isoform CRA_b	5.3	53933	33.3333	0.25	2.54788	66.6667	0.5	0.355872	5.09576	0	0	0	0	0	0	0	0	0	0	50	0.5	5.0933	0	0	0	100	1	10.194	0	0	0
149043085	Tgm2		transglutaminase 2, C polypeptide, isoform CRA_b	4.9	62563	100	26.6667	75.2721	100	38.1667	27.1649	83.6232	100	15.1667	18.5714	66.9211	100	24.5	75.2913	100	12	60.2652	100	33.5	75.2941	100	18.5	70.2329	100	56.5	100.284	100	15	70.2653
149043117	Rpn2		ribophorin II, isoform CRA_b	6.6	45903	83.3333	0.916667	8.49004	100	1.16667	0.830368	11.8708	66.6667	0.666667	0.816327	5.10926	100	1	10.2094	50	0.5	5.10358	100	1.5	15.2028	100	1.5	10.2242	100	1	10.2002	0	0	0
149043123	Samhd1		SAM domain and HD domain, 1 (predicted), isoform CRA_a	8.5	17307	33.3333	0.333333	2.54138	66.6667	0.666667	0.474496	5.08276	0	0	0	0	50	1	5.09618	0	0	0	0	0	0	0	0	0	100	1	10.1521	0	0	0
149043124	Samhd1		SAM domain and HD domain, 1 (predicted), isoform CRA_b	7.54992	44286	16.6667	0.0833333	0.843928	33.3333	0.166667	0.118624	1.68786	0	0	0	0	50	0.5	5.06357	0	0	0	0	0	0	0	0	0	0	0	0	0	0	0
149043182	ACTA1		actin, alpha 1, skeletal muscle, isoform CRA_a	5.88046	51463	50	1.16667	5.14221	0	0	0	0	100	2.33333	2.85714	10.2844	0	0	0	100	5	10.383	0	0	0	100	1	10.2564	0	0	0	100	1	10.2138
149043219	Tsnax		translin-associated factor X, isoform CRA_b	4.65202	16339	16.6667	0.0833333	0.842936	0	0	0	0	33.3333	0.166667	0.204082	1.68587	0	0	0	0	0	0	0	0	0	50	0.5	5.05762	0	0	0	0	0	0
149043358	Psmb8		proteosome (prosome, macropain) subunit, beta type 8, isoform CRA_b	7.62682	22658	16.6667	0.0833333	0.843817	0	0	0	0	33.3333	0.166667	0.204082	1.68763	0	0	0	0	0	0	0	0	0	50	0.5	5.0629	0	0	0	0	0	0
149043389	Vps52		vacuolar protein sorting 52 (yeast), isoform CRA_a	5.37353	69750	16.6667	0.166667	1.69085	0	0	0	0	33.3333	0.333333	0.408163	3.3817	0	0	0	0	0	0	0	0	0	100	1	10.1451	0	0	0	0	0	0
149043399	Tapbp		TAP binding protein, isoform CRA_a	8.82204	51702	83.3333	0.833333	7.43549	66.6667	0.666667	0.474496	5.07689	100	1	1.22449	9.7941	100	1.5	10.1645	50	0.5	5.06534	0	0	0	100	1.5	14.1739	50	0.5	5.06621	100	1	10.143
149043586	Pdxk	G3V647	rCG61105	6.34252	34833	50	0.416667	3.38955	0	0	0	0	100	0.833333	1.02041	6.77911	0	0	0	100	1	10.1579	0	0	0	50	1	5.09696	0	0	0	50	0.5	5.08247
149043589	Cstb		cystatin B, isoform CRA_b	8.76276	10178	33.3333	0.166667	1.69338	66.6667	0.333333	0.237248	3.38676	0	0	0	0	50	0.5	5.07452	0	0	0	0	0	0	0	0	0	50	0.5	5.08575	0	0	0
149043615	Pfkl		phosphofructokinase, liver, B-type, isoform CRA_a	6.47187	78725	16.6667	0.0833333	0.844255	33.3333	0.166667	0.118624	1.68851	0	0	0	0	0	0	0	0	0	0	0	0	0	0	0	0	50	0.5	5.06553	0	0	0
149043682	Col6a1		procollagen, type VI, alpha 1 (predicted), isoform CRA_a	4.9	75976	100	20.4167	51.0478	100	22	15.6584	45.2147	100	18.8333	23.0612	56.8809	100	15.5	40.2176	100	20	70.2145	100	16	40.212	100	20	55.2144	100	34.5	55.2146	100	16.5	45.2139
149044003	Igh-1a		rCG27715	9.2	15045	16.6667	0.0833333	0.849165	33.3333	0.166667	0.118624	1.69833	0	0	0	0	50	0.5	5.09499	0	0	0	0	0	0	0	0	0	0	0	0	0	0	0
149044015	Crip2		rCG27687, isoform CRA_d	8.3634	11327	100	2.75	9.44224	100	2.16667	1.54211	8.57524	100	3.33333	4.08163	10.3092	100	2.5	10.2916	100	4	10.3046	100	3.5	10.2937	100	4	10.3069	50	0.5	5.14049	100	2	10.3162
149044091	Exoc3l4		similar to RIKEN cDNA 1600013K19 (predicted), isoform CRA_a	6.88096	80916	16.6667	0.0833333	0.845078	0	0	0	0	33.3333	0.166667	0.204082	1.69016	0	0	0	0	0	0	0	0	0	50	0.5	5.07047	0	0	0	0	0	0
149044094	Cdc42bpb		Cdc42 binding protein kinase beta, isoform CRA_a	6.11619	192032	16.6667	0.0833333	0.853391	0	0	0	0	33.3333	0.166667	0.204082	1.70678	0	0	0	0	0	0	0	0	0	50	0.5	5.12035	0	0	0	0	0	0
149044127	Dync1h1		rCG27764, isoform CRA_b	5.8	463896	100	20.75	132.908	100	20.1667	14.3535	125.228	100	21.3333	26.1224	140.588	100	26	140.242	100	14	94.2658	100	20.5	140.217	100	28	184.261	100	14	95.2253	100	22	143.238
149044188	Eml1		echinoderm microtubule associated protein like 1, isoform CRA_c	11.2546	16689	33.3333	0.333333	3.39631	0	0	0	0	66.6667	0.666667	0.816327	6.79263	0	0	0	0	0	0	0	0	0	100	1	10.2026	0	0	0	100	1	10.1752
149044483	Mtap		rCG53488	7.51115	24748	66.6667	0.5	5.08245	100	0.833333	0.59312	8.47526	33.3333	0.166667	0.204082	1.68964	100	1	10.1722	50	0.5	5.06892	100	1	10.1642	0	0	0	50	0.5	5.08939	0	0	0
149044744	Actr2		ARP2 actin-related protein 2 homolog (yeast), isoform CRA_a	10.2	10219	16.6667	0.0833333	0.845769	33.3333	0.166667	0.118624	1.69154	0	0	0	0	50	0.5	5.07461	0	0	0	0	0	0	0	0	0	0	0	0	0	0	0
149044834	Efemp1		rCG23275	6.11224	19968	83.3333	0.916667	7.62582	66.6667	0.833333	0.59312	5.0852	100	1	1.22449	10.1664	50	0.5	5.07972	100	1	10.1546	0	0	0	100	1	10.179	100	2	10.1759	100	1	10.1657
149044844	H920_20171		rCG23267	5.56953	211579	16.6667	0.166667	1.68666	0	0	0	0	33.3333	0.333333	0.408163	3.37332	0	0	0	0	0	0	0	0	0	100	1	10.12	0	0	0	0	0	0
149044856	Sptbn1		spectrin beta 2, isoform CRA_a	5.30538	274063	100	1.75	10.1945	100	2	1.42349	10.1739	100	1.5	1.83673	10.2151	100	2.5	15.2039	100	2	10.2226	100	3	10.2159	100	1	10.206	50	0.5	5.10193	100	1.5	10.2166
149045209	Eci2		rCG44212, isoform CRA_a	8.73168	39309	33.3333	0.166667	1.68939	33.3333	0.166667	0.118624	1.68516	33.3333	0.166667	0.204082	1.69362	50	0.5	5.05549	50	0.5	5.08085	0	0	0	0	0	0	0	0	0	0	0	0
149045251	SERPINB9		rCG44092	5.34917	38939	16.6667	0.0833333	0.846674	0	0	0	0	33.3333	0.166667	0.204082	1.69335	0	0	0	0	0	0	0	0	0	0	0	0	0	0	0	50	0.5	5.08005
149045256	Serpinb1a		rCG44021	5.93215	18215	16.6667	0.0833333	0.847639	0	0	0	0	33.3333	0.166667	0.204082	1.69528	0	0	0	0	0	0	0	0	0	0	0	0	0	0	0	50	0.5	5.08583
149045287	Uqcrfs1		ubiquinol-cytochrome c reductase, Rieske iron-sulfur polypeptide 1, isoform CRA_c	8.61857	27600	16.6667	0.0833333	0.846893	33.3333	0.166667	0.118624	1.69379	0	0	0	0	0	0	0	0	0	0	50	0.5	5.08136	0	0	0	0	0	0	0	0	0
149045566	Mdn1		rCG54977	6.73302	472437	16.6667	0.0833333	0.847676	0	0	0	0	33.3333	0.166667	0.204082	1.69535	0	0	0	0	0	0	0	0	0	0	0	0	0	0	0	50	0.5	5.08605
149045627	Aco1	G3V6S2	rCG55067	7	98193	83.3333	0.75	5.09232	100	1.16667	0.830368	6.79455	66.6667	0.333333	0.408163	3.3901	100	1.5	10.2069	50	0.5	5.08482	50	1	5.09308	0	0	0	50	1	5.08368	50	0.5	5.08548
149045716	Vcp		valosin-containing protein, isoform CRA_a	5.4	76220	100	11.5833	56.915	100	15	10.6762	66.9145	100	8.16667	10	46.9156	100	17.5	70.2459	100	5.5	35.2352	100	18	75.2552	100	11.5	55.2508	100	9.5	55.2424	100	7.5	50.2607
149045748	Tpm1		similar to tropomyosin 1, embryonic fibroblast - rat, isoform CRA_a	4.7	22684	100	4.41667	13.4877	100	4.83333	3.44009	13.4669	100	4	4.89796	13.5085	100	4.5	10.1252	100	2.5	10.1574	100	5	20.1519	100	5.5	20.1922	100	5	10.1237	100	4	10.176
149045749	Tpm2		similar to tropomyosin 1, embryonic fibroblast - rat, isoform CRA_b	4.5	32801	50	1.66667	5.08408	100	3.33333	2.37248	10.1682	0	0	0	0	100	3	10.165	0	0	0	100	3.5	10.1767	0	0	0	100	3.5	10.1628	0	0	0
149045969	Idh1		isocitrate dehydrogenase 1 (NADP+), soluble, isoform CRA_b	5.2	13393	33.3333	0.25	2.53583	66.6667	0.5	0.355872	5.07167	0	0	0	0	100	1	10.1516	0	0	0	50	0.5	5.0634	0	0	0	0	0	0	0	0	0
149046197	Myo1b		myosin Ib	10.2605	76006	50	1.08333	5.11738	0	0	0	0	100	2.16667	2.65306	10.2348	0	0	0	100	3	10.2376	0	0	0	100	2	10.2307	0	0	0	100	1.5	10.236
149046394	Uggt1		UDP-glucose ceramide glucosyltransferase-like 1, isoform CRA_b	5.38773	167347	50	0.75	4.22673	0	0	0	0	100	1.5	1.83673	8.45346	0	0	0	100	3	10.196	0	0	0	50	1	10.0777	0	0	0	50	0.5	5.08669
149046516	Gpd1l		rCG24318	8.07415	50308	16.6667	0.0833333	0.842324	0	0	0	0	33.3333	0.166667	0.204082	1.68465	0	0	0	50	0.5	5.05394	0	0	0	0	0	0	0	0	0	0	0	0
149046539	Slc4a2		solute carrier family 4, member 2, isoform CRA_d	5.73904	102996	33.3333	0.166667	1.69588	0	0	0	0	66.6667	0.333333	0.408163	3.39176	0	0	0	0	0	0	0	0	0	50	0.5	5.08841	0	0	0	50	0.5	5.08688
149046588	Psmc2	G3V7L6	proteasome (prosome, macropain) 26S subunit, ATPase 2, isoform CRA_d	5.61546	48603	16.6667	0.333333	2.52612	0	0	0	0	33.3333	0.666667	0.816327	5.05224	0	0	0	100	2	15.1567	0	0	0	0	0	0	0	0	0	0	0	0
149046960	SNX3	B0BMY2	rCG58553, isoform CRA_c	9.7	15208	33.3333	0.25	1.68936	66.6667	0.5	0.355872	3.37871	0	0	0	0	50	1	5.06902	0	0	0	50	0.5	5.06713	0	0	0	0	0	0	0	0	0
149047117	Phf10		PHD finger protein 10	6.35491	50956	33.3333	0.166667	1.68507	66.6667	0.333333	0.237248	3.37015	0	0	0	0	50	0.5	5.05757	0	0	0	0	0	0	0	0	0	50	0.5	5.05288	0	0	0
149047324	Wdr1		WD repeat protein 1	6.2	66132	100	4.33333	22.7161	100	4.66667	3.32147	23.5601	100	4	4.89796	21.8721	100	4.5	20.2413	100	4	25.2021	100	5	30.2142	100	3.5	20.2121	100	4.5	20.2249	100	4.5	20.2022
149047465	Ywhah		tyrosine 3-monooxygenase/tryptophan 5-monooxygenase activation protein, eta polypeptide, isoform CRA_a	4.48037	20220	33.3333	0.333333	1.70815	33.3333	0.5	0.355872	1.71156	33.3333	0.166667	0.204082	1.70474	0	0	0	50	0.5	5.11422	50	1.5	5.13468	0	0	0	0	0	0	0	0	0
149047673	Ogdh		similar to oxoglutarate dehydrogenase (lipoamide), isoform CRA_d	6.5	117596	66.6667	0.833333	7.5854	100	1.33333	0.948992	11.8096	33.3333	0.333333	0.408163	3.36116	50	1	5.09142	0	0	0	100	2	20.1754	50	1	10.0835	100	1	10.1621	0	0	0
149047683	CYCA		rCG35781, isoform CRA_a	6.16639	19666	33.3333	0.333333	2.5406	0	0	0	0	66.6667	0.666667	0.816327	5.08119	0	0	0	50	1.5	10.1308	0	0	0	50	0.5	5.11273	0	0	0	0	0	0
149047685	Ppia		rCG35781, isoform CRA_c	9.3	13253	100	5.58333	16.8266	100	6.83333	4.86358	13.4892	100	4.33333	5.30612	20.164	100	6	10.1547	100	5	20.1708	100	7	20.154	100	4.5	20.163	100	7.5	10.1589	100	3.5	20.158
149047959	S100a9	P50116	S100 calcium binding protein A9 (calgranulin B)	7.3	13146	83.3333	2.33333	10.1399	66.6667	1.33333	0.948992	6.77404	100	3.33333	4.08163	13.5059	100	1.5	10.1644	100	3.5	10.1767	100	2.5	10.1577	100	2.5	10.1741	0	0	0	100	4	20.1667
149048293	Ppid		rCG62684, isoform CRA_b	9.70121	12803	66.6667	0.5	4.21831	100	0.833333	0.59312	6.74393	33.3333	0.166667	0.204082	1.69268	50	0.5	5.05901	50	0.5	5.07805	100	1.5	10.1201	0	0	0	50	0.5	5.05272	0	0	0
149048447	Impa1		Inositol (myo)-1(or 4)-monophosphatase 1, isoform CRA_a	4.8	26463	83.3333	0.583333	5.05765	100	0.5	0.355872	5.06983	66.6667	0.666667	0.816327	5.04548	50	0.5	5.06437	0	0	0	50	0.5	5.06471	50	0.5	5.07087	50	0.5	5.08041	50	1.5	10.0656
149048453	Fabp4		rCG41639, isoform CRA_b	9.23637	10888	33.3333	0.166667	1.69109	33.3333	0.166667	0.118624	1.6893	33.3333	0.166667	0.204082	1.69288	0	0	0	0	0	0	0	0	0	50	0.5	5.07865	50	0.5	5.0679	0	0	0
149048457	Fabp5	P55053	fatty acid binding protein 5, epidermal	6.96192	15060	16.6667	0.0833333	0.85325	0	0	0	0	33.3333	0.166667	0.204082	1.7065	0	0	0	50	0.5	5.1195	0	0	0	0	0	0	0	0	0	0	0	0
149048659	Actl6a		rCG41530, isoform CRA_b	5.3	45814	33.3333	0.333333	2.52815	66.6667	0.666667	0.474496	5.0563	0	0	0	0	50	1	5.05664	0	0	0	0	0	0	0	0	0	100	1	10.1123	0	0	0
149048804	Pgrmc2		progesterone receptor membrane component 2, isoform CRA_c	10.1918	17300	16.6667	0.166667	1.68883	0	0	0	0	33.3333	0.333333	0.408163	3.37767	0	0	0	0	0	0	0	0	0	0	0	0	0	0	0	100	1	10.133
149048977	Tuba3a		rCG30111, isoform CRA_a	5.4	48100	100	2.41667	10.1444	100	3.5	2.4911	10.1533	100	1.33333	1.63265	10.1356	100	4	10.1685	100	2	10.1568	100	1.5	10.1311	100	1	10.1721	100	5	10.1602	50	1	10.0779
149049045	Golt1b		golgi transport 1 homolog B (S. cerevisiae) (predicted), isoform CRA_a	11.8871	13116	16.6667	0.0833333	0.849329	0	0	0	0	33.3333	0.166667	0.204082	1.69866	0	0	0	50	0.5	5.09597	0	0	0	0	0	0	0	0	0	0	0	0
149049120	Mgst1		microsomal glutathione S-transferase 1, isoform CRA_a	9.72449	9543	50	1	5.07164	100	2	1.42349	10.1433	0	0	0	0	100	2	10.1443	0	0	0	100	2	10.1359	0	0	0	100	2	10.1496	0	0	0
149049388	Vwf		rCG29742	5.24461	308788	66.6667	1.41667	10.1155	33.3333	0.5	0.355872	3.38085	100	2.33333	2.85714	16.8502	0	0	0	100	2	15.1757	0	0	0	100	2.5	20.1767	100	1.5	10.1426	100	2.5	15.1981
149049454	PTMS		parathymosin, isoform CRA_a	12.7172	11886	50	0.25	2.53305	33.3333	0.166667	0.118624	1.68817	66.6667	0.333333	0.408163	3.37794	0	0	0	50	0.5	5.06602	0	0	0	0	0	0	50	0.5	5.0645	50	0.5	5.0678
149049491	Ptpn6	A0A0G2K064	protein tyrosine phosphatase, non-receptor type 6, isoform CRA_b	7.63537	67621	16.6667	0.25	1.69412	33.3333	0.5	0.355872	3.38824	0	0	0	0	100	1.5	10.1647	0	0	0	0	0	0	0	0	0	0	0	0	0	0	0
149049492	Phb2		prohibitin 2	10.1382	32299	100	4.33333	24.3638	100	2.33333	1.66074	18.485	100	6.33333	7.7551	30.2426	100	2	10.1374	100	8	35.2063	100	3.5	30.1723	100	5	30.2506	100	1.5	15.1453	100	6	25.2708
149049964	Lcp1		rCG36987	5.2	53967	100	9.66667	41.8503	100	12	8.54093	43.5204	100	7.33333	8.97959	40.1802	100	15	45.1962	100	5.5	40.1791	100	10.5	40.1818	100	7	30.1785	100	10.5	45.183	100	9.5	50.183
149049978	Tpt1		rCG37103, isoform CRA_d	4.6	11608	83.3333	0.916667	6.79232	100	1.5	1.06762	10.1947	66.6667	0.333333	0.408163	3.38997	100	1.5	10.1803	50	0.5	5.07742	100	1.5	10.2179	0	0	0	100	1.5	10.1858	50	0.5	5.09248
149049991	ELP4		rCG37105	8.45728	12651	16.6667	0.0833333	0.842322	33.3333	0.166667	0.118624	1.68464	0	0	0	0	50	0.5	5.05393	0	0	0	0	0	0	0	0	0	0	0	0	0	0	0
149050026	Rgcc		rCG37197, isoform CRA_a	4.60181	13270	16.6667	0.0833333	0.843263	0	0	0	0	33.3333	0.166667	0.204082	1.68653	0	0	0	0	0	0	0	0	0	0	0	0	0	0	0	50	0.5	5.05958
149050118	Lmo7		rCG36856	6.16319	187502	50	0.333333	3.40083	66.6667	0.333333	0.237248	3.40709	33.3333	0.333333	0.408163	3.39457	50	0.5	5.11647	0	0	0	50	0.5	5.1048	0	0	0	0	0	0	100	1	10.1837
149050232	Ipo5		rCG36992	4.7	75384	33.3333	0.666667	4.20268	66.6667	1.33333	0.948992	8.40536	0	0	0	0	100	3.5	20.1491	0	0	0	0	0	0	0	0	0	50	0.5	5.06694	0	0	0
149050240	Stk24		rCG37191, isoform CRA_b	5.5	36957	50	0.333333	3.38252	100	0.666667	0.474496	6.76504	0	0	0	0	100	1	10.1556	0	0	0	50	0.5	5.07642	0	0	0	50	0.5	5.06307	0	0	0
149050467	Calm1		calmodulin 2, isoform CRA_b	4	12877	100	7.91667	20.2048	100	5.66667	4.03321	16.857	100	10.1667	12.449	23.5526	100	8.5	20.2188	100	5	25.1478	100	6.5	20.2045	100	13	20.2503	100	2	10.1477	100	12.5	25.2597
149050517	Lrpprc	F1LM33	leucine-rich PPR-motif containing, isoform CRA_b	6.17814	156680	16.6667	0.0833333	0.843721	33.3333	0.166667	0.118624	1.68744	0	0	0	0	50	0.5	5.06233	0	0	0	0	0	0	0	0	0	0	0	0	0	0	0
149050678	Xdh	F1LQS6	rCG61833	6.89602	146171	50	0.333333	3.37917	0	0	0	0	100	0.666667	0.816327	6.75834	0	0	0	50	0.5	5.0686	0	0	0	100	1	10.14	0	0	0	50	0.5	5.06641
149050942	Ddx1		DEAD (Asp-Glu-Ala-Asp) box polypeptide 1, isoform CRA_b	5.46261	14467	33.3333	0.5	3.38298	0	0	0	0	66.6667	1	1.22449	6.76596	0	0	0	0	0	0	0	0	0	100	1.5	10.1477	0	0	0	100	1.5	10.1501
149051074	Lamb1		laminin, beta 1 (predicted)	5.09635	112024	50	0.416667	3.37115	33.3333	0.333333	0.237248	1.69423	66.6667	0.5	0.612245	5.04807	0	0	0	0	0	0	0	0	0	50	0.5	5.07877	50	1	5.08269	50	1	10.0654
149051105	Sypl1		synaptophysin-like protein, isoform CRA_c	8	26435	83.3333	1.66667	7.59421	100	2.5	1.77936	10.1257	66.6667	0.833333	1.02041	5.06274	100	3.5	10.1295	0	0	0	100	1.5	10.1161	100	1.5	10.1269	100	2.5	10.1314	50	1	5.06129
149051484	Akap5		A kinase (PRKA) anchor protein 5	4.6	76778	100	2.16667	19.3202	100	1.5	1.06762	15.1465	100	2.83333	3.46939	23.494	50	0.5	5.08305	50	1	10.0819	100	3	30.1899	100	4.5	30.2132	100	1	10.1665	100	3	30.1869
149052156	Wdr90		similar to mKIAA1924 protein (predicted), isoform CRA_a	6.87113	109998	33.3333	0.25	2.52836	66.6667	0.5	0.355872	5.05672	0	0	0	0	0	0	0	0	0	0	100	1	10.1108	0	0	0	50	0.5	5.05931	0	0	0
149052278	Rars		arginyl-tRNA synthetase (predicted), isoform CRA_a	6.33099	67458	33.3333	0.166667	1.68767	33.3333	0.166667	0.118624	1.68837	33.3333	0.166667	0.204082	1.68696	50	0.5	5.06512	50	0.5	5.06087	0	0	0	0	0	0	0	0	0	0	0	0
149052377	Gnb2l1		rCG34190, isoform CRA_b	6.5617	25140	83.3333	0.75	5.92044	100	1.16667	0.830368	8.45309	66.6667	0.333333	0.408163	3.38779	100	1	10.136	0	0	0	100	1.5	10.1492	50	0.5	5.06826	50	1	5.07409	50	0.5	5.0951
149052456	Hnrnph1	A0A0G2JTG7	heterogeneous nuclear ribonucleoprotein H1, isoform CRA_b	5.9	49200	100	8.33333	33.559	100	8.5	6.04982	33.5443	100	8.16667	10	33.5737	100	7	25.2137	100	7	30.2142	100	11.5	40.2171	100	8.5	35.249	100	7	35.2021	100	9	35.2579
149052492	Clk4		CDC like kinase 4, isoform CRA_e	6.88833	30709	50	0.25	2.52784	33.3333	0.166667	0.118624	1.68515	66.6667	0.333333	0.408163	3.37054	50	0.5	5.05545	50	0.5	5.05378	0	0	0	50	0.5	5.05782	0	0	0	0	0	0
149052556	Hspa4		heat shock protein 4, isoform CRA_b	8.4	50448	100	2.83333	20.1561	100	3.33333	2.37248	21.8395	100	2.33333	2.85714	18.4726	100	2	20.1897	50	0.5	5.06096	100	6.5	35.178	100	3	30.172	100	1.5	10.1508	100	3.5	20.1848
149052642	Anxa6		rCG33456, isoform CRA_c	5.3	74389	100	2.25	10.1759	100	2.5	1.77936	10.2079	100	2	2.44898	10.1438	100	3	10.2041	50	1	5.07028	100	3	10.1974	100	2.5	10.1937	100	1.5	10.2223	100	2.5	15.1674
149052668	G3bp1		Ras-GTPase-activating protein SH3-domain binding protein	5.35943	32813	50	0.25	2.53666	33.3333	0.166667	0.118624	1.68958	66.6667	0.333333	0.408163	3.38374	50	0.5	5.06873	0	0	0	0	0	0	50	0.5	5.08109	0	0	0	50	0.5	5.07013
149052863	Aldh3a2		rCG33224, isoform CRA_b	10.3904	19541	66.6667	0.5	4.23075	100	0.833333	0.59312	6.77156	33.3333	0.166667	0.204082	1.68994	100	1	10.166	0	0	0	50	1	5.07969	0	0	0	50	0.5	5.06902	50	0.5	5.06982
149052949	Dnah9		rCG34055	5.4	304562	66.6667	2.16667	5.0738	100	4.16667	2.9656	8.45942	33.3333	0.166667	0.204082	1.68819	100	6.5	10.1432	0	0	0	50	1.5	5.08575	50	0.5	5.06456	100	4.5	10.1493	0	0	0
149052998	Myh10		myosin, heavy polypeptide 10, non-muscle, isoform CRA_a	4.9	115175	100	22.1667	112.158	100	20.5	14.5907	121.951	100	23.8333	29.1837	102.366	100	17	105.294	100	21	100.351	100	24	135.283	100	30	114.379	100	20.5	125.274	100	20.5	92.3692
149052999	Myh10	G3V9Y1	myosin, heavy polypeptide 10, non-muscle, isoform CRA_b	5.3	228998	100	14.3333	69.4105	100	16.1667	11.5065	73.5771	100	12.5	15.3061	65.2439	100	17	70.2514	100	5	40.2007	100	14	70.2336	100	19	85.2964	100	17.5	80.2463	100	13.5	70.2345
149053041	Chd3		chromodomain helicase DNA binding protein 3	6.39133	206467	50	0.333333	3.37455	66.6667	0.5	0.355872	5.05922	33.3333	0.166667	0.204082	1.68988	50	0.5	5.06466	0	0	0	0	0	0	50	0.5	5.06963	100	1	10.113	0	0	0
149053211	Slc25a11		solute carrier family 25 (mitochondrial carrier	10.6822	22990	16.6667	0.0833333	0.847175	33.3333	0.166667	0.118624	1.69435	0	0	0	0	50	0.5	5.08305	0	0	0	0	0	0	0	0	0	0	0	0	0	0	0
149053322	Tax1bp3		Tax1 (human T-cell leukemia virus type I) binding protein 3, isoform CRA_b	5.03216	10619	33.3333	0.166667	1.6873	33.3333	0.166667	0.118624	1.68494	33.3333	0.166667	0.204082	1.68965	0	0	0	0	0	0	50	0.5	5.05482	50	0.5	5.06896	0	0	0	0	0	0
149053370	Pafah1b1		platelet-activating factor acetylhydrolase, isoform Ib, alpha subunit 45kDa, isoform CRA_b	8	27116	66.6667	0.583333	4.21783	100	1	0.711744	6.74787	33.3333	0.166667	0.204082	1.6878	50	1	5.07467	0	0	0	50	1	5.06091	50	0.5	5.0634	100	1	10.108	0	0	0
149053424	Ywhae		tyrosine 3-monooxygenase/tryptophan 5-monooxygenase activation protein, epsilon polypeptide, isoform CRA_d	4.9	10915	100	3.33333	12.671	100	5.33333	3.79597	11.8561	100	1.33333	1.63265	13.486	100	8	10.1867	100	1.5	15.202	100	4	15.191	100	1.5	15.1643	100	4	10.1906	50	1	10.0917
149053425	Ywhae		tyrosine 3-monooxygenase/tryptophan 5-monooxygenase activation protein, epsilon polypeptide, isoform CRA_e	4.5	21269	100	15.1667	39.4883	100	15.5	11.032	46.9304	100	14.8333	18.1633	32.0463	100	16.5	45.2328	100	13.5	20.3633	100	19	55.3349	100	17.5	40.3883	100	11	40.2234	100	13.5	35.3872
149053439	Glod4		similar to RIKEN cDNA 2700085E05, isoform CRA_a	4.5	26711	66.6667	1.33333	10.9166	100	2.5	1.77936	20.1472	33.3333	0.166667	0.204082	1.68603	100	2	20.1527	0	0	0	100	2.5	20.1464	50	0.5	5.05809	100	3	20.1425	0	0	0
149053626	Cct6b		rCG33492	8.34908	40687	16.6667	0.0833333	0.844016	0	0	0	0	33.3333	0.166667	0.204082	1.68803	0	0	0	50	0.5	5.0641	0	0	0	0	0	0	0	0	0	0	0	0
149053663	Ap2b1		adaptor-related protein complex 2, beta 1 subunit, isoform CRA_c	4.9	96903	83.3333	3.58333	17.6625	100	5.5	3.91459	25.1889	66.6667	1.66667	2.04082	10.1362	100	8.5	30.2315	0	0	0	50	2	15.1287	100	3.5	15.2128	100	6	30.2064	100	1.5	15.1959
149053720	Car4	A0A0H2UHB3	carbonic anhydrase 4	6.3	35580	66.6667	1.5	9.24617	33.3333	1.5	1.06762	6.72017	100	1.5	1.83673	11.7722	0	0	0	50	0.5	5.05303	100	4.5	20.1605	100	2	15.1286	0	0	0	100	2	15.1348
149053756	Cltc		clathrin, heavy polypeptide (Hc), isoform CRA_a	5.4	180932	100	30.9167	166.969	100	37.3333	26.5718	196.965	100	24.5	30	136.972	100	48	210.31	100	17	115.277	100	27	175.282	100	29	160.311	100	37	205.303	100	27.5	135.327
149053872	Nme2		rCG34286, isoform CRA_b	7.2	13383	50	0.916667	4.23505	100	1.83333	1.30486	8.47011	0	0	0	0	100	2.5	10.1724	0	0	0	100	1.5	10.161	0	0	0	50	1.5	5.07691	0	0	0
149053894	Acsf2		hypothetical protein LOC619561, isoform CRA_a	8.02993	58664	16.6667	0.0833333	0.848688	33.3333	0.166667	0.118624	1.69738	0	0	0	0	50	0.5	5.09213	0	0	0	0	0	0	0	0	0	0	0	0	0	0	0
149053895	Acsf2		hypothetical protein LOC619561, isoform CRA_b	8.17391	57411	16.6667	0.166667	1.69128	33.3333	0.333333	0.237248	3.38255	0	0	0	0	0	0	0	0	0	0	100	1	10.1477	0	0	0	0	0	0	0	0	0
149053922	Itga3		integrin alpha 3 (predicted)	7.17448	71817	100	2.75	16.0398	100	3.5	2.4911	16.8988	100	2	2.44898	15.1808	100	3	15.2448	100	2	20.2002	100	3.5	15.2262	100	2.5	15.2407	100	4	20.2255	50	1.5	10.1016
149053946	Phb		rCG35301, isoform CRA_b	4.8	23738	100	2.41667	15.9736	100	2.83333	2.01661	18.4906	100	2	2.44898	13.4566	100	1.5	15.1318	50	0.5	5.08491	100	5.5	30.1983	100	2.5	20.1561	100	1.5	10.1418	100	3	15.1289
149054035	Npepps		aminopeptidase puromycin sensitive	5.12167	92790	33.3333	0.166667	1.69431	33.3333	0.166667	0.118624	1.69525	33.3333	0.166667	0.204082	1.69337	0	0	0	0	0	0	50	0.5	5.08575	0	0	0	0	0	0	50	0.5	5.0801
149054058	Psmb3		rCG33987, isoform CRA_b	10.1971	12675	83.3333	0.75	6.76566	100	1	0.711744	8.45079	66.6667	0.5	0.612245	5.08053	100	1.5	10.1455	0	0	0	100	1	10.1429	100	1	10.1574	50	0.5	5.06398	50	0.5	5.08422
149054072	Lasp1		LIM and SH3 protein 1, isoform CRA_b	6.1	25778	83.3333	0.666667	6.75125	66.6667	0.5	0.355872	5.05391	100	0.833333	1.02041	8.44859	50	0.5	5.05235	50	0.5	5.06832	0	0	0	100	1	10.1345	100	1	10.1094	100	1	10.143
149054157	Smarce1		rCG34563, isoform CRA_b	4.69357	46645	16.6667	0.0833333	0.84323	0	0	0	0	33.3333	0.166667	0.204082	1.68646	0	0	0	50	0.5	5.05938	0	0	0	0	0	0	0	0	0	0	0	0
149054201	Krt19		keratin complex 1, acidic, gene 19, isoform CRA_b	5.5	32427	83.3333	0.916667	7.61696	100	1.16667	0.830368	10.1268	66.6667	0.666667	0.816327	5.10716	50	1	10.099	50	0.5	5.12062	100	2	15.1913	100	1.5	10.2009	50	0.5	5.08999	0	0	0
149054202	Krt19		keratin complex 1, acidic, gene 19, isoform CRA_c	6.4	25563	100	11.1667	34.4378	100	12.5	8.8968	28.6356	100	9.83333	12.0408	40.24	100	12	25.3004	100	6	35.204	100	17.5	40.304	100	13	40.2617	100	8	20.3023	100	10.5	45.2541
149054217	Jup		junction plakoglobin, isoform CRA_b	5.5	71672	100	4.41667	22.7201	100	3.66667	2.60973	21.8832	100	5.16667	6.32653	23.557	100	2.5	20.2155	100	5	25.2197	100	4.5	20.2338	100	3	15.2238	100	4	25.2004	100	7.5	30.2274
149054245	Rab5c		rCG32615, isoform CRA_b	8.7	13987	83.3333	0.833333	5.92028	66.6667	1.16667	0.830368	6.76354	100	0.5	0.612245	5.07701	0	0	0	50	0.5	5.07854	100	2	10.1578	50	0.5	5.07662	100	1.5	10.1328	50	0.5	5.07588
149054316	Vat1		vesicle amine transport protein 1 homolog (T californica), isoform CRA_b	4.9	33034	100	14	44.4335	100	16	11.3879	50.2782	100	12	14.6939	38.5888	100	20.5	50.301	100	9	35.2551	100	14.5	50.2548	100	13	40.2633	100	13	50.2789	100	14	40.248
149054345	Dusp3		similar to Dual specificity protein phosphatase 3 (T-DSP11) (predicted), isoform CRA_a	8.96271	9936	50	0.5	5.06788	33.3333	0.333333	0.237248	3.37374	66.6667	0.666667	0.816327	6.76202	0	0	0	100	1	10.1462	100	1	10.1212	0	0	0	0	0	0	100	1	10.1399
149054470	Nsf		N-ethylmaleimide sensitive fusion protein, isoform CRA_a	6.03031	80092	16.6667	0.0833333	0.842277	33.3333	0.166667	0.118624	1.68455	0	0	0	0	0	0	0	0	0	0	50	0.5	5.05366	0	0	0	0	0	0	0	0	0
149054516	Mrc2		collagen-binding factor Endo180	5.86347	170598	16.6667	0.0833333	0.844327	0	0	0	0	33.3333	0.166667	0.204082	1.68865	0	0	0	0	0	0	0	0	0	50	0.5	5.06596	0	0	0	0	0	0
149054559	Psmc5		peptidase (prosome, macropain) 26S subunit, ATPase 5, isoform CRA_e	7.4	29995	50	0.333333	3.3839	33.3333	0.166667	0.118624	1.68653	66.6667	0.5	0.612245	5.08127	0	0	0	100	1	10.1778	0	0	0	0	0	0	50	0.5	5.0596	50	0.5	5.06605
149054589	Pecam1		platelet/endothelial cell adhesion molecule, isoform CRA_c	6.49932	51570	50	0.583333	5.92747	100	1.16667	0.830368	11.8549	0	0	0	0	100	1	10.2175	0	0	0	100	1.5	15.1806	0	0	0	100	1	10.1668	0	0	0
149054595	Ddx5		ddx5 gene, isoform CRA_a	8.3	46074	83.3333	1.58333	10.9694	66.6667	0.5	0.355872	5.07273	100	2.66667	3.26531	16.866	100	1	10.1456	100	1.5	15.1657	50	0.5	5.07262	100	3.5	20.2119	0	0	0	100	3	15.2204
149054616	Psmd12		rCG33416	5.4	23612	50	0.75	5.07032	100	1.5	1.06762	10.1406	0	0	0	0	100	1.5	10.1453	0	0	0	100	2	10.1416	0	0	0	100	1	10.135	0	0	0
149054644	Gna13		guanine nucleotide binding protein, alpha 13	6.20548	33237	33.3333	0.166667	1.68569	33.3333	0.166667	0.118624	1.68572	33.3333	0.166667	0.204082	1.68565	50	0.5	5.05717	50	0.5	5.05696	0	0	0	0	0	0	0	0	0	0	0	0
149054664	Abca8a		rCG35339	7.65748	90181	16.6667	0.166667	1.68081	33.3333	0.333333	0.237248	3.36161	0	0	0	0	0	0	0	0	0	0	0	0	0	0	0	0	50	1	10.0848	0	0	0
149054764	Atp5hl1		rCG33654, isoform CRA_d	5.3	16341	83.3333	1	7.6452	66.6667	0.833333	0.59312	6.7983	100	1.16667	1.42857	8.4921	100	1	10.1931	100	2	10.2048	100	1.5	10.2018	50	0.5	5.09103	0	0	0	100	1	10.1805
149054817	Galk1		galactokinase 1, isoform CRA_a	4.93645	28117	16.6667	0.0833333	0.845572	0	0	0	0	33.3333	0.166667	0.204082	1.69114	0	0	0	50	0.5	5.07343	0	0	0	0	0	0	0	0	0	0	0	0
149054901	Sept9		septin 9, isoform CRA_d	7.25309	54454	33.3333	0.333333	2.53775	0	0	0	0	66.6667	0.666667	0.816327	5.0755	0	0	0	0	0	0	0	0	0	100	1.5	10.1584	0	0	0	50	0.5	5.06813
149054902	Sept9		septin 9, isoform CRA_e	7.8	38666	83.3333	2.25	14.3243	100	2.66667	1.89798	16.8586	66.6667	1.83333	2.2449	11.79	100	3.5	20.2399	0	0	0	100	3	15.2161	100	3	20.1839	100	1.5	15.1199	100	2.5	15.1862
149054982	Rptor		similar to p150 target of rapamycin (TOR)-scaffold protein containing WD-repeats (predicted)	6.42562	150491	16.6667	0.0833333	0.847034	0	0	0	0	33.3333	0.166667	0.204082	1.69407	0	0	0	0	0	0	0	0	0	50	0.5	5.0822	0	0	0	0	0	0
149055819	Ldha		rCG53940, isoform CRA_b	8.5	28857	83.3333	6.41667	19.1577	100	10.5	7.47331	23.2003	66.6667	2.33333	2.85714	15.115	100	12	20.2131	0	0	0	100	11	30.1893	100	3.5	20.1685	100	8.5	19.1986	100	3.5	25.1765
149055856	Kdelr1		KDEL (Lys-Asp-Glu-Leu) endoplasmic reticulum protein retention receptor 1, isoform CRA_a	9	24546	16.6667	0.0833333	0.843161	33.3333	0.166667	0.118624	1.68632	0	0	0	0	50	0.5	5.05897	0	0	0	0	0	0	0	0	0	0	0	0	0	0	0
149055892	Rasip1		Ras interacting protein 1 (predicted), isoform CRA_b	10.7552	27809	50	0.75	5.07414	0	0	0	0	100	1.5	1.83673	10.1483	0	0	0	100	3	15.1825	0	0	0	50	0.5	5.07815	0	0	0	100	1	10.1842
149055940	Ppfia3		rCG54528	5.40215	116112	16.6667	0.0833333	0.84445	0	0	0	0	33.3333	0.166667	0.204082	1.6889	0	0	0	0	0	0	0	0	0	0	0	0	0	0	0	50	0.5	5.0667
149056034	Myh14		myosin, heavy polypeptide 14	5.4	211581	100	33.25	206.208	100	30.5	21.7082	186.985	100	36	44.0816	225.432	100	30.5	190.294	100	32.5	185.435	100	35.5	200.361	100	37.5	235.435	100	25.5	170.298	100	38	255.426
149056215	Gpi		glucose phosphate isomerase	8	57637	100	8.66667	24.4297	100	10.1667	7.23606	28.59	100	7.16667	8.77551	20.2695	100	7	20.2556	100	6	20.2911	100	12	35.2866	100	8.5	20.2587	100	11.5	30.2276	100	7	20.2586
149056328	Kirrel2		rCG54063	8.3337	60528	16.6667	0.0833333	0.844042	0	0	0	0	33.3333	0.166667	0.204082	1.68808	0	0	0	0	0	0	0	0	0	50	0.5	5.06425	0	0	0	0	0	0
149056432	Actn4		rCG54533, isoform CRA_b	5	77873	100	12.5	51.933	100	17.6667	12.5741	68.6324	100	7.33333	8.97959	35.2336	100	15.5	70.3183	100	7	35.2023	100	19.5	75.2703	100	6	25.2514	100	18	60.3085	100	9	45.2472
149056470	Rps16		rCG54255, isoform CRA_b	10.6	14420	66.6667	0.916667	6.76118	100	1.5	1.06762	10.1406	33.3333	0.333333	0.408163	3.38175	100	1.5	10.1483	100	1	10.1452	100	1.5	10.1363	0	0	0	100	1.5	10.1373	0	0	0
149056483	Fbl		fibrillarin, isoform CRA_a	10.5857	33634	50	0.5	4.22528	0	0	0	0	100	1	1.22449	8.45056	0	0	0	100	1.5	10.1518	0	0	0	100	1	10.1372	0	0	0	50	0.5	5.06269
149056525	Blvrb		biliverdin reductase B (flavin reductase (NADPH)) (predicted), isoform CRA_a	6.82179	13399	66.6667	1.16667	5.97829	100	1.83333	1.30486	8.54338	33.3333	0.5	0.612245	3.41319	100	1	10.2511	0	0	0	100	3.5	10.2613	100	1.5	10.2396	50	1	5.11781	0	0	0
149056527	Blvrb		biliverdin reductase B (flavin reductase (NADPH)) (predicted), isoform CRA_c	6	19082	100	4.66667	16.9274	100	4.83333	3.44009	16.9243	100	4.5	5.5102	16.9304	100	4	20.2684	100	2.5	10.1842	100	7	20.2906	100	6	20.3068	100	3.5	10.214	100	5	20.3004
149056706	Bcam		basal cell adhesion molecule, isoform CRA_a	5.6	70533	100	11.5833	59.4088	100	15	10.6762	70.2213	100	8.16667	10	48.5963	100	14	65.2203	100	6.5	35.2634	100	11.5	60.2257	100	9.5	55.2716	100	19.5	85.2181	100	8.5	55.2539
149056789	Vasp		vasodilator-stimulated phosphoprotein (predicted), isoform CRA_e	9.31007	38245	100	1.33333	11.8165	100	1.33333	0.948992	13.509	100	1.33333	1.63265	10.124	100	1	10.1731	100	3	20.2064	100	2	20.1631	50	0.5	5.08338	100	1	10.1907	50	0.5	5.08226
149056897	Sae1		rCG53983, isoform CRA_b	5.61759	29999	50	0.666667	4.26274	33.3333	0.166667	0.118624	1.70299	66.6667	1.16667	1.42857	6.82248	50	0.5	5.10898	0	0	0	0	0	0	100	1.5	10.2466	0	0	0	100	2	10.2209
149057097	Snrpa1		rCG24640, isoform CRA_e	9.07337	17674	16.6667	0.0833333	0.846148	33.3333	0.166667	0.118624	1.6923	0	0	0	0	50	0.5	5.07689	0	0	0	0	0	0	0	0	0	0	0	0	0	0	0
149057116	Adamts17		a disintegrin-like and metalloprotease (reprolysin type) with thrombospondin type 1 motif, 17 (predicted)	7.02654	64593	16.6667	0.0833333	0.844497	0	0	0	0	33.3333	0.166667	0.204082	1.68899	0	0	0	0	0	0	0	0	0	0	0	0	0	0	0	50	0.5	5.06698
149057284	Idh2		similar to NADP+-specific isocitrate dehydrogenase, isoform CRA_a	9.8	12090	33.3333	0.416667	3.3888	66.6667	0.833333	0.59312	6.7776	0	0	0	0	100	1.5	10.1608	0	0	0	0	0	0	0	0	0	100	1	10.172	0	0	0
149057286	Idh2		similar to NADP+-specific isocitrate dehydrogenase, isoform CRA_c	7.2	17419	100	3.33333	18.5203	100	4.33333	3.08422	23.5405	100	2.33333	2.85714	13.5002	100	4	20.2228	100	4	10.212	100	4.5	25.203	100	2	20.196	100	4.5	25.1957	50	1	10.0926
149057356	rps17		rCG24688, isoform CRA_a	10.5	3365	100	1.83333	10.169	100	2	1.42349	10.1701	100	1.66667	2.04082	10.1678	100	2	10.173	100	2	10.1805	100	2	10.1721	100	1.5	10.1576	100	2	10.1653	100	1.5	10.1652
149057535	Ezr		rCG43375	9.8	17199	33.3333	0.833333	3.38387	66.6667	1.66667	1.18624	6.76774	0	0	0	0	0	0	0	0	0	0	100	2.5	10.1459	0	0	0	100	2.5	10.1573	0	0	0
149057578	Col4a2		procollagen, type IV, alpha 2 (predicted)	8.27421	165977	83.3333	1.58333	9.27088	100	2.66667	1.89798	13.473	66.6667	0.5	0.612245	5.06877	50	0.5	5.07483	100	1	10.1382	100	3.5	15.1683	0	0	0	100	4	20.1758	50	0.5	5.06813
149057897	Ppp2cb		protein phosphatase 2 (formerly 2A), catalytic subunit, beta isoform	5.36872	28031	33.3333	0.166667	1.68999	0	0	0	0	66.6667	0.333333	0.408163	3.37997	0	0	0	0	0	0	0	0	0	50	0.5	5.06632	0	0	0	50	0.5	5.0736
149058126	Aldh9a1		aldehyde dehydrogenase family 9, subfamily A1	6.9	56470	100	2	14.2721	100	3.5	2.4911	23.4798	100	0.5	0.612245	5.06445	100	5.5	25.1602	50	0.5	5.06339	100	2	20.1458	50	0.5	5.06472	100	3	25.1334	50	0.5	5.06525
149058392	Lamc1		laminin, gamma 1	5	170645	100	19.3333	91.9208	100	26.1667	18.624	106.925	100	12.5	15.3061	76.9171	100	20.5	85.2733	100	13.5	75.263	100	20.5	115.219	100	13	80.2477	100	37.5	120.281	100	11	75.2405
149058393	Lamc2		lamimin, gamma 2	7.13966	101760	33.3333	0.333333	2.52132	66.6667	0.666667	0.474496	5.04263	0	0	0	0	0	0	0	0	0	0	50	0.5	5.06037	0	0	0	50	1.5	10.0675	0	0	0
149058426	Tpr		translocated promoter region	5.15072	190719	33.3333	0.416667	4.20028	0	0	0	0	66.6667	0.833333	1.02041	8.40056	0	0	0	0	0	0	0	0	0	100	2	20.1294	0	0	0	50	0.5	5.07224
149058518	Tnnt2		troponin T2, cardiac, isoform CRA_a	10.3367	26203	16.6667	0.166667	0.849887	33.3333	0.333333	0.237248	1.69977	0	0	0	0	0	0	0	0	0	0	0	0	0	0	0	0	50	1	5.09932	0	0	0
149058529	Csrp1		cysteine and glycine-rich protein 1, isoform CRA_b	8.8	11840	66.6667	0.666667	5.05979	66.6667	0.833333	0.59312	5.05906	66.6667	0.5	0.612245	5.06052	100	1.5	10.1172	100	1	10.1167	50	1	5.05994	0	0	0	0	0	0	50	0.5	5.06487
149058530	Csrp1		cysteine and glycine-rich protein 1, isoform CRA_c	8.1	18053	83.3333	4.91667	15.1626	100	7.33333	5.21945	16.8596	66.6667	2.5	3.06122	13.4657	100	5.5	10.1411	0	0	0	100	11.5	20.2199	100	4.5	20.1958	100	5	20.2176	100	3	20.2012
149058889	Erap1	A0A0G2K2Y3	type 1 tumor necrosis factor receptor shedding aminopeptidase regulator, isoform CRA_a	5.93771	100746	16.6667	0.0833333	0.846506	0	0	0	0	33.3333	0.166667	0.204082	1.69301	0	0	0	50	0.5	5.07904	0	0	0	0	0	0	0	0	0	0	0	0
149059151	H920_10885		transportin 1	4.74249	92515	16.6667	0.0833333	0.850393	0	0	0	0	33.3333	0.166667	0.204082	1.70079	0	0	0	0	0	0	0	0	0	0	0	0	0	0	0	50	0.5	5.10236
149059384	Itga1		integrin alpha 1, isoform CRA_a	5.8	103594	100	1.25	11.8393	100	1.33333	0.948992	11.8486	100	1.16667	1.42857	11.8299	100	1.5	15.2219	50	0.5	5.09982	100	1	10.2088	100	1.5	15.1959	50	1.5	10.1152	100	1.5	15.194
149059404	Nnt		nicotinamide nucleotide transhydrogenase (mapped), isoform CRA_a	8.8951	80708	16.6667	0.166667	1.68972	0	0	0	0	33.3333	0.333333	0.408163	3.37943	0	0	0	100	1	10.1383	0	0	0	0	0	0	0	0	0	0	0	0
149059573	Tnc		rCG55184, isoform CRA_a	4.81576	171367	16.6667	0.0833333	0.841871	0	0	0	0	33.3333	0.166667	0.204082	1.68374	0	0	0	0	0	0	0	0	0	50	0.5	5.05123	0	0	0	0	0	0
149060050	Lamp2		lysosomal membrane glycoprotein 2, isoform CRA_d	8.11015	40278	16.6667	0.25	1.69256	33.3333	0.5	0.355872	3.38512	0	0	0	0	100	1.5	10.1554	0	0	0	0	0	0	0	0	0	0	0	0	0	0	0
149060379	Cd47		CD47 antigen (Rh-related antigen, integrin-associated signal transducer), isoform CRA_b	8.2	32591	50	1.5	5.09089	100	3	2.13523	10.1818	0	0	0	0	100	2.5	10.1864	0	0	0	100	3	10.1635	0	0	0	100	3.5	10.1955	0	0	0
149060617	Mylk		myosin, light polypeptide kinase (predicted), isoform CRA_a	4	17415	83.3333	0.666667	5.07395	100	0.666667	0.474496	5.06755	66.6667	0.666667	0.816327	5.08036	50	1	5.06968	100	1.5	10.1767	50	0.5	5.06256	50	0.5	5.06441	50	0.5	5.07039	0	0	0
149060618	Mylk		myosin, light polypeptide kinase (predicted), isoform CRA_b	4.7	87034	83.3333	2.08333	10.9385	100	3.66667	2.60973	16.8024	66.6667	0.5	0.612245	5.07466	100	6	20.1414	100	1	10.1519	100	3.5	20.136	0	0	0	100	1.5	10.1298	50	0.5	5.07206
149060743	Dlg1		discs, large homolog 1 (Drosophila), isoform CRA_a	5.45641	100629	33.3333	0.166667	1.6913	33.3333	0.166667	0.118624	1.6875	33.3333	0.166667	0.204082	1.69509	0	0	0	0	0	0	50	0.5	5.0625	50	0.5	5.08528	0	0	0	0	0	0
149060903	Rpl7		rCG30479, isoform CRA_a	11.4	31294	100	2.5	15.9769	100	1.83333	1.30486	13.4622	100	3.16667	3.87755	18.4915	50	0.5	5.08228	100	3	20.1612	100	3.5	20.1634	100	3.5	15.1635	100	1.5	15.1411	100	3	20.1499
149060978	Tcea1		rCG30435	8.41584	34020	16.6667	0.0833333	0.843637	33.3333	0.166667	0.118624	1.68727	0	0	0	0	50	0.5	5.06182	0	0	0	0	0	0	0	0	0	0	0	0	0	0	0
149060997	Lyn		Yamaguchi sarcoma viral (v-yes-1) oncogene homolog, isoform CRA_d	9	33176	66.6667	0.916667	5.93406	100	1.16667	0.830368	8.45965	33.3333	0.666667	0.816327	3.40847	100	2.5	15.1985	100	2	10.2254	50	0.5	5.06055	0	0	0	50	0.5	5.11994	0	0	0
149061036	Rab2b		RAB2, member RAS oncogene family	6.52026	18456	16.6667	0.0833333	0.843374	0	0	0	0	33.3333	0.166667	0.204082	1.68675	0	0	0	0	0	0	0	0	0	50	0.5	5.06025	0	0	0	0	0	0
149061475	Echs1		enoyl Coenzyme A hydratase, short chain, 1, mitochondrial, isoform CRA_b	7.03114	15723	100	2.66667	14.3192	100	2.33333	1.66074	13.482	100	3	3.67347	15.1564	100	2	10.1445	100	2.5	10.1525	100	2.5	15.1549	100	2.5	15.1595	100	2.5	15.1467	100	4	20.1573
149061606	Eps8l2		EPS8-like 2 (predicted), isoform CRA_a	6.46375	75576	83.3333	0.916667	7.6036	66.6667	0.833333	0.59312	6.75842	100	1	1.22449	8.44879	100	1.5	10.1913	50	0.5	5.06311	50	1	10.084	100	1.5	10.144	0	0	0	100	1	10.1392
149061711	Lsp1		lymphocyte specific 1, isoform CRA_c	9.8	8739	33.3333	0.25	2.53163	66.6667	0.5	0.355872	5.06326	0	0	0	0	100	1	10.1251	0	0	0	50	0.5	5.06473	0	0	0	0	0	0	0	0	0
149061760	Cd81		rCG47614, isoform CRA_f	4.8	18113	16.6667	0.166667	0.845225	33.3333	0.333333	0.237248	1.69045	0	0	0	0	0	0	0	0	0	0	50	1	5.07135	0	0	0	0	0	0	0	0	0
149061925	Gstp1		rCG48611, isoform CRA_d	7.1	19543	83.3333	8.91667	19.3766	100	13.5	9.60854	25.2504	66.6667	4.33333	5.30612	13.5028	100	13.5	20.2291	0	0	0	100	15.5	25.2898	100	6.5	20.2458	100	11.5	30.2324	100	6.5	20.2627
149061952	Coro1b		coronin, actin-binding protein, 1B, isoform CRA_b	5.24931	49351	66.6667	1	6.03811	33.3333	0.166667	0.118624	1.69871	100	1.83333	2.2449	10.3775	50	0.5	5.09614	100	2	10.3846	0	0	0	100	2	10.3894	0	0	0	100	1.5	10.3585
149062014	Dpp3		rCG47227, isoform CRA_a	4.90452	66121	16.6667	0.416667	3.35898	33.3333	0.833333	0.59312	6.71796	0	0	0	0	100	2.5	20.1539	0	0	0	0	0	0	0	0	0	0	0	0	0	0	0
149062126	Capn1		calpain 1, isoform CRA_a	5.3	81619	50	0.416667	4.23697	100	0.833333	0.59312	8.47394	0	0	0	0	100	1	10.1436	0	0	0	100	1	10.1904	0	0	0	50	0.5	5.08784	0	0	0
149062177	Sf1		zinc finger protein 162	9.44807	63364	83.3333	0.666667	5.91371	66.6667	0.666667	0.474496	5.06982	100	0.666667	0.816327	6.7576	100	1.5	10.1409	50	0.5	5.06602	50	0.5	5.06857	100	1	10.1345	0	0	0	50	0.5	5.07228
149062240	Stip1		stress-induced phosphoprotein 1, isoform CRA_b	6.11234	11843	16.6667	0.0833333	0.844582	33.3333	0.166667	0.118624	1.68916	0	0	0	0	0	0	0	0	0	0	50	0.5	5.06749	0	0	0	0	0	0	0	0	0
149062249	Hnrnpr		rCG47908	6.72747	46142	16.6667	0.0833333	0.844951	33.3333	0.166667	0.118624	1.6899	0	0	0	0	50	0.5	5.06971	0	0	0	0	0	0	0	0	0	0	0	0	0	0	0
149062308	Hnrnpul2		similar to hypothetical protein (predicted)	4.66323	86125	50	0.25	2.55262	33.3333	0.166667	0.118624	1.70214	66.6667	0.333333	0.408163	3.4031	50	0.5	5.10641	0	0	0	0	0	0	50	0.5	5.10099	0	0	0	50	0.5	5.10831
149062320	Ubxn1	Q499N6	similar to hypothetical protein MGC6696, isoform CRA_b	5.08204	33582	16.6667	0.0833333	0.8443	0	0	0	0	33.3333	0.166667	0.204082	1.6886	0	0	0	50	0.5	5.0658	0	0	0	0	0	0	0	0	0	0	0	0
149062341	Eef1g		rCG47618, isoform CRA_b	8	10055	83.3333	1	7.61655	66.6667	1	0.711744	6.76514	100	1	1.22449	8.46795	100	2	10.1572	100	1	10.1618	100	1	10.1382	100	1.5	10.1639	0	0	0	50	0.5	5.07817
149062342	Eef1g		rCG47618, isoform CRA_c	5.50373	26167	66.6667	0.583333	5.91195	33.3333	0.166667	0.118624	1.6933	100	1	1.22449	10.1306	0	0	0	100	1.5	15.1805	0	0	0	100	1	10.144	50	0.5	5.0799	50	0.5	5.06734
149062344	Ahnak		rCG47621, isoform CRA_b	5.4	16165	100	3.91667	19.4293	100	4.16667	2.9656	18.6047	100	3.66667	4.4898	20.2538	100	3	20.2719	100	2	20.2263	100	7	20.2727	100	6	20.2626	100	2.5	15.2695	100	3	20.2726
149062425	Tmem109		transmembrane protein 109, isoform CRA_b	10.1151	19142	16.6667	0.166667	1.69335	33.3333	0.333333	0.237248	3.3867	0	0	0	0	0	0	0	0	0	0	0	0	0	0	0	0	100	1	10.1601	0	0	0
149062429	Prpf19		PRP19/PSO4 pre-mRNA processing factor 19 homolog (S. cerevisiae), isoform CRA_d	6.75695	16955	83.3333	0.833333	7.63177	100	1	0.711744	8.47374	66.6667	0.666667	0.816327	6.7898	100	1	10.1652	0	0	0	100	1	10.1675	100	1	10.1882	50	1	5.08851	100	1	10.1812
149062538	Gnaq	D4AE68	guanine nucleotide binding protein, alpha q polypeptide, isoform CRA_a	5.4	42159	100	4.5	21.0401	100	4.66667	3.32147	23.5082	100	4.33333	5.30612	18.572	100	5	20.1883	100	3	10.2495	100	4.5	25.1656	100	5	20.2405	100	4.5	25.1707	100	5	25.226
149062580	Gda		guanine deaminase, isoform CRA_a	5.2	42323	100	11.5833	40.2189	100	15.3333	10.9134	40.2433	100	7.83333	9.59184	40.1945	100	16	35.2494	100	7.5	45.1728	100	18.5	55.2388	100	7.5	35.1846	100	11.5	30.2417	100	8.5	40.2259
149062782	Myof		similar to Myoferlin (Fer-1 like protein 3) (predicted)	8.8	101652	83.3333	1.5	12.6174	100	2.33333	1.66074	18.4905	66.6667	0.666667	0.816327	6.74428	100	3.5	25.1934	0	0	0	50	0.5	5.09395	50	0.5	5.11455	100	3	25.1842	50	1.5	15.1183
149063169	Gbas		similar to NipSnap2 protein (Glioblastoma amplified sequence)	9.59301	17569	100	1.16667	9.27702	100	1.83333	1.30486	13.4734	100	0.5	0.612245	5.08063	100	2	10.186	50	0.5	5.09274	100	3	25.1635	50	0.5	5.06283	50	0.5	5.0708	50	0.5	5.08633
149063190	Ran		RAN, member RAS oncogene family, isoform CRA_b	5.9	14732	100	1.58333	8.47041	100	2.16667	1.54211	10.1766	100	1	1.22449	6.76421	100	2.5	10.1807	100	2	10.1497	100	1.5	10.1693	50	0.5	5.06907	100	2.5	10.1798	50	0.5	5.07384
149063414	Erp29		endoplasmic reticulum protein 29, isoform CRA_a	8.4	17873	50	0.75	6.74022	66.6667	1.33333	0.948992	11.7858	33.3333	0.166667	0.204082	1.69461	100	2	20.1748	0	0	0	100	2	15.1827	0	0	0	0	0	0	50	0.5	5.08382
149063506	Pebp1		phosphatidylethanolamine binding protein 1, isoform CRA_a	6.3	10669	66.6667	1.33333	5.97282	100	2.5	1.77936	10.2431	33.3333	0.166667	0.204082	1.70257	100	2	10.2339	0	0	0	100	3.5	10.2425	0	0	0	100	2	10.2528	50	0.5	5.10772
149063507	Pebp1		phosphatidylethanolamine binding protein 1, isoform CRA_b	4.7	21775	66.6667	2.33333	10.1249	100	4.33333	3.08422	16.8639	33.3333	0.333333	0.408163	3.38592	100	3	15.1814	0	0	0	100	6.5	20.2269	0	0	0	100	3.5	15.1834	100	1	10.1578
149063939	Myh6		rCG23609, isoform CRA_b	5.6	216518	33.3333	1.41667	11.7284	66.6667	2.83333	2.01661	23.4568	0	0	0	0	50	0.5	5.09096	0	0	0	0	0	0	0	0	0	100	8	65.2796	0	0	0
149063974	Psme2		proteasome (prosome, macropain) 28 subunit, beta, isoform CRA_a	5	25960	100	3.33333	11.8923	100	4.33333	3.08422	13.5417	100	2.33333	2.85714	10.243	100	5.5	10.2071	100	2.5	10.2408	100	4	20.2316	100	2.5	10.2445	100	3.5	10.1864	100	2	10.2438
149063977	Psme2		proteasome (prosome, macropain) 28 subunit, beta, isoform CRA_d	5.82833	6364	83.3333	0.583333	5.08414	66.6667	0.666667	0.474496	5.08716	100	0.5	0.612245	5.08113	100	1.5	10.1827	50	0.5	5.08573	0	0	0	50	0.5	5.06804	50	0.5	5.07875	50	0.5	5.08962
149064074	Cryl1		crystallin, lamda 1, isoform CRA_a	6.09365	17463	16.6667	0.0833333	0.844241	33.3333	0.166667	0.118624	1.68848	0	0	0	0	50	0.5	5.06545	0	0	0	0	0	0	0	0	0	0	0	0	0	0	0
149064229	Tnfaip8		tumor necrosis factor, alpha-induced protein 8 (predicted), isoform CRA_a	7.4	24309	50	0.583333	4.22545	33.3333	0.333333	0.237248	3.38006	66.6667	0.833333	1.02041	5.07084	100	1	10.1402	100	1.5	10.1378	0	0	0	50	1	5.07471	0	0	0	0	0	0
149064294	Lmnb1		rCG46767, isoform CRA_a	4.9	27641	100	8.66667	34.4171	100	12.1667	8.65955	41.9245	100	5.16667	6.32653	26.9098	100	14	40.2803	100	3	20.2145	100	10.5	45.2467	100	6.5	30.253	100	12	40.2464	100	6	30.2618
149064295	Lmnb1		rCG46767, isoform CRA_b	4.9	58702	100	3.58333	20.1956	100	5.5	3.91459	25.2107	100	1.66667	2.04082	15.1805	100	6.5	30.2162	100	2.5	20.2118	100	3	15.2029	100	1	10.1781	100	7	30.2129	100	1.5	15.1517
149064296	Lmnb1	G3V7U4	rCG46767, isoform CRA_c	4.96775	66646	33.3333	0.416667	2.55902	0	0	0	0	66.6667	0.833333	1.02041	5.11805	0	0	0	0	0	0	0	0	0	100	2	10.2374	0	0	0	50	0.5	5.11679
149064321	Isoc1		rCG46625	8.22924	25972	16.6667	0.166667	1.68982	33.3333	0.333333	0.237248	3.37963	0	0	0	0	100	1	10.1389	0	0	0	0	0	0	0	0	0	0	0	0	0	0	0
149064414	Pcyox1l		similar to hypothetical protein C630049M13 (predicted)	9.48161	9165	16.6667	0.0833333	0.843316	0	0	0	0	33.3333	0.166667	0.204082	1.68663	0	0	0	0	0	0	0	0	0	0	0	0	0	0	0	50	0.5	5.0599
149064452	Txnl1		thioredoxin-like 1, isoform CRA_a	4.75114	26505	33.3333	0.25	2.529	66.6667	0.5	0.355872	5.058	0	0	0	0	50	0.5	5.05921	0	0	0	100	1	10.1148	0	0	0	0	0	0	0	0	0
149064499	Lman1		lectin, mannose-binding, 1, isoform CRA_a	5.80227	57886	83.3333	0.833333	6.74775	66.6667	0.333333	0.237248	3.37267	100	1.33333	1.63265	10.1228	50	0.5	5.05621	100	1	10.1246	50	0.5	5.0618	100	1.5	10.1238	0	0	0	100	1.5	10.1201
149064944	Pon3		paraoxonase 3, isoform CRA_a	5.51633	31626	100	1.08333	8.459	100	1.5	1.06762	11.846	100	0.666667	0.816327	5.072	100	1.5	10.1894	50	0.5	5.0749	100	1	10.1686	50	0.5	5.05871	100	2	15.18	50	1	5.08238
149065001	Ndufa4		rCG28086, isoform CRA_b	9.2	5878	100	3.16667	10.1566	100	4	2.84698	10.1574	100	2.33333	2.85714	10.1557	100	4	10.1595	100	2	10.1547	100	3	10.1524	100	2.5	10.1575	100	5	10.1604	100	2.5	10.1548
149065228	Akr1b8	G3V786	Protein Akr1b10	7.21774	36161	100	1.08333	9.32607	100	1.16667	0.830368	10.1455	100	1	1.22449	8.50668	50	0.5	5.06967	50	0.5	5.09898	100	2	15.1846	100	1	10.2063	100	1	10.1821	100	1.5	10.2148
149065436	Zyx		zyxin, isoform CRA_c	8.2	26276	66.6667	2	6.82663	100	3	2.13523	10.2348	33.3333	1	1.22449	3.41843	100	3.5	10.2412	100	3	10.2553	100	2.5	10.2291	0	0	0	100	3	10.2342	0	0	0
149065789	Naga		rCG59517, isoform CRA_c	5.84895	33006	33.3333	0.166667	1.68428	66.6667	0.333333	0.237248	3.36856	0	0	0	0	50	0.5	5.05183	0	0	0	50	0.5	5.05384	0	0	0	0	0	0	0	0	0
149065925	Ddx5		DEAD (Asp-Glu-Ala-Asp) box polypeptide 17, isoform CRA_b	8.57595	58354	16.6667	0.0833333	0.842985	33.3333	0.166667	0.118624	1.68597	0	0	0	0	0	0	0	0	0	0	0	0	0	0	0	0	50	0.5	5.05791	0	0	0
149065953	Eif3s6ip		eukaryotic translation initiation factor 3, subunit 6 interacting protein	5.90598	66712	50	0.416667	4.23597	100	0.833333	0.59312	8.47194	0	0	0	0	100	1	10.177	0	0	0	100	1	10.1699	0	0	0	50	0.5	5.06895	0	0	0
149066143	Puf60		siah binding protein 1	5.12199	58546	33.3333	0.166667	1.6947	0	0	0	0	66.6667	0.333333	0.408163	3.38941	0	0	0	0	0	0	0	0	0	50	0.5	5.10102	0	0	0	50	0.5	5.0672
149066411	Eif3h		eukaryotic translation initiation factor 3, subunit 3 gamma, isoform CRA_d	7.38692	20923	16.6667	0.0833333	0.844488	33.3333	0.166667	0.118624	1.68898	0	0	0	0	0	0	0	0	0	0	50	0.5	5.06693	0	0	0	0	0	0	0	0	0
149066547	Hrsp12		heat-responsive protein 12, isoform CRA_b	8.58097	10747	16.6667	0.166667	1.69348	33.3333	0.333333	0.237248	3.38696	0	0	0	0	0	0	0	0	0	0	100	1	10.1609	0	0	0	0	0	0	0	0	0
149067026	Ppp1r12a		protein phosphatase 1, regulatory (inhibitor) subunit 12A, isoform CRA_a	5.2	113011	83.3333	1.25	8.4635	66.6667	1.16667	0.830368	6.76493	100	1.33333	1.63265	10.1621	100	2.5	10.1623	100	1	10.1713	0	0	0	100	2	10.1605	100	1	10.1325	100	1	10.1545
149067180	Lta4h		leukotriene A4 hydrolase, isoform CRA_a	6.23539	54474	16.6667	0.166667	1.69759	33.3333	0.333333	0.237248	3.39518	0	0	0	0	0	0	0	0	0	0	0	0	0	0	0	0	100	1	10.1855	0	0	0
149067181	Lta4h		leukotriene A4 hydrolase, isoform CRA_b	5.6	45007	83.3333	2.33333	18.4845	100	3	2.13523	25.1675	66.6667	1.66667	2.04082	11.8015	100	4.5	30.176	0	0	0	100	1.5	15.1566	100	3.5	20.2478	100	3	30.1698	100	1.5	15.1567
149067208	Tmpo		thymopoietin, isoform CRA_c	9.8	42532	83.3333	2.08333	16.8377	100	2.66667	1.89798	23.5437	66.6667	1.5	1.83673	10.1317	100	2.5	20.1913	0	0	0	100	3	25.1983	50	1.5	10.1264	100	2.5	25.2414	100	3	20.2688
149067257	Rpl9	A0A0G2JXD0	rCG63708	10.5	21425	50	1.41667	10.9143	100	2.83333	2.01661	21.8287	0	0	0	0	50	1.5	10.0908	0	0	0	100	4	35.2315	0	0	0	100	3	20.1638	0	0	0
149067263	Arl1		ADP-ribosylation factor-like 1, isoform CRA_b	5.46677	18560	83.3333	0.583333	5.06444	66.6667	0.5	0.355872	3.37133	100	0.666667	0.816327	6.75755	50	0.5	5.05643	50	0.5	5.05957	50	1	5.05757	100	1	10.1454	0	0	0	50	0.5	5.06766
149067648	Pycard	G3V8L1	PYD and CARD domain containing	5	21674	100	1.91667	13.4873	100	2.33333	1.66074	16.8225	100	1.5	1.83673	10.1522	100	3.5	25.1773	100	2	10.1527	100	1	10.15	100	1	10.1539	100	2.5	15.1401	100	1.5	10.15
149067649	Fus		rCG39872, isoform CRA_a	9.5	51093	66.6667	0.916667	5.91116	100	1.66667	1.18624	10.1341	33.3333	0.166667	0.204082	1.68827	100	1.5	10.1282	50	0.5	5.06481	100	2	10.1406	0	0	0	100	1.5	10.1334	0	0	0
149067780	Mvp	A0A140TAE0	major vault protein	5.35729	96825	100	3.58333	26.0308	100	2.66667	1.89798	18.4871	100	4.5	5.5102	33.5745	100	4	25.1821	100	1.5	10.243	50	1.5	15.1092	100	5	35.2316	100	2.5	15.17	100	7	55.2489
149067892	Eif3c		eukaryotic translation initiation factor 3, subunit 8, 110kDa, isoform CRA_a	5.96291	72622	16.6667	0.0833333	0.852417	0	0	0	0	33.3333	0.166667	0.204082	1.70483	0	0	0	0	0	0	0	0	0	50	0.5	5.1145	0	0	0	0	0	0
149068067	Uqcrc2		ubiquinol cytochrome c reductase core protein 2, isoform CRA_d	9.22099	42857	16.6667	0.0833333	0.845926	33.3333	0.166667	0.118624	1.69185	0	0	0	0	0	0	0	0	0	0	50	0.5	5.07555	0	0	0	0	0	0	0	0	0
149068068	Uqcrc2		ubiquinol cytochrome c reductase core protein 2, isoform CRA_e	10.6196	12558	50	0.25	2.53583	66.6667	0.333333	0.237248	3.38191	33.3333	0.166667	0.204082	1.68975	50	0.5	5.06713	50	0.5	5.06924	50	0.5	5.0786	0	0	0	0	0	0	0	0	0
149068170	Rps15a		rCG40707, isoform CRA_b	11.097	16893	100	0.75	6.77996	100	0.5	0.355872	5.07683	100	1	1.22449	8.4831	50	0.5	5.07624	100	1	10.1946	50	0.5	5.08665	100	1.5	10.1762	50	0.5	5.06759	50	0.5	5.07852
149068184	rps13		rCG39658, isoform CRA_a	11.2	16143	83.3333	1.41667	6.75462	100	2.33333	1.66074	8.44403	66.6667	0.5	0.612245	5.06521	100	4	10.1319	50	0.5	5.0653	50	1	5.06503	100	1	10.1303	100	2	10.1352	0	0	0
149068231	Copb1		coatomer protein complex, subunit beta 1, isoform CRA_b	5.5	106201	100	3.08333	14.3085	100	4	2.84698	20.1609	100	2.16667	2.65306	8.45601	100	4.5	20.1544	50	0.5	5.06804	100	4	20.1674	100	3	10.1519	100	3.5	20.161	100	3	10.1481
149068251	Arntl		aryl hydrocarbon receptor nuclear translocator-like, isoform CRA_c	6.7813	67192	16.6667	0.0833333	0.844574	0	0	0	0	33.3333	0.166667	0.204082	1.68915	0	0	0	50	0.5	5.06744	0	0	0	0	0	0	0	0	0	0	0	0
149068376	Eif3f		eukaryotic translation initiation factor 3, subunit 5 (epsilon) (predicted), isoform CRA_c	5.69065	26215	33.3333	0.25	2.52798	66.6667	0.5	0.355872	5.05596	0	0	0	0	0	0	0	0	0	0	50	0.5	5.05896	0	0	0	100	1	10.1089	0	0	0
149068457	Ilk		integrin linked kinase, isoform CRA_c	8.6	47748	100	6.41667	33.5091	100	5.16667	3.67734	28.513	100	7.66667	9.38776	38.5053	100	5	30.1836	100	10	40.181	100	6	30.1738	100	4.5	25.1586	100	4.5	25.1815	100	8.5	50.1763
149068478	Trim3	G3V8D6	tripartite motif protein 3, isoform CRA_a	7.61497	80710	50	0.583333	4.25281	33.3333	0.166667	0.118624	1.68856	66.6667	1	1.22449	6.81707	0	0	0	0	0	0	0	0	0	100	1.5	10.2323	50	0.5	5.06567	100	1.5	10.2189
149068683	Numa1		nuclear mitotic apparatus protein 1, isoform CRA_a	5.56739	231770	50	0.25	2.542	66.6667	0.333333	0.237248	3.38658	33.3333	0.166667	0.204082	1.69743	50	0.5	5.097	0	0	0	0	0	0	0	0	0	50	0.5	5.06274	50	0.5	5.09229
149068734	Arap1		centaurin, delta 2, isoform CRA_d	5.83282	137404	33.3333	0.25	2.5299	0	0	0	0	66.6667	0.5	0.612245	5.0598	0	0	0	0	0	0	0	0	0	50	0.5	5.0584	0	0	0	100	1	10.121
149068735	Arap1		centaurin, delta 2, isoform CRA_e	5.79671	137060	66.6667	0.583333	5.05718	33.3333	0.166667	0.118624	1.68372	100	1	1.22449	8.43064	50	0.5	5.05116	50	0.5	5.08453	0	0	0	100	1.5	15.1493	0	0	0	50	1	5.05809
149068774	Rab6a		rCG39700, isoform CRA_c	4.77795	20006	16.6667	0.0833333	0.84566	33.3333	0.166667	0.118624	1.69132	0	0	0	0	50	0.5	5.07396	0	0	0	0	0	0	0	0	0	0	0	0	0	0	0
149069276	Clic5		chloride intracellular channel 5, isoform CRA_b	6.4	23614	100	9	34.4252	100	13	9.25267	43.6144	100	5	6.12245	25.236	100	13.5	45.282	100	4.5	20.1782	100	13	45.2837	100	5.5	25.2639	100	12.5	40.2775	100	5	30.2659
153218522	Kdelc2	Q566E5	KDEL motif-containing protein 2 precursor	8.36436	58702	16.6667	0.0833333	0.846866	0	0	0	0	33.3333	0.166667	0.204082	1.69373	0	0	0	50	0.5	5.0812	0	0	0	0	0	0	0	0	0	0	0	0
154425473	Eps15	A7BFV9	epidermal growth factor receptor pathway substrate 15	4.3	98614	16.6667	0.0833333	0.844378	33.3333	0.166667	0.118624	1.68876	0	0	0	0	50	0.5	5.06627	0	0	0	0	0	0	0	0	0	0	0	0	0	0	0
154937382	Myl9	Q64122	myosin regulatory light polypeptide 9	4.6	19724	100	3.16667	12.6666	100	5	3.55872	13.4951	100	1.33333	1.63265	11.8381	100	3.5	10.1618	100	1.5	15.2514	100	6.5	20.1594	50	0.5	5.07054	100	5	10.1641	100	2	15.1924
155369271	Prkaca	A1L1M0	cAMP-dependent protein kinase catalytic subunit alpha	9.13959	40606	16.6667	0.0833333	0.848751	33.3333	0.166667	0.118624	1.6975	0	0	0	0	0	0	0	0	0	0	50	0.5	5.0925	0	0	0	0	0	0	0	0	0
157059859	Hnrnpa2b1	A7VJC2	heterogeneous nuclear ribonucleoprotein A2	8.9	36055	100	9.41667	39.3943	100	14	9.96441	48.5615	100	4.83333	5.91837	30.2272	100	13.5	45.2125	100	4.5	20.2976	100	18.5	65.251	100	4.5	30.1826	100	10	35.2209	100	5.5	40.2014
157383032	Igkc		anti-mouse TfR immunoglobulin kappa light chain	5.5	23936	33.3333	0.333333	3.37983	66.6667	0.666667	0.474496	6.75965	0	0	0	0	100	1	10.1533	0	0	0	0	0	0	0	0	0	100	1	10.1256	0	0	0
157786682	Eif1	B0K008	eukaryotic translation initiation factor 1	7.29571	12747	16.6667	0.166667	1.69779	33.3333	0.333333	0.237248	3.39559	0	0	0	0	100	1	10.1868	0	0	0	0	0	0	0	0	0	0	0	0	0	0	0
157786694	Ptrf	G3V8L9	polymerase I and transcript release factor	5.3	43909	100	25.6667	54.4498	100	36.6667	26.0973	65.2831	100	14.6667	17.9592	43.6165	100	39.5	70.2922	100	6	35.2542	100	40	75.2771	100	20.5	45.2923	100	30.5	50.2799	100	17.5	50.3029
157786714	Sec23a	B5DFC3	protein transport protein Sec23A	6.64779	86162	83.3333	1.66667	10.145	66.6667	0.5	0.355872	3.39508	100	2.83333	3.46939	16.8949	0	0	0	100	2	10.2184	50	0.5	5.09606	100	4	20.2448	50	1	5.08918	100	2.5	20.2216
157786744	Dpysl2	P47942	dihydropyrimidinase-related protein 2	5.9	62278	100	52.75	128.655	100	59.5	42.3488	138.66	100	46	56.3265	118.649	100	62	145.331	100	44.5	130.287	100	65	140.333	100	52	115.328	100	51.5	130.317	100	41.5	110.333
157786842	Taf15	D3ZSS1	TATA-binding protein-associated factor 2N	9.00298	43249	33.3333	0.166667	1.68858	66.6667	0.333333	0.237248	3.37715	0	0	0	0	50	0.5	5.06072	0	0	0	0	0	0	0	0	0	50	0.5	5.07073	0	0	0
157786926	Arpc3	B2GV73	actin-related protein 2/3 complex subunit 3	8.8	20536	66.6667	1.25	6.74853	100	2.16667	1.54211	11.8055	33.3333	0.333333	0.408163	1.69156	100	4.5	20.1882	50	1	5.07468	50	1	5.07721	0	0	0	100	1	10.1511	0	0	0
157786944	Vps29	B2RZ78	vacuolar protein sorting-associated protein 29	6.32116	20470	33.3333	0.333333	3.40653	0	0	0	0	66.6667	0.666667	0.816327	6.81306	0	0	0	0	0	0	0	0	0	100	1	10.2182	0	0	0	100	1	10.2209
157787127	RPS28	P62859	40S ribosomal protein S28	11.1942	7836	16.6667	0.0833333	0.84807	0	0	0	0	33.3333	0.166667	0.204082	1.69614	0	0	0	50	0.5	5.08842	0	0	0	0	0	0	0	0	0	0	0	0
157817075	Hist1h1a	D4A3K5	histone H1.1	11.4884	22005	33.3333	0.333333	2.54478	66.6667	0.666667	0.474496	5.08956	0	0	0	0	50	0.5	5.08069	0	0	0	0	0	0	0	0	0	100	1.5	10.188	0	0	0
157817079	Nsun6	B1WC69	NOP2/Sun domain family, member 6	7.6	52309	33.3333	0.333333	1.684	66.6667	0.666667	0.474496	3.368	0	0	0	0	50	0.5	5.05333	0	0	0	50	1.5	5.05067	0	0	0	0	0	0	0	0	0
157817229	Arpc2	A0A0G2K9A2	actin-related protein 2/3 complex subunit 2	7	34348	100	2.58333	13.4954	100	3.66667	2.60973	15.1881	100	1.5	1.83673	11.8027	100	3.5	15.228	50	0.5	5.06299	100	4.5	15.157	100	2.5	15.1819	100	3	15.1793	100	1.5	15.1631
157817529	Ddx58	D4ADT5	probable ATP-dependent RNA helicase DDX58	5.39596	68364	16.6667	0.0833333	0.844871	33.3333	0.166667	0.118624	1.68974	0	0	0	0	0	0	0	0	0	0	50	0.5	5.06922	0	0	0	0	0	0	0	0	0
157817743	Cdh5		cadherin-5	5.1	87170	100	1.91667	11.0111	100	1.83333	1.30486	11.8531	100	2	2.44898	10.1691	100	1.5	15.1889	100	2	10.1646	100	1.5	10.1879	100	2	10.1709	100	2.5	10.1826	100	2	10.1718
157817771	Ddrgk1	D3ZAS9	DDRGK domain-containing protein 1	5.45043	38606	16.6667	0.0833333	0.843293	0	0	0	0	33.3333	0.166667	0.204082	1.68659	0	0	0	0	0	0	0	0	0	50	0.5	5.05976	0	0	0	0	0	0
157817869	Ca1	B0BNN3	carbonic anhydrase 1	7	28300	33.3333	1.08333	5.89091	66.6667	2.16667	1.54211	11.7818	0	0	0	0	100	2	15.1643	0	0	0	100	4.5	20.1812	0	0	0	0	0	0	0	0	0
157818019	Srsf1	D4A9L2	splicing factor, arginine/serine-rich 1B	10.6557	27745	33.3333	0.166667	1.70045	0	0	0	0	66.6667	0.333333	0.408163	3.40089	0	0	0	0	0	0	0	0	0	50	0.5	5.10343	0	0	0	50	0.5	5.09924
157818047	Ptk7		tyrosine-protein kinase-like 7	7.83852	85833	50	0.416667	4.23543	0	0	0	0	100	0.833333	1.02041	8.47086	0	0	0	100	1	10.1338	0	0	0	50	0.5	5.10886	0	0	0	100	1	10.1699
157818107	Psmd7	D4AEH3	26S proteasome non-ATPase regulatory subunit 7	6.3531	36469	50	0.5	4.23599	0	0	0	0	100	1	1.22449	8.47198	0	0	0	100	1	10.1548	0	0	0	100	1	10.1572	0	0	0	50	1	5.1039
157818153	huR	B5DF91	ELAV-like protein 1	9.35098	36170	33.3333	0.166667	1.69514	0	0	0	0	66.6667	0.333333	0.408163	3.39029	0	0	0	0	0	0	0	0	0	50	0.5	5.09539	0	0	0	50	0.5	5.07547
157818273	Cdc42ep4	B1WC33	CDC42 effector protein (Rho GTPase binding) 4	5.29588	37928	16.6667	0.0833333	0.846383	0	0	0	0	33.3333	0.166667	0.204082	1.69277	0	0	0	0	0	0	0	0	0	50	0.5	5.0783	0	0	0	0	0	0
157818431	Ppl	D4A5T8	periplakin	5.2	204147	100	3.16667	26.0162	100	2.66667	1.89798	21.8305	100	3.66667	4.4898	30.2019	100	3.5	25.1645	100	2	20.202	100	3.5	30.1671	100	6.5	45.2062	100	1	10.1599	100	2.5	25.1975
157818697	Coro1c	G3V624	coronin-1C	6.67161	53179	83.3333	1.83333	11.8722	100	2.5	1.77936	11.9217	66.6667	1.16667	1.42857	11.8227	100	3	15.2742	0	0	0	100	2.5	10.2454	100	2	20.2602	100	2	10.2455	100	1.5	15.208
157818713	Atm	D4ACL8	serine-protein kinase ATM	6.41889	349118	16.6667	0.0833333	0.842965	0	0	0	0	33.3333	0.166667	0.204082	1.68593	0	0	0	50	0.5	5.05779	0	0	0	0	0	0	0	0	0	0	0	0
157818797	Fbll1	D3ZVA5	rRNA/tRNA 2'-O-methyltransferase fibrillarin-like protein 1	10.5638	33854	16.6667	0.0833333	0.844084	0	0	0	0	33.3333	0.166667	0.204082	1.68817	0	0	0	0	0	0	0	0	0	0	0	0	0	0	0	50	0.5	5.0645
157818855	Evpl	G3V765	envoplakin	6.15229	231112	16.6667	0.0833333	0.848269	0	0	0	0	33.3333	0.166667	0.204082	1.69654	0	0	0	0	0	0	0	0	0	50	0.5	5.08961	0	0	0	0	0	0
157818975	Flnb	D4A8D5	filamin-B	5.4	275315	100	3.08333	24.3438	100	3	2.13523	23.4858	100	3.16667	3.87755	25.2017	100	4.5	25.1672	100	1	10.1709	100	1.5	15.1375	100	4.5	35.2364	100	3	30.1528	100	4	30.1979
157819279	Tnpo3	D4AAM0	transportin-3	5.21534	104185	16.6667	0.166667	1.695	0	0	0	0	33.3333	0.333333	0.408163	3.38999	0	0	0	0	0	0	0	0	0	0	0	0	0	0	0	100	1	10.17
157819489	Ppp2r4	B2RYQ2	serine/threonine-protein phosphatase 2A activator	5.9	36618	83.3333	1.08333	6.75327	100	1.66667	1.18624	10.1162	66.6667	0.5	0.612245	3.39035	100	1.5	10.1513	50	1	5.11573	50	1.5	10.073	0	0	0	100	2	10.1243	50	0.5	5.05532
157819527	Hint1	P62959	histidine triad nucleotide-binding protein 1	6.4	13778	66.6667	1.41667	8.44763	100	2.5	1.77936	13.5078	33.3333	0.333333	0.408163	3.38745	100	2.5	15.2266	0	0	0	100	3	15.1686	100	1	10.1624	100	2	10.1283	0	0	0
157819651	Cct7	D4AC23	T-complex protein 1 subunit eta	8	59659	66.6667	1.66667	15.1074	100	3	2.13523	26.8332	33.3333	0.333333	0.408163	3.38149	100	2.5	25.1687	0	0	0	100	3	25.1376	0	0	0	100	3.5	30.1934	100	1	10.1445
157819705	Rps4y2	D3ZX01	ribosomal protein S4, Y-linked 2	10.7217	29199	16.6667	0.0833333	0.84398	0	0	0	0	33.3333	0.166667	0.204082	1.68796	0	0	0	50	0.5	5.06388	0	0	0	0	0	0	0	0	0	0	0	0
157819753	Rcn1	D3ZUB0	reticulocalbin-1 precursor	4.52438	38091	33.3333	0.5	4.22362	66.6667	1	0.711744	8.44724	0	0	0	0	100	1	10.1759	0	0	0	0	0	0	0	0	0	100	2	15.1658	0	0	0
157819755	Ddx3y	D3ZN21	Protein Ddx3y	6.6	72995	100	2.83333	20.1503	100	3.16667	2.25386	21.8099	100	2.5	3.06122	18.4908	100	1.5	10.1329	100	3	20.1428	100	5.5	35.1659	100	1.5	10.158	100	2.5	20.1308	100	3	25.1716
157819765	Ogdhl		2-oxoglutarate dehydrogenase-like, mitochondrial	6.41099	116638	16.6667	0.0833333	0.842039	0	0	0	0	33.3333	0.166667	0.204082	1.68408	0	0	0	0	0	0	0	0	0	0	0	0	0	0	0	50	0.5	5.05223
157819829	Hacd3	D4ABI7	protein tyrosine phosphatase-like A domain containing 1	9.3	43105	100	1.75	8.50642	100	1.16667	0.830368	8.49673	100	2.33333	2.85714	8.51611	100	1.5	10.2136	50	1.5	5.10029	50	0.5	5.08415	100	3	10.2279	100	1.5	10.1924	100	2.5	10.2202
157819903	Tpgs1	D4A463	tubulin polyglutamylase complex subunit 1	9.20635	32500	16.6667	0.0833333	0.843785	0	0	0	0	33.3333	0.166667	0.204082	1.68757	0	0	0	50	0.5	5.06271	0	0	0	0	0	0	0	0	0	0	0	0
157819953	Atp6v1a	D4A133	V-type proton ATPase catalytic subunit A	5.3	68266	66.6667	1.5	11.7635	66.6667	1.16667	0.830368	10.1085	66.6667	1.83333	2.2449	13.4186	100	1.5	15.1649	100	5	35.1784	100	2	15.1605	0	0	0	0	0	0	50	0.5	5.07739
157819957	Dnajc9	A8QIC3	dnaJ homolog subfamily C member 9	7.1685	29980	16.6667	0.0833333	0.844301	33.3333	0.166667	0.118624	1.6886	0	0	0	0	0	0	0	0	0	0	0	0	0	0	0	0	50	0.5	5.06581	0	0	0
157819971	Usp5	D3ZVQ0	ubiquitin carboxyl-terminal hydrolase 5	4.7	95780	100	2.25	16.8685	100	1.66667	1.18624	15.1602	100	2.83333	3.46939	18.5768	100	1.5	10.1564	100	1	10.2336	100	2.5	25.191	100	4	20.2544	100	1	10.1332	100	3.5	25.2425
157820297	RGD1559896	D3ZY47	uncharacterized protein LOC498967	4.81063	35647	16.6667	0.0833333	0.851013	0	0	0	0	33.3333	0.166667	0.204082	1.70203	0	0	0	50	0.5	5.10608	0	0	0	0	0	0	0	0	0	0	0	0
157820325	Cse1l	D3ZPR0	exportin-2	5.44071	110214	16.6667	0.166667	1.68888	0	0	0	0	33.3333	0.333333	0.408163	3.37777	0	0	0	0	0	0	0	0	0	0	0	0	0	0	0	100	1	10.1333
157820507	Psma8	F1M6I7	proteasome subunit alpha type-7-like	8.98653	27894	33.3333	0.25	2.53755	33.3333	0.166667	0.118624	1.69252	33.3333	0.333333	0.408163	3.38258	50	0.5	5.07757	0	0	0	0	0	0	0	0	0	0	0	0	100	1	10.1477
157820703	RGD1310262	D4A1K4	uncharacterized protein LOC304650	10.5054	23490	16.6667	0.0833333	0.844154	0	0	0	0	33.3333	0.166667	0.204082	1.68831	0	0	0	0	0	0	0	0	0	50	0.5	5.06493	0	0	0	0	0	0
157820845	Tufm	P85834	elongation factor Tu, mitochondrial precursor	7.3	49523	100	2.33333	14.3393	100	2.5	1.77936	18.4995	100	2.16667	2.65306	10.1791	100	2	15.171	100	1.5	10.185	100	2	15.1566	100	2.5	10.1818	100	3.5	25.1709	100	2.5	10.1707
157820925	Snrpd2	B5DES0	small nuclear ribonucleoprotein Sm D2	10.3849	13528	33.3333	0.166667	1.69575	66.6667	0.333333	0.237248	3.3915	0	0	0	0	50	0.5	5.07882	0	0	0	50	0.5	5.09566	0	0	0	0	0	0	0	0	0
157820953	Hist1h2bk	G3V9C7	histone H2B	10.8	13891	100	53.3333	26.9069	100	76.1667	54.2112	23.5548	100	30.5	37.3469	30.259	100	70.5	20.2245	100	31	30.2695	100	83.5	30.22	100	29.5	30.239	100	74.5	20.2198	100	31	30.2686
157821073	Ipo9	D4A857	importin-9	4.5686	115938	33.3333	0.333333	3.38294	0	0	0	0	66.6667	0.666667	0.816327	6.76587	0	0	0	100	1	10.155	0	0	0	100	1	10.1427	0	0	0	0	0	0
157821095	Gpx7	D3ZQI1	glutathione peroxidase 7 precursor	7.93658	21090	16.6667	0.0833333	0.847229	0	0	0	0	33.3333	0.166667	0.204082	1.69446	0	0	0	0	0	0	0	0	0	0	0	0	0	0	0	50	0.5	5.08337
157821153	Echdc2	D3ZIL6	enoyl-CoA hydratase domain-containing protein 2, mitochondrial	9.67525	31780	66.6667	1.5	10.9371	33.3333	0.5	0.355872	3.37581	100	2.5	3.06122	18.4984	100	1.5	10.1274	100	2	15.1614	0	0	0	100	3.5	20.1806	0	0	0	100	2	20.153
157821295	Myl7	F1M7K3	myosin regulatory light chain 2, atrial isoform	4.2	16732	33.3333	1.75	6.72484	66.6667	3.5	2.4911	13.4497	0	0	0	0	100	2	10.1598	0	0	0	0	0	0	0	0	0	100	8.5	30.1892	0	0	0
157821427	Hist1h1b	D3ZBN0	histone H1.5	11.4627	22650	16.6667	0.0833333	0.84248	33.3333	0.166667	0.118624	1.68496	0	0	0	0	0	0	0	0	0	0	0	0	0	0	0	0	50	0.5	5.05488	0	0	0
157821459	Olfml3	G3V8H7	olfactomedin-like protein 3 precursor	6.45521	47220	16.6667	0.0833333	0.84182	33.3333	0.166667	0.118624	1.68364	0	0	0	0	0	0	0	0	0	0	0	0	0	0	0	0	50	0.5	5.05092	0	0	0
157821465	Cars	G3V9K0	cysteinyl-tRNA synthetase, cytoplasmic	6.08799	85540	16.6667	0.166667	0.852507	0	0	0	0	33.3333	0.333333	0.408163	1.70501	0	0	0	0	0	0	0	0	0	0	0	0	0	0	0	50	1	5.11504
157821497	Ndufs8	B0BNE6	NADH dehydrogenase [ubiquinone] iron-sulfur protein 8, mitochondrial	5.83207	23971	16.6667	0.0833333	0.841733	33.3333	0.166667	0.118624	1.68347	0	0	0	0	50	0.5	5.0504	0	0	0	0	0	0	0	0	0	0	0	0	0	0	0
157821505	Tnpo2	D3ZER6	transportin-2	4.72219	102877	16.6667	0.0833333	0.845633	0	0	0	0	33.3333	0.166667	0.204082	1.69127	0	0	0	0	0	0	0	0	0	50	0.5	5.0738	0	0	0	0	0	0
157821523	Sept11	B3GNI6	septin-11	6.2	49782	66.6667	1.75	8.44563	100	3.33333	2.37248	15.1988	33.3333	0.166667	0.204082	1.69245	100	5	15.2474	0	0	0	100	2	15.1651	0	0	0	100	3	15.1839	50	0.5	5.07736
157821581	Psmd13	B0BN93	26S proteasome non-ATPase regulatory subunit 13	5.47286	42818	16.6667	0.25	1.6928	33.3333	0.5	0.355872	3.38559	0	0	0	0	0	0	0	0	0	0	100	1.5	10.1568	0	0	0	0	0	0	0	0	0
157821621	Eif4a3	Q3B8Q2	eukaryotic initiation factor 4A-III	6.30375	46842	66.6667	0.666667	5.07645	66.6667	0.333333	0.237248	3.38244	66.6667	1	1.22449	6.77045	50	0.5	5.07817	0	0	0	50	0.5	5.06916	100	1.5	10.1639	0	0	0	100	1.5	10.1474
157821633	Dhx9	D4A9D6	ATP-dependent RNA helicase A	5.9	131731	100	2.5	19.159	100	1.16667	0.830368	13.1423	100	3.83333	4.69388	25.1758	100	1.5	15.1744	100	1.5	15.1427	100	1.5	19.1617	100	5.5	30.1873	50	0.5	5.0909	100	4.5	30.1973
157821731	Otub1	B2RYG6	ubiquitin thioesterase OTUB1	4.7	31271	83.3333	0.583333	5.94319	66.6667	0.5	0.355872	5.0724	100	0.666667	0.816327	6.81399	0	0	0	100	1	10.2367	100	1	10.1513	50	0.5	5.11988	50	0.5	5.06585	50	0.5	5.08537
157821823	Ngp	D3ZY96	neutrophilic granule protein precursor	8	19382	16.6667	0.0833333	0.847286	0	0	0	0	33.3333	0.166667	0.204082	1.69457	0	0	0	0	0	0	0	0	0	50	0.5	5.08371	0	0	0	0	0	0
157821869	Mcee	D4A197	methylmalonyl-CoA epimerase, mitochondrial	9.23829	18817	50	0.416667	3.39135	66.6667	0.666667	0.474496	5.08839	33.3333	0.166667	0.204082	1.6943	0	0	0	0	0	0	100	1.5	10.1743	0	0	0	50	0.5	5.09084	50	0.5	5.0829
157822091	Kank4	D4A6X3	KN motif and ankyrin repeat domain-containing protein 4	4.89245	109566	33.3333	0.416667	4.21551	33.3333	0.166667	0.118624	1.68856	33.3333	0.666667	0.816327	6.74246	0	0	0	0	0	0	50	0.5	5.06569	0	0	0	0	0	0	100	2	20.2274
157822117	Rab33b	F1LW77	ras-related protein Rab-33B	7.5	25753	50	0.583333	4.22151	100	1.16667	0.830368	8.44302	0	0	0	0	100	1	10.1334	0	0	0	50	1	5.06305	0	0	0	100	1.5	10.1326	0	0	0
157822175	Ndufb10	D4A0T0	NADH dehydrogenase [ubiquinone] 1 beta subcomplex subunit 10	7.67681	20859	50	0.25	2.53213	100	0.5	0.355872	5.06426	0	0	0	0	50	0.5	5.06316	0	0	0	50	0.5	5.07316	0	0	0	50	0.5	5.05647	0	0	0
157822361	Rasip1	B5DF05	ras-interacting protein 1	5.14922	67816	83.3333	1	7.62905	100	0.666667	0.474496	6.75938	66.6667	1.33333	1.63265	8.49873	50	0.5	5.09972	0	0	0	50	1	10.1001	100	3	15.2513	50	0.5	5.07836	100	1	10.2449
157822493	Sec24c	B5DEG8	protein transport protein Sec24C	6.67866	118524	50	0.416667	4.22663	66.6667	0.5	0.355872	5.07133	33.3333	0.333333	0.408163	3.38193	100	1	10.1503	0	0	0	0	0	0	100	1	10.1458	50	0.5	5.06369	0	0	0
157822627	Plxdc2	B5DEZ8	plexin domain-containing protein 2 precursor	6.15165	59379	16.6667	0.166667	1.68951	0	0	0	0	33.3333	0.333333	0.408163	3.37903	0	0	0	0	0	0	0	0	0	100	1	10.1371	0	0	0	0	0	0
157822753	Pgm2	A0A0G2JXA4	phosphoglucomutase-2	7.1	26718	100	2.58333	10.2173	100	3.33333	2.37248	10.2158	100	1.83333	2.2449	10.2189	100	3	10.2153	100	2	10.2098	100	3.5	10.2216	100	1	10.2276	100	3.5	10.2105	100	2.5	10.2192
157822819	Pnp		purine nucleoside phosphorylase	6.8	24337	100	9.25	31.0983	100	13.5	9.60854	38.596	100	5	6.12245	23.6005	100	14.5	40.2658	100	3	20.2668	100	14.5	35.2604	100	6.5	25.2658	100	11.5	40.262	100	5.5	25.2689
157823115	Pfdn2	B0BN18	prefoldin subunit 2	6.21926	16581	16.6667	0.0833333	0.846435	33.3333	0.166667	0.118624	1.69287	0	0	0	0	0	0	0	0	0	0	50	0.5	5.07861	0	0	0	0	0	0	0	0	0
157823267	Esd	B0BNE5	S-formylglutathione hydrolase isoform a	6.5	31364	16.6667	0.0833333	0.84381	0	0	0	0	33.3333	0.166667	0.204082	1.68762	0	0	0	0	0	0	0	0	0	50	0.5	5.06286	0	0	0	0	0	0
157823277	Dysf	D4A6X1	dysferlin	5.36861	230971	50	0.5	4.22624	100	1	0.711744	8.45249	0	0	0	0	100	1	10.1512	0	0	0	100	1.5	10.1402	0	0	0	50	0.5	5.0661	0	0	0
157823313	Kank3	B2RYN8	KN motif and ankyrin repeat domain-containing protein 3	4.92738	86079	16.6667	0.25	1.69076	0	0	0	0	33.3333	0.5	0.612245	3.38151	0	0	0	0	0	0	0	0	0	0	0	0	0	0	0	100	1.5	10.1445
157823377	Myl6	A0A0G2K6J5	myosin light polypeptide 6	4.3	16962	100	9.5	32.7448	100	14.5	10.3203	41.9118	100	4.5	5.5102	23.5777	100	14.5	40.2477	100	5.5	15.2339	100	14	45.2453	100	3.5	25.2357	100	15	40.2425	100	4.5	30.2636
157823391	Tpd52	F1MAB9	tumor protein D52	4.5232	24270	66.6667	0.5	4.24369	66.6667	0.666667	0.474496	5.08008	66.6667	0.333333	0.408163	3.40729	50	0.5	5.0747	50	0.5	5.06952	100	1.5	10.1655	0	0	0	0	0	0	50	0.5	5.15236
157823439	Tjp1	F1M4A0	tight junction protein ZO-1	6.1	194030	100	4.91667	30.2877	100	3.83333	2.72835	33.6113	100	6	7.34694	26.9641	100	5	45.2654	100	3	15.2621	100	3	25.2667	100	8.5	35.3243	100	3.5	30.3017	100	6.5	30.3058
157823473	Epx	D3ZSY4	eosinophil peroxidase precursor	10.5002	81281	100	2.66667	16.0034	100	1.66667	1.18624	13.4989	100	3.66667	4.4898	18.508	100	1.5	10.2133	100	9.5	40.2471	100	2.5	25.1996	100	1	10.2065	50	1	5.08365	50	0.5	5.07031
157823483	Cotl1	B0BNA5	coactosin-like protein	5.1	15933	100	2.16667	10.1691	100	2.66667	1.89798	10.1677	100	1.66667	2.04082	10.1705	100	2	10.1699	100	1.5	10.1721	100	4.5	10.1764	100	2	10.171	100	1.5	10.1567	100	1.5	10.1685
157823501	Mgst2		microsomal glutathione S-transferase 2	9.81528	16707	16.6667	0.0833333	0.843864	0	0	0	0	33.3333	0.166667	0.204082	1.68773	0	0	0	50	0.5	5.06318	0	0	0	0	0	0	0	0	0	0	0	0
157823689	Actr1a	P85515	alpha-centractin	6.19224	42614	83.3333	1.41667	10.1277	100	2.16667	1.54211	13.4966	66.6667	0.666667	0.816327	6.75884	50	1	10.1031	0	0	0	100	3.5	20.1831	100	1.5	15.1777	100	2	10.2037	50	0.5	5.09879
157823707	Gstm6l	A0A0G2K6L4	glutathione S-transferase, mu 6-like	7.9	21625	66.6667	1.83333	4.25662	100	3.16667	2.25386	6.81047	33.3333	0.5	0.612245	1.70278	50	2	5.10955	0	0	0	100	5.5	10.2146	50	1.5	5.10833	50	2	5.10723	0	0	0
157823715	Tppp	D3ZQL7	tubulin polymerization-promoting protein	9.9	23547	83.3333	1.25	6.77805	66.6667	0.833333	0.59312	5.08424	100	1.66667	2.04082	8.47186	100	2	10.1681	50	0.5	5.06163	50	0.5	5.08463	100	2	10.1769	0	0	0	100	2.5	10.177
157823723	Myl4	M0R4E1	myosin light chain 4	4.8	21255	33.3333	2.66667	9.2193	66.6667	5.33333	3.79597	18.4386	0	0	0	0	100	1.5	10.1461	0	0	0	0	0	0	0	0	0	100	14.5	45.1697	0	0	0
157823757	Postn	D3ZAF5	periostin precursor	7.3	90056	100	25.5833	60.2812	100	26.8333	19.0985	60.2637	100	24.3333	29.7959	60.2986	100	21.5	55.2552	100	15.5	45.294	100	24	55.2505	100	31	75.3032	100	35	70.2853	100	26.5	60.2988
157823763	Tollip	A2RUW1	toll-interacting protein	4.89224	30295	50	0.666667	5.07699	0	0	0	0	100	1.33333	1.63265	10.154	0	0	0	100	1	10.1536	0	0	0	100	1.5	10.151	0	0	0	100	1.5	10.1574
157823805	Papss1		bifunctional 3'-phosphoadenosine 5'-phosphosulfate synthase 1	6.30952	65903	16.6667	0.0833333	0.846783	0	0	0	0	33.3333	0.166667	0.204082	1.69357	0	0	0	0	0	0	0	0	0	0	0	0	0	0	0	50	0.5	5.0807
157823875	Eps8l1	D3ZDV2	epidermal growth factor receptor kinase substrate 8-like protein 1	6.00703	80086	66.6667	0.75	5.9189	66.6667	0.5	0.355872	5.06962	66.6667	1	1.22449	6.76819	100	1	10.1405	0	0	0	50	0.5	5.06833	100	2	10.166	0	0	0	100	1	10.1385
157823877	Ckap4	D3ZH41	cytoskeleton-associated protein 4	4.58782	36317	83.3333	1.58333	8.49817	66.6667	1.16667	0.830368	6.7766	100	2	2.44898	10.2197	50	0.5	5.10663	100	2.5	10.2342	100	3	15.2232	100	2	10.2352	0	0	0	100	1.5	10.1898
157823922	Gys1	A2RRU1	glycogen [starch] synthase, muscle	5.76574	84019	16.6667	0.0833333	0.847686	0	0	0	0	33.3333	0.166667	0.204082	1.69537	0	0	0	0	0	0	0	0	0	50	0.5	5.08611	0	0	0	0	0	0
157823944	Susd2	D3ZEV8	sushi domain-containing protein 2 precursor	5.6	89671	83.3333	2.08333	14.3458	66.6667	1.5	1.06762	8.46818	100	2.66667	3.26531	20.2234	100	1.5	10.1735	100	2.5	20.2427	100	3	15.2311	100	3.5	25.2401	0	0	0	100	2	15.1875
157824103	Glb1	D3ZUM4	beta-galactosidase precursor	7.23536	73228	16.6667	0.0833333	0.842458	0	0	0	0	33.3333	0.166667	0.204082	1.68492	0	0	0	0	0	0	0	0	0	50	0.5	5.05475	0	0	0	0	0	0
157824117	COPZ1	D4A8T3	coatomer subunit zeta-1	4.54136	20185	50	0.416667	4.23879	0	0	0	0	100	0.833333	1.02041	8.47757	0	0	0	50	0.5	5.07418	0	0	0	100	1	10.1821	0	0	0	100	1	10.1765
157824152	Hist1h2ac	G3V9C0	histone cluster 1, H2an	11.5	14136	100	15.1667	26.1359	100	14.3333	10.2017	18.584	100	16	19.5918	33.6878	100	17	20.2961	100	16	35.3289	100	10	20.2548	100	13	35.3599	100	16	15.2011	100	19	30.3748
157824176	Rhoc		rho-related GTP-binding protein RhoC	6.20303	22007	16.6667	0.0833333	0.846309	33.3333	0.166667	0.118624	1.69262	0	0	0	0	50	0.5	5.07785	0	0	0	0	0	0	0	0	0	0	0	0	0	0	0
157824206	Ogn	D3ZVB7	mimecan precursor	5.8	34070	100	14.4167	25.2228	100	20.6667	14.7094	30.2171	100	8.16667	10	20.2285	100	17	30.2183	100	7	20.218	100	15.5	30.2148	100	10.5	20.2534	100	29.5	30.2182	100	7	20.2142
157824216	Rras	D3Z8L7	ras-related protein R-Ras	7.2	23910	100	1.75	11.8538	100	1.83333	1.30486	10.165	100	1.66667	2.04082	13.5427	100	2	10.157	100	2.5	20.2177	100	1	10.184	100	1.5	10.2332	100	2.5	10.1539	100	1	10.1772
158081714	Zmynd8	A8C4G9	protein kinase C-binding protein 1	7.0086	133605	16.6667	0.0833333	0.842852	0	0	0	0	33.3333	0.166667	0.204082	1.6857	0	0	0	50	0.5	5.05711	0	0	0	0	0	0	0	0	0	0	0	0
158081781	Fam129b	B4F7E8	niban-like protein 1	5.6	84731	100	6.33333	38.5783	100	9.5	6.76157	51.9242	100	3.16667	3.87755	25.2325	100	12	55.2806	100	2	20.167	100	9	50.223	100	2.5	20.2639	100	7.5	50.2689	100	5	35.2665
158138513	Slc9a3r2	Q920G2	Na(+)/H(+) exchange regulatory cofactor NHE-RF2	7.3	37351	83.3333	1.75	13.4428	100	2.16667	1.54211	15.1394	66.6667	1.33333	1.63265	11.7462	100	2.5	15.1369	100	3.5	30.1747	100	2	20.1441	50	0.5	5.06376	100	2	10.1372	0	0	0
158138555	Akr1cl	D3ZF77	aldo-keto reductase family 1, member C-like	7.2	37196	100	12.75	41.9152	100	18.6667	13.2859	48.5985	100	6.83333	8.36735	35.2318	100	17	40.2736	100	5	35.2227	100	22.5	60.2526	100	8	30.2319	100	16.5	45.2694	100	7.5	40.241
158138561	C3	P01026	complement C3 precursor	6	186324	33.3333	0.25	2.52252	33.3333	0.166667	0.118624	1.68767	33.3333	0.333333	0.408163	3.35737	0	0	0	50	1	10.0721	50	0.5	5.06301	0	0	0	0	0	0	0	0	0
158138568	Alb	P02770	serum albumin precursor	6.1	68759	100	89.1667	102.746	100	137.333	97.7461	103.578	100	41	50.2041	101.913	100	134.5	105.249	100	42	100.226	100	147.5	100.241	100	37	100.25	100	130	105.244	100	44	105.263
158186676	Calu	G3V6S3	calumenin isoform a precursor	4.34472	37064	16.6667	0.0833333	0.84713	33.3333	0.166667	0.118624	1.69426	0	0	0	0	50	0.5	5.08278	0	0	0	0	0	0	0	0	0	0	0	0	0	0	0
158262004	Tubb4a	B4F7C2	tubulin, beta 4	4.6	49586	100	39.5	90.3529	100	46.6667	33.2147	93.6966	100	32.3333	39.5918	87.0093	100	51.5	100.378	100	38	90.3461	100	43	90.3536	100	26	80.3405	100	45.5	90.3579	100	33	90.3412
158303324	Itgb1	P49134	integrin beta-1 precursor	5.7	88345	100	5.75	34.3637	100	8.33333	5.9312	41.8543	100	3.16667	3.87755	26.873	100	7	40.1864	100	5	35.2471	100	8.5	45.1857	100	1	10.1903	100	9.5	40.1907	100	3.5	35.1818
158341664	Rab1b	G3V6H0	ras-related protein Rab-1B	5.4343	22178	16.6667	0.0833333	0.847209	33.3333	0.166667	0.118624	1.69442	0	0	0	0	0	0	0	0	0	0	50	0.5	5.08325	0	0	0	0	0	0	0	0	0
158635975	Atp2a2	P11507	sarcoplasmic/endoplasmic reticulum calcium ATPase 2 isoform b	5.1	109682	83.3333	2.91667	15.9532	100	5.33333	3.79597	26.8168	66.6667	0.5	0.612245	5.0896	100	5	25.1844	100	1	10.1712	50	1	5.08828	50	0.5	5.09765	100	10	50.1777	0	0	0
158636004	Flot1	Q9Z1E1	flotillin-1	6.78216	47500	33.3333	0.166667	1.69256	0	0	0	0	66.6667	0.333333	0.408163	3.38513	0	0	0	50	0.5	5.08858	0	0	0	0	0	0	0	0	0	50	0.5	5.06681
158711704	Col1a1	P02454	collagen alpha-1(I) chain precursor	5.6	137954	100	7.75	20.163	100	13	9.25267	26.862	100	2.5	3.06122	13.464	100	11	20.1784	50	0.5	5.05961	100	7	30.1885	100	3.5	15.1711	100	21	30.219	100	3.5	20.1614
158749613	Urod	B0BN55	uroporphyrinogen decarboxylase	6.09974	40583	16.6667	0.0833333	0.844978	0	0	0	0	33.3333	0.166667	0.204082	1.68996	0	0	0	0	0	0	0	0	0	50	0.5	5.06987	0	0	0	0	0	0
158749632	Dbt	B2GV15	lipoamide acyltransferase component of branched-chain alpha-keto acid dehydrogenase complex, mitochondrial	8.53707	53274	16.6667	0.0833333	0.846291	33.3333	0.166667	0.118624	1.69258	0	0	0	0	50	0.5	5.07775	0	0	0	0	0	0	0	0	0	0	0	0	0	0	0
161086978	Capza1	B2GUZ5	F-actin-capping protein subunit alpha-1	5.3	32911	100	2.16667	10.9824	100	3.33333	2.37248	15.1799	100	1	1.22449	6.78488	100	3.5	15.1884	50	0.5	5.08113	100	3	10.1705	100	2	10.1762	100	3.5	20.1808	50	0.5	5.09736
161333847	F2	G3V843	prothrombin precursor	6.3	70386	33.3333	0.166667	1.6847	66.6667	0.333333	0.237248	3.36939	0	0	0	0	50	0.5	5.05462	0	0	0	50	0.5	5.05357	0	0	0	0	0	0	0	0	0
161760632	Acly	P16638	ATP-citrate synthase isoform 2	7.1	119714	83.3333	1	7.61058	100	1.5	1.06762	10.1602	66.6667	0.5	0.612245	5.061	100	1.5	10.1788	0	0	0	100	1	10.1514	50	0.5	5.06221	100	2	10.1503	100	1	10.1208
161760644	Ncl	Q5U328	nucleolin	4.50622	77277	100	3.08333	21.0337	100	2.5	1.77936	18.4992	100	3.66667	4.4898	23.5682	100	3.5	35.1717	100	4	30.2288	100	3.5	15.2358	100	3	15.235	50	0.5	5.09018	100	4	25.2409
162138932	Ap2a2	Q66HM2	AP-2 complex subunit alpha-2	6.4	104174	83.3333	3.16667	19.3062	100	4	2.84698	21.8362	66.6667	2.33333	2.85714	16.7761	100	5	20.1804	0	0	0	100	4	25.1811	100	4	25.163	100	3	20.1471	100	3	25.1655
162287127	Myh14	F1LNF0	myosin-14	5.4	228914	100	2.33333	15.1722	100	2.66667	1.89798	15.174	100	2	2.44898	15.1704	100	3	15.1744	100	2	10.1834	100	2	10.1655	100	1.5	15.1603	100	3	20.182	100	2.5	20.1676
162287337	Apoe	P02650	apolipoprotein E precursor	5.1	35754	50	0.75	5.90647	100	1.5	1.06762	11.8129	0	0	0	0	100	2.5	20.187	0	0	0	100	1	10.1684	0	0	0	50	1	5.08342	0	0	0
162287395	Rab8a	P35280	ras-related protein Rab-8A	9.42948	23669	16.6667	0.0833333	0.847808	33.3333	0.166667	0.118624	1.69562	0	0	0	0	0	0	0	0	0	0	50	0.5	5.08685	0	0	0	0	0	0	0	0	0
162459050	Hist2h2ab	D3ZWE0	histone cluster 2, H2ab	11.3471	14000	83.3333	1.66667	7.66399	66.6667	0.5	0.355872	5.07326	100	2.83333	3.46939	10.2547	50	0.5	5.11179	100	2.5	10.2529	50	1	10.108	100	3	10.2582	0	0	0	100	3	10.2531
164565401	Hint2	D4AB01	histidine triad nucleotide binding protein 2	9.81934	17369	16.6667	0.0833333	0.848899	0	0	0	0	33.3333	0.166667	0.204082	1.6978	0	0	0	0	0	0	0	0	0	0	0	0	0	0	0	50	0.5	5.0934
164663841	Clic3	D3ZY91	chloride intracellular channel 3	5.6	26777	100	4	17.7179	100	2.83333	2.01661	10.2055	100	5.16667	6.32653	25.2304	100	2.5	10.2335	100	2.5	10.2014	100	3.5	10.1859	100	7	30.2553	100	2.5	10.1973	100	6	35.2344
164663874	Nans	B1WC26	N-acetylneuraminic acid synthase	6.4	40052	66.6667	1	6.77613	100	1.66667	1.18624	10.1614	33.3333	0.333333	0.408163	3.39081	100	2.5	10.2221	100	1	10.1724	100	1	10.1746	0	0	0	50	1.5	10.0877	0	0	0
165971399	Set	B0BMV1	Set protein	4.1	33407	66.6667	1.25	8.42218	100	2.33333	1.66074	15.1543	33.3333	0.166667	0.204082	1.69004	100	4.5	25.159	0	0	0	100	1.5	10.1494	0	0	0	100	1	10.1546	50	0.5	5.07012
166091462	Gbp5	B5DF73	guanylate binding protein 5	5.71479	66958	66.6667	1.25	5.95112	33.3333	0.166667	0.118624	1.69118	100	2.33333	2.85714	10.2111	50	0.5	5.07354	100	2	10.1761	0	0	0	100	2.5	10.2449	0	0	0	100	2.5	10.2121
167466288	Rpl7a	P62425	60S ribosomal protein L7a	11.1	29996	66.6667	1.33333	10.9204	100	2.5	1.77936	20.1521	33.3333	0.166667	0.204082	1.6887	100	4	30.1834	0	0	0	100	3	25.1997	0	0	0	50	0.5	5.07319	50	0.5	5.06611
169234816	Ahsa1	B0BN63	uncharacterized protein LOC681996	5.28989	38105	50	0.916667	5.11225	0	0	0	0	100	1.83333	2.2449	10.2245	0	0	0	100	1	10.1884	0	0	0	100	2.5	10.2394	0	0	0	100	2	10.2457
169642283	Snx14	B1H290	Snx14 protein	7.74282	77706	16.6667	0.0833333	0.844296	0	0	0	0	33.3333	0.166667	0.204082	1.68859	0	0	0	0	0	0	0	0	0	50	0.5	5.06577	0	0	0	0	0	0
183986052	Maoa	B2GV33	Maoa protein	8.01572	58804	16.6667	0.0833333	0.842982	33.3333	0.166667	0.118624	1.68596	0	0	0	0	0	0	0	0	0	0	50	0.5	5.05789	0	0	0	0	0	0	0	0	0
183986548	Pygb	G3V6Y6	Pygb protein	6.4	96775	83.3333	1.5	10.9377	100	2.66667	1.89798	18.4923	66.6667	0.333333	0.408163	3.38304	100	4	20.1798	50	0.5	5.07221	100	2.5	20.1618	0	0	0	100	1.5	15.1352	50	0.5	5.07692
184160980	Frs2	D4A244	fibroblast growth factor receptor substrate 2	5.81231	56810	33.3333	0.166667	1.68408	66.6667	0.333333	0.237248	3.36816	0	0	0	0	50	0.5	5.0534	0	0	0	50	0.5	5.05108	0	0	0	0	0	0	0	0	0
186910249	Snrpf	D4AAT4	small nuclear ribonucleoprotein F	4.47684	9726	16.6667	0.0833333	0.844034	0	0	0	0	33.3333	0.166667	0.204082	1.68807	0	0	0	0	0	0	0	0	0	0	0	0	0	0	0	50	0.5	5.06421
186972114	Fn1	A0A096P6L8	fibronectin precursor	5.3	272445	100	15.8333	77.7976	100	10.6667	7.59193	60.2811	100	21	25.7143	95.3141	100	6	50.2456	100	16.5	80.3162	100	8	45.29	100	29	120.313	100	18	85.3077	100	17.5	85.313
187281875	PDCD5	B1H286	uncharacterized protein LOC366089	4.96935	14411	16.6667	0.0833333	0.84468	0	0	0	0	33.3333	0.166667	0.204082	1.68936	0	0	0	50	0.5	5.06808	0	0	0	0	0	0	0	0	0	0	0	0
187469277	Sucla2	B2RZ24	Sucla2 protein	6.0411	47388	16.6667	0.0833333	0.846826	33.3333	0.166667	0.118624	1.69365	0	0	0	0	0	0	0	0	0	0	0	0	0	0	0	0	50	0.5	5.08096	0	0	0
189011598	Slc25a24	B1WC67	calcium-binding mitochondrial carrier protein SCaMC-1	8.1	52892	66.6667	2	7.6156	66.6667	2.66667	1.89798	6.78452	66.6667	1.33333	1.63265	8.44668	100	5	10.1939	0	0	0	0	0	0	100	2	15.1708	100	3	10.1596	100	2	10.1693
189011606	Nceh1	B2GV54	neutral cholesterol ester hydrolase 1	6.61275	45822	16.6667	0.0833333	0.846027	33.3333	0.166667	0.118624	1.69205	0	0	0	0	50	0.5	5.07616	0	0	0	0	0	0	0	0	0	0	0	0	0	0	0
189011620	Fbln1	D3ZQ25	fibulin-1 precursor	4.9	78073	100	1.83333	10.1637	100	2.16667	1.54211	10.1607	100	1.5	1.83673	10.1667	100	2.5	10.1857	100	1	10.1442	100	1.5	10.139	100	1.5	10.1749	100	2.5	10.1574	100	2	10.181
189011699	Trip6	B1WC42	thyroid hormone receptor interactor 6	7.09405	50916	83.3333	0.916667	6.78263	66.6667	0.5	0.355872	5.07535	100	1.33333	1.63265	8.4899	100	1	10.1602	100	1	10.1457	50	0.5	5.06581	50	1.5	5.11092	0	0	0	100	1.5	10.213
189163481	Isyna1	Q6AYK3	inositol-3-phosphate synthase 1	5.7	60884	50	0.833333	5.06219	100	1.66667	1.18624	10.1244	0	0	0	0	100	2	10.1285	0	0	0	100	2	10.1309	0	0	0	100	1	10.1137	0	0	0
189181716	Oxct1	B2GV06	succinyl-CoA:3-ketoacid coenzyme A transferase 1, mitochondrial precursor	8.55352	56204	83.3333	0.916667	7.59782	100	1.16667	0.830368	11.8115	66.6667	0.666667	0.816327	3.38414	100	1	10.146	0	0	0	100	1	10.1411	50	1	5.07717	100	1.5	15.1474	50	1	5.07525
189181726	Tln1	G3V852	talin-1	5.8	269671	100	78.3333	271.979	100	92.6667	65.9549	296.944	100	64	78.3673	247.015	100	98	280.28	100	48	235.347	100	96.5	335.28	100	79	275.366	100	83.5	275.272	100	65	230.331
189303559	Ewsr1	B1WC50	RNA-binding protein EWS	9.52775	68332	16.6667	0.0833333	0.846964	0	0	0	0	33.3333	0.166667	0.204082	1.69393	0	0	0	50	0.5	5.08179	0	0	0	0	0	0	0	0	0	0	0	0
189339231	Sf3b1	G3V7T6	splicing factor 3b, subunit 1	6.65623	145830	33.3333	0.166667	1.69346	33.3333	0.166667	0.118624	1.69013	33.3333	0.166667	0.204082	1.69679	50	0.5	5.07039	0	0	0	0	0	0	0	0	0	0	0	0	50	0.5	5.09037
189339241	Man2a1	P28494	alpha-mannosidase 2	8.34567	131158	16.6667	0.0833333	0.847712	0	0	0	0	33.3333	0.166667	0.204082	1.69542	0	0	0	0	0	0	0	0	0	50	0.5	5.08627	0	0	0	0	0	0
189491689	Suclg2	B1H270	succinyl-CoA ligase [GDP-forming] subunit beta, mitochondrial	7.7	46989	66.6667	1.08333	8.41163	100	2	1.42349	15.1281	33.3333	0.166667	0.204082	1.69518	100	2	20.1554	0	0	0	100	3	15.1515	50	0.5	5.08553	50	1	10.0773	0	0	0
189491695	Ap1g1	B2RYN6	AP-1 complex subunit gamma-1	6.35352	91351	16.6667	0.0833333	0.848604	33.3333	0.166667	0.118624	1.69721	0	0	0	0	50	0.5	5.09163	0	0	0	0	0	0	0	0	0	0	0	0	0	0	0
189491879	Sri	B0BNJ1	sorcin	5.5	21625	83.3333	2.75	14.2908	100	4.16667	2.9656	16.8069	66.6667	1.33333	1.63265	11.7748	100	5	20.1468	0	0	0	100	1	10.1246	100	2	20.1494	100	6.5	20.1493	100	2	15.175
189491881	Rcc1	B1H227	regulator of chromosome condensation	7.83051	45112	16.6667	0.0833333	0.845642	33.3333	0.166667	0.118624	1.69128	0	0	0	0	0	0	0	0	0	0	0	0	0	0	0	0	50	0.5	5.07385	0	0	0
194473622	Adsl	D3ZW08	adenylosuccinate lyase	6.69714	54853	16.6667	0.0833333	0.844135	33.3333	0.166667	0.118624	1.68827	0	0	0	0	0	0	0	0	0	0	50	0.5	5.06481	0	0	0	0	0	0	0	0	0
194474002	Mei1	D3ZSY2	meiosis inhibitor protein 1	5.8513	140756	16.6667	0.25	1.68506	33.3333	0.5	0.355872	3.37012	0	0	0	0	100	1.5	10.1104	0	0	0	0	0	0	0	0	0	0	0	0	0	0	0
195976800	Ptges3	P83868	prostaglandin E synthase 3	4.2	18722	50	0.583333	4.22633	100	1.16667	0.830368	8.45265	0	0	0	0	100	1.5	10.1479	0	0	0	50	0.5	5.06753	0	0	0	100	1.5	10.1426	0	0	0
197246146	Copa	B5DFK1	Copa protein	7.3	138361	50	0.25	2.54317	100	0.5	0.355872	5.08635	0	0	0	0	50	0.5	5.07898	0	0	0	50	0.5	5.09153	0	0	0	50	0.5	5.08853	0	0	0
197246879	Vps35	B5DFC1	Vps35 protein	5	72397	100	3.25	16.0076	100	4.5	3.20285	18.511	100	2	2.44898	13.5042	100	5	15.2018	100	1	10.1716	100	4	20.1679	100	3	20.1903	100	4.5	20.1632	100	2	10.1507
197333853	Vps26b	B1WBS4	vacuolar protein sorting 26 homolog B	7.00176	39125	33.3333	0.166667	1.68867	33.3333	0.166667	0.118624	1.68767	33.3333	0.166667	0.204082	1.68967	0	0	0	0	0	0	50	0.5	5.06301	0	0	0	0	0	0	50	0.5	5.069
197333870	Nid2	B5DFC9	nidogen-2 precursor	5.12765	152976	100	2.33333	16.022	100	2.5	1.77936	16.8286	100	2.16667	2.65306	15.2153	100	1.5	15.1778	100	1	10.1406	50	0.5	5.0686	100	2.5	15.2519	100	5.5	30.2392	100	3	20.2536
197384917	RGD1307603	D4A8S2	uncharacterized protein LOC293656	7.23707	20052	33.3333	0.25	2.53693	0	0	0	0	66.6667	0.5	0.612245	5.07386	0	0	0	0	0	0	0	0	0	100	1	10.1467	0	0	0	50	0.5	5.07491
197386807	Flna	C0JPT7	filamin-A	5.6	280494	100	96.0833	338.789	100	118.5	84.3416	373.61	100	73.6667	90.2041	303.967	100	113.5	373.274	100	64.5	313.299	100	125	378.276	100	85	305.291	100	117	369.281	100	71.5	293.312
197927114	Cd99	B4F7A5	CD99 antigen precursor	4.8	16589	100	1.58333	11.0684	100	1.83333	1.30486	11.9255	100	1.33333	1.63265	10.2114	100	1.5	10.2672	100	2	10.2993	100	2.5	15.2513	50	0.5	5.11096	100	1.5	10.2578	100	1.5	15.2239
197927176	Stt3a	B4F7C9	dolichyl-diphosphooligosaccharide--protein glycosyltransferase subunit STT3A	8	80598	33.3333	0.166667	1.68582	33.3333	0.166667	0.118624	1.68383	33.3333	0.166667	0.204082	1.68782	0	0	0	50	0.5	5.06345	50	0.5	5.05149	0	0	0	0	0	0	0	0	0
197927209	Hnrnpl	F2Z3R2	heterogeneous nuclear ribonucleoprotein L isoform b	8.02203	63964	100	2.91667	19.3444	100	2.83333	2.01661	18.5188	100	3	3.67347	20.1701	100	3	20.1876	100	2	15.1731	100	3.5	25.1855	100	2.5	25.1633	100	2	10.1833	100	4.5	20.174
197927263	Slc44a2	B4F795	choline transporter-like protein 2	8.78317	79897	100	1.75	10.1318	100	2.33333	1.66074	11.8126	100	1.16667	1.42857	8.45095	100	2.5	10.1474	50	1	5.07186	100	2	15.1463	100	1	10.142	100	2.5	10.1442	100	1.5	10.139
197927390	Nedd4l		E3 ubiquitin-protein ligase NEDD4-like	5.65188	110911	50	0.25	2.52766	100	0.5	0.355872	5.05533	0	0	0	0	50	0.5	5.05834	0	0	0	50	0.5	5.05508	0	0	0	50	0.5	5.05256	0	0	0
198041989	Parvb	D3ZKG5	beta-parvin	5.88088	41675	16.6667	0.166667	1.69615	0	0	0	0	33.3333	0.333333	0.408163	3.39231	0	0	0	0	0	0	0	0	0	100	1	10.1769	0	0	0	0	0	0
198278533	Ndufa9	Q5BK63	NADH dehydrogenase [ubiquinone] 1 alpha subcomplex subunit 9, mitochondrial	10.1705	42560	16.6667	0.0833333	0.842925	33.3333	0.166667	0.118624	1.68585	0	0	0	0	0	0	0	0	0	0	0	0	0	0	0	0	50	0.5	5.05755	0	0	0
198278563	Sec14l3	B1WC82	SEC14-like protein 3	5.6	46042	100	13.4167	46.8812	100	18.8333	13.4045	55.2285	100	8	9.79592	38.534	100	20.5	55.2369	100	4	35.1928	100	20	60.2186	100	11.5	40.205	100	16	50.2299	100	8.5	40.2041
198386347	Cnot1	G3V7M0	CCR4-NOT transcription complex subunit 1	6.64768	266693	16.6667	0.0833333	0.845114	0	0	0	0	33.3333	0.166667	0.204082	1.69023	0	0	0	0	0	0	0	0	0	50	0.5	5.07068	0	0	0	0	0	0
198386358	Eif3c	B5DFC8	eukaryotic translation initiation factor 3 subunit C	5.46474	105369	16.6667	0.0833333	0.84409	0	0	0	0	33.3333	0.166667	0.204082	1.68818	0	0	0	0	0	0	0	0	0	50	0.5	5.06454	0	0	0	0	0	0
198442825	Cyp2b1	B2GV28	cytochrome P450 2B1 precursor	7.4	55890	100	6.91667	28.4968	100	9.33333	6.64294	30.1729	100	4.5	5.5102	26.8208	100	16.5	40.2002	100	3.5	20.148	100	5	25.1502	100	3.5	25.1508	100	6.5	25.1682	100	6.5	35.1634
201860274	Col4a1	F1MA59	collagen alpha-1(IV) chain precursor	8.2427	160613	50	0.583333	4.22972	33.3333	0.166667	0.118624	1.69031	66.6667	1	1.22449	6.76913	0	0	0	0	0	0	0	0	0	100	1.5	10.1567	50	0.5	5.07093	100	1.5	10.1507
201862122	Rps7	P62083	40S ribosomal protein S7	10.6	22128	100	5.66667	11.892	100	6.5	4.62633	10.1986	100	4.83333	5.91837	13.5854	100	6.5	10.1964	100	6	20.3014	100	6.5	10.197	100	4.5	10.223	100	6.5	10.2023	100	4	10.2318
201862271	Cwf19l2	D4A877	CWF19-like 2, cell cycle control	8.39298	103002	16.6667	0.0833333	0.842544	0	0	0	0	33.3333	0.166667	0.204082	1.68509	0	0	0	0	0	0	0	0	0	50	0.5	5.05526	0	0	0	0	0	0
203097095	Myl12b	P18666	myosin regulatory light chain 12B	4.5	19780	100	10.75	33.5857	100	14.6667	10.4389	35.2392	100	6.83333	8.36735	31.9323	100	13.5	35.2307	100	6.5	30.2847	100	14.5	35.2583	100	6.5	30.2531	100	16	35.2285	100	7.5	35.2591
205830438	Myh1		myosin, heavy polypeptide 1, skeletal muscle, adult	5.48141	223283	16.6667	0.0833333	0.848178	33.3333	0.166667	0.118624	1.69636	0	0	0	0	0	0	0	0	0	0	0	0	0	0	0	0	50	0.5	5.08907	0	0	0
206597443	Hspd1	P63039	60 kDa heat shock protein, mitochondrial	5.8	60956	100	17.8333	61.0807	100	24.5	17.4377	83.606	100	11.1667	13.6735	38.5553	100	32	100.277	100	11.5	35.2177	100	19.5	75.2684	100	10.5	40.2303	100	22	75.2723	100	11.5	40.2178
207028435	Twf2	B0BMY7	twinfilin actin-binding protein 2	6.3	39474	16.6667	0.0833333	0.844637	33.3333	0.166667	0.118624	1.68927	0	0	0	0	0	0	0	0	0	0	50	0.5	5.06782	0	0	0	0	0	0	0	0	0
208022663	Hdac2	B1WBY8	histone deacetylase 2	5.52958	55346	16.6667	0.0833333	0.842196	33.3333	0.166667	0.118624	1.68439	0	0	0	0	0	0	0	0	0	0	50	0.5	5.05317	0	0	0	0	0	0	0	0	0
209529687	Tmtc3	D3ZUJ8	transmembrane and TPR repeat-containing protein 3	8.44404	103997	33.3333	0.25	2.5409	0	0	0	0	66.6667	0.5	0.612245	5.08179	0	0	0	0	0	0	0	0	0	100	1	10.161	0	0	0	50	0.5	5.0844
209571553	Usp9x	A0A0G2K2C7	probable ubiquitin carboxyl-terminal hydrolase FAF-X isoform 2	5.4547	290040	33.3333	0.25	2.53365	0	0	0	0	66.6667	0.5	0.612245	5.06729	0	0	0	0	0	0	0	0	0	100	1	10.1445	0	0	0	50	0.5	5.05741
209862751	Sqrdl	B0BMT9	sulfide:quinone oxidoreductase, mitochondrial	9.3	50203	66.6667	0.833333	7.59002	66.6667	0.666667	0.474496	6.71781	66.6667	1	1.22449	8.46223	0	0	0	0	0	0	50	1.5	15.0929	100	1.5	10.201	50	0.5	5.06053	100	1.5	15.1857
209870077	Trim28	O08629	transcription intermediary factor 1-beta	5.4	88957	83.3333	2	16.8109	100	2.83333	2.01661	23.5119	66.6667	1.16667	1.42857	10.1099	100	1.5	15.1785	0	0	0	100	3.5	25.1865	100	2	15.1731	100	3.5	30.1709	100	1.5	15.1566
209954827	Ttc13	F1LR77	tetratricopeptide repeat protein 13 precursor	7.0917	89331	50	2.08333	5.08165	0	0	0	0	100	4.16667	5.10204	10.1633	0	0	0	100	1.5	10.1401	0	0	0	100	6.5	10.1765	0	0	0	100	4.5	10.1734
210032365	Hsp90b1	Q66HD0	endoplasmin precursor	4.56998	92771	100	1	7.61967	100	0.833333	0.59312	6.76019	100	1.16667	1.42857	8.47915	50	0.5	5.06783	50	0.5	5.07771	100	1.5	10.1493	100	1.5	10.1756	50	0.5	5.06348	100	1.5	10.1841
210032529	Iqgap1	G3V7Q7	ras GTPase-activating-like protein IQGAP1	6	188832	100	29.4167	141.108	100	37.5	26.6904	181.939	100	21.3333	26.1224	100.277	100	45	205.295	100	16	75.2547	100	37.5	175.27	100	25	100.286	100	30	165.253	100	23	125.291
211065497	Arhgap1	D4A6C5	Rho GTPase activating protein 1	6.1	50623	100	1.33333	12.6448	100	1.83333	1.30486	16.8145	100	0.833333	1.02041	8.47515	100	2	20.1907	100	1	10.1548	100	3	25.1717	50	0.5	5.08935	50	0.5	5.08114	100	1	10.1813
212549647	Gstt3	D3Z8I7	glutathione S-transferase, theta 3	9.24662	23382	16.6667	0.166667	1.69692	0	0	0	0	33.3333	0.333333	0.408163	3.39384	0	0	0	0	0	0	0	0	0	100	1	10.1815	0	0	0	0	0	0
213385313	RGD1310429	D3ZEJ9	uncharacterized protein LOC303764	4.84075	44431	33.3333	0.166667	1.68645	33.3333	0.166667	0.118624	1.68558	33.3333	0.166667	0.204082	1.68732	50	0.5	5.05673	50	0.5	5.06195	0	0	0	0	0	0	0	0	0	0	0	0
213688417	Magoh	Q27W02	protein mago nashi homolog	5.70315	17164	66.6667	0.416667	4.24999	66.6667	0.5	0.355872	5.0879	66.6667	0.333333	0.408163	3.41207	0	0	0	50	0.5	5.11539	100	1	10.1859	0	0	0	50	0.5	5.0778	50	0.5	5.12083
241988734	TSN3	C5NTX8	tensin3	6.20132	155808	83.3333	0.916667	8.47754	66.6667	0.666667	0.474496	5.11658	100	1.16667	1.42857	11.8385	0	0	0	100	1.5	15.1972	50	1	5.12202	100	1	10.1674	100	1	10.2277	100	1	10.1508
255759898	Add3	Q62847	gamma-adducin isoform 2	6	75376	100	1.33333	10.9677	100	1.16667	0.830368	10.1209	100	1.5	1.83673	11.8145	50	0.5	5.07085	100	1	10.1353	100	2	15.1591	100	2	15.1624	100	1	10.1326	100	1.5	10.1459
257471021	Fam129a	Q9ESN0	protein Niban	4.49703	103466	16.6667	0.0833333	0.846091	33.3333	0.166667	0.118624	1.69218	0	0	0	0	50	0.5	5.07654	0	0	0	0	0	0	0	0	0	0	0	0	0	0	0
257796235	Cuta	G3V616	protein CutA isoform 1 precursor	7.15301	18746	33.3333	0.166667	1.68862	0	0	0	0	66.6667	0.333333	0.408163	3.37724	0	0	0	50	0.5	5.06721	0	0	0	0	0	0	0	0	0	50	0.5	5.06452
258614009	Psmb9	P28077	proteasome subunit beta type-9	4.70969	23344	16.6667	0.0833333	0.846435	33.3333	0.166667	0.118624	1.69287	0	0	0	0	0	0	0	0	0	0	50	0.5	5.07861	0	0	0	0	0	0	0	0	0
262272076	Rasl2-9	Q8K586	GTP-binding nuclear protein Ran, testis-specific isoform	6.69543	24452	33.3333	0.416667	4.20912	66.6667	0.833333	0.59312	8.41823	0	0	0	0	0	0	0	0	0	0	100	1	10.1241	0	0	0	100	1.5	15.1306	0	0	0
274315796	Sntb2	D3ZMX6	syntrophin, beta 2	8.78829	56526	33.3333	0.25	2.52749	66.6667	0.5	0.355872	5.05499	0	0	0	0	100	1	10.1044	0	0	0	0	0	0	0	0	0	50	0.5	5.06055	0	0	0
274327131	Gcn1l1	F1LRI5	GCN1 general control of amino-acid synthesis 1-like 1	6.91674	292884	33.3333	0.5	4.20299	0	0	0	0	66.6667	1	1.22449	8.40598	0	0	0	0	0	0	0	0	0	100	2.5	20.1475	0	0	0	50	0.5	5.07049
281332157	Actn2	D3ZCV0	actinin alpha 2	5.19131	103834	16.6667	0.166667	1.68815	33.3333	0.333333	0.237248	3.3763	0	0	0	0	0	0	0	0	0	0	0	0	0	0	0	0	100	1	10.1289	0	0	0
281332190	Apbb1ip	D3ZDZ1	amyloid beta (A4) precursor protein-binding, family B, member 1 interacting protein	5.14356	73676	16.6667	0.0833333	0.844483	0	0	0	0	33.3333	0.166667	0.204082	1.68897	0	0	0	0	0	0	0	0	0	50	0.5	5.0669	0	0	0	0	0	0
281371337	Lamb3	F1LPI5	laminin, beta 3 precursor	6.99226	129115	100	1.83333	15.9683	100	1.5	1.06762	15.1318	100	2.16667	2.65306	16.8048	50	0.5	5.06621	50	1	10.0858	100	2	20.1488	100	2.5	20.1644	100	2	20.1805	100	3	20.1643
281371490	Lamc1	F1MAA7	laminin, gamma 1 precursor	5	177387	83.3333	2.08333	7.61753	100	3.33333	2.37248	10.1625	66.6667	0.833333	1.02041	5.07254	100	3.5	10.161	0	0	0	100	2.5	10.1632	100	2	10.1523	100	4	10.1634	50	0.5	5.06535
281371494	Lamc2	F1LRH4	laminin, gamma 2 precursor	5.8	130915	100	1.66667	8.48171	100	0.833333	0.59312	6.77086	100	2.5	3.06122	10.1926	50	1	5.09678	100	2	10.1501	50	0.5	5.07539	100	3	10.2184	100	1	10.1404	100	2.5	10.2093
281427190	Ccar2	F1LM55	uncharacterized protein LOC306007	4.93005	102793	50	0.416667	3.38751	33.3333	0.166667	0.118624	1.69328	66.6667	0.666667	0.816327	5.08173	0	0	0	0	0	0	0	0	0	100	1.5	10.1595	50	0.5	5.07983	50	0.5	5.08566
281427229	Col6a2	F1LNH3	collagen, type VI, alpha 2 precursor	6.2	109660	100	6.66667	28.5932	100	9.16667	6.52432	38.5928	100	4.16667	5.10204	18.5937	100	8	45.2665	100	2.5	10.2474	100	5	20.2442	100	4.5	20.2597	100	14.5	50.2678	100	5.5	25.2739
281485600	S100a8	P50115	protein S100-A8	5.6	10239	66.6667	2.58333	6.80098	33.3333	0.5	0.355872	3.39771	100	4.66667	5.71429	10.2043	100	1.5	10.1931	100	5	10.2006	0	0	0	100	4.5	10.2039	0	0	0	100	4.5	10.2082
281485625	Dpy30	Q8K3E7	protein dpy-30 homolog	4.7	11214	100	2.75	10.9968	100	3.83333	2.72835	11.8305	100	1.66667	2.04082	10.1631	100	6	15.1772	100	1	10.1562	100	2.5	10.1545	100	1.5	10.1641	100	3	10.1598	100	2.5	10.169
282158051	Myh11	E9PTU4	myosin-11	5.3	227296	100	33.4167	127.669	100	44.3333	31.554	166.646	100	22.5	27.551	88.6928	100	38	150.316	100	24.5	95.3573	100	44	180.304	100	19	80.3698	100	51	169.318	100	24	90.3514
282158053	Srp72		signal recognition particle 72 kDa protein	9.58884	74737	16.6667	0.0833333	0.846443	33.3333	0.166667	0.118624	1.69289	0	0	0	0	0	0	0	0	0	0	50	0.5	5.07866	0	0	0	0	0	0	0	0	0
283837871	Lrp1	G3V928	prolow-density lipoprotein receptor-related protein 1 precursor	5.0218	504556	33.3333	0.166667	1.69486	0	0	0	0	66.6667	0.333333	0.408163	3.38972	0	0	0	50	0.5	5.08104	0	0	0	50	0.5	5.08812	0	0	0	0	0	0
290560936	Hmgb3	B0BN99	high mobility group box 3	8.64538	22970	16.6667	0.0833333	0.850665	0	0	0	0	33.3333	0.166667	0.204082	1.70133	0	0	0	0	0	0	0	0	0	0	0	0	0	0	0	50	0.5	5.10399
290563454	Sh3bgrl	B5DFD8	SH3 domain binding glutamic acid-rich protein like	4.86361	12801	83.3333	1.33333	7.64125	100	2.16667	1.54211	10.2307	66.6667	0.5	0.612245	5.05176	100	2	10.2327	0	0	0	100	2.5	10.2269	50	0.5	5.05192	100	2	10.2326	100	1	10.1034
291045133	Top2b	Q14TE9	topoisomerase II beta	7.9024	181966	16.6667	0.0833333	0.849357	33.3333	0.166667	0.118624	1.69871	0	0	0	0	0	0	0	0	0	0	0	0	0	0	0	0	50	0.5	5.09614	0	0	0
291084682	Eif5a2	G3V7J7	eukaryotic translation initiation factor 5A2	5.3	16794	33.3333	0.166667	1.6894	0	0	0	0	66.6667	0.333333	0.408163	3.37879	0	0	0	0	0	0	0	0	0	50	0.5	5.06968	0	0	0	50	0.5	5.0667
291190715	Itga8	B5DEG1	integrin alpha-8	5.2	117575	66.6667	0.666667	5.92983	100	1	0.711744	8.45378	33.3333	0.333333	0.408163	3.40589	50	0.5	5.08361	0	0	0	50	0.5	5.07977	100	1	10.2177	100	2	15.1979	0	0	0
293340393	Socs7		PREDICTED: suppressor of cytokine signaling 7, partial	8.20766	60981	66.6667	0.416667	4.21988	33.3333	0.333333	0.237248	3.37438	100	0.5	0.612245	5.06538	0	0	0	50	0.5	5.06452	100	1	10.1232	50	0.5	5.06597	0	0	0	50	0.5	5.06566
293343076	Cox6c		PREDICTED: cytochrome c oxidase subunit 6C-2-like	10.2287	8565	16.6667	0.0833333	0.844457	0	0	0	0	33.3333	0.166667	0.204082	1.68891	0	0	0	50	0.5	5.06674	0	0	0	0	0	0	0	0	0	0	0	0
293343395	Adad2		PREDICTED: adenosine deaminase domain-containing protein 2	6.49526	31996	16.6667	0.0833333	0.841858	33.3333	0.166667	0.118624	1.68372	0	0	0	0	0	0	0	0	0	0	50	0.5	5.05115	0	0	0	0	0	0	0	0	0
293343505	Epb41l2		PREDICTED: erythrocyte membrane protein band 4.1-like 2 isoformX1	5.18746	110643	50	0.416667	4.23375	0	0	0	0	100	0.833333	1.02041	8.4675	0	0	0	100	1	10.1635	0	0	0	100	1	10.1479	0	0	0	50	0.5	5.09115
293344916	Col6a1		PREDICTED: collagen alpha-1(VI) chain	5.1	109789	100	26.25	50.2531	100	28.3333	20.1661	50.2538	100	24.1667	29.5918	50.2524	100	29	45.2401	100	19.5	50.2258	100	20	50.2511	100	28	50.2619	100	36	55.2702	100	25	50.2694
293348105	Gsta4		PREDICTED: glutathione S-transferase alpha-4-like	6.5	25336	83.3333	1.08333	8.43696	100	1.5	1.06762	11.8072	66.6667	0.666667	0.816327	5.06669	50	0.5	5.07226	0	0	0	100	3	20.1953	100	1.5	10.1323	100	1	10.1542	50	0.5	5.0678
293348129	Dact1		PREDICTED: dapper homolog 1 isoform 2	9.31551	84384	16.6667	0.0833333	0.844277	0	0	0	0	33.3333	0.166667	0.204082	1.68855	0	0	0	0	0	0	0	0	0	50	0.5	5.06566	0	0	0	0	0	0
293349008	Endod1		PREDICTED: endonuclease domain-containing 1 protein	6	54719	50	0.25	2.53734	66.6667	0.333333	0.237248	3.38328	33.3333	0.166667	0.204082	1.6914	50	0.5	5.08087	50	0.5	5.07421	50	0.5	5.06898	0	0	0	0	0	0	0	0	0
293359432	Btf3l4	D4A3I4	PREDICTED: transcription factor BTF3 homolog 4 isoformX3	5.9	17271	16.6667	0.25	1.6953	33.3333	0.5	0.355872	3.39061	0	0	0	0	100	1.5	10.1718	0	0	0	0	0	0	0	0	0	0	0	0	0	0	0
294862237	Ptpn11	P41499	tyrosine-protein phosphatase non-receptor type 11 isoform 2	6.89121	68033	16.6667	0.0833333	0.845697	0	0	0	0	33.3333	0.166667	0.204082	1.69139	0	0	0	0	0	0	0	0	0	0	0	0	0	0	0	50	0.5	5.07418
297207121	Sf3b3	B5DF12	splicing factor 3B subunit 3	5.00065	135550	50	0.25	2.53138	66.6667	0.333333	0.237248	3.37378	33.3333	0.166667	0.204082	1.68899	50	0.5	5.06358	50	0.5	5.06697	50	0.5	5.05775	0	0	0	0	0	0	0	0	0
298231229	Psap	Q6P7A4	sulfated glycoprotein 1 isoform D preproprotein	4.99873	61000	16.6667	0.0833333	0.843345	0	0	0	0	33.3333	0.166667	0.204082	1.68669	0	0	0	0	0	0	0	0	0	50	0.5	5.06007	0	0	0	0	0	0
298683679	Dag1	D9IFS3	alpha-dystroglycan	10.7	46706	33.3333	0.25	2.53922	66.6667	0.5	0.355872	5.07843	0	0	0	0	50	0.5	5.06426	0	0	0	0	0	0	0	0	0	100	1	10.171	0	0	0
300388140	Mylk	D3ZFU9	myosin light chain kinase, smooth muscle	5.7	214912	100	4.16667	15.9728	100	5	3.55872	16.8152	100	3.33333	4.08163	15.1304	100	4.5	15.1459	50	0.5	5.07128	100	5.5	20.1436	100	4.5	20.1597	100	5	15.1562	100	5	20.1602
300793858	Parp14	F1LZ05	poly [ADP-ribose] polymerase 14	6.45852	199404	16.6667	0.0833333	0.842491	0	0	0	0	33.3333	0.166667	0.204082	1.68498	0	0	0	0	0	0	0	0	0	0	0	0	0	0	0	50	0.5	5.05495
300794237	Limch1	F1M392	LIM and calponin homology domains-containing protein 1	5.38517	121500	50	0.416667	3.3839	33.3333	0.166667	0.118624	1.69107	66.6667	0.666667	0.816327	5.07674	0	0	0	0	0	0	50	0.5	5.07322	50	0.5	5.07927	0	0	0	100	1.5	10.1509
300794574	Ahnak	A0A0G2JUA5	neuroblast differentiation-associated protein AHNAK	5.7	581122	100	111.083	493.097	100	140.5	100	539.603	100	81.6667	100	446.592	100	130.5	466.275	100	59.5	367.252	100	174	651.272	100	98	501.268	100	117	501.261	100	87.5	471.255
300794610	Pgm5		phosphoglucomutase-like protein 5	6.8	62268	66.6667	2.41667	14.269	66.6667	3	2.13523	16.7671	66.6667	1.83333	2.2449	11.7709	100	5.5	30.1575	0	0	0	0	0	0	100	3.5	20.1706	100	3.5	20.1438	100	2	15.1421
300794625	Ablim3		actin-binding LIM protein 3	8.45589	77725	16.6667	0.0833333	0.84254	0	0	0	0	33.3333	0.166667	0.204082	1.68508	0	0	0	0	0	0	0	0	0	50	0.5	5.05524	0	0	0	0	0	0
300796899	Tns1	F1LN42	tensin 1	7.5	203910	100	7.41667	39.414	100	7.33333	5.21945	43.5355	100	7.5	9.18367	35.2925	100	5.5	40.1922	100	7.5	40.2812	100	8.5	40.1928	100	6	20.3035	100	8	50.2215	100	9	45.2929
300797521	Tgfb1i1	Q99PD6	transforming growth factor beta-1-induced transcript 1 protein	6.48512	50123	16.6667	0.0833333	0.847411	33.3333	0.166667	0.118624	1.69482	0	0	0	0	50	0.5	5.08447	0	0	0	0	0	0	0	0	0	0	0	0	0	0	0
300797649	Prpf8	G3V6H2	pre-mRNA-processing-splicing factor 8	9	273616	100	2.08333	15.1386	100	1.16667	0.830368	11.7937	100	3	3.67347	18.4834	100	1.5	15.1812	50	1	5.06933	50	1	10.0692	100	5	30.1895	100	1	10.1308	100	3	20.1915
300797788	Dhx15	D3ZD97	DEAH (Asp-Glu-Ala-His) box helicase 15	7.1	90977	66.6667	0.5	5.07855	66.6667	0.333333	0.237248	3.39738	66.6667	0.666667	0.816327	6.75972	50	0.5	5.09628	100	1	10.1405	0	0	0	100	1	10.1387	50	0.5	5.09587	0	0	0
300797850	Fhod1	A0A0G2JZ38	FH1/FH2 domain-containing protein 1	5.73498	126467	50	0.25	2.53933	33.3333	0.166667	0.118624	1.6918	66.6667	0.333333	0.408163	3.38686	0	0	0	0	0	0	50	0.5	5.07541	50	0.5	5.07024	0	0	0	50	0.5	5.09034
300797978	Flnc	D3ZHA0	filamin-C	5.5	290985	100	2.5	19.9825	100	3.83333	2.72835	28.1632	100	1.16667	1.42857	11.8017	100	4.5	30.1617	100	1.5	15.1683	100	4.5	25.1547	50	0.5	5.07457	100	2.5	29.1731	100	1.5	15.1623
300798041	Lama5	F1MAN8	laminin subunit alpha-5 precursor	6.2	403777	100	31.75	152.784	100	35.1667	25.0297	168.613	100	28.3333	34.6939	136.955	100	27	145.278	100	23.5	135.296	100	22.5	130.273	100	32.5	130.283	100	56	230.288	100	29	145.286
300798098	Ppp2r5c	D4A1A5	serine/threonine-protein phosphatase 2A 56 kDa regulatory subunit gamma isoform	6.18465	60873	16.6667	0.0833333	0.84815	0	0	0	0	33.3333	0.166667	0.204082	1.6963	0	0	0	50	0.5	5.0889	0	0	0	0	0	0	0	0	0	0	0	0
300798184	Gramd1b	D3ZYJ5	GRAM domain-containing protein 1B	5.86401	101204	33.3333	0.166667	1.68953	0	0	0	0	66.6667	0.333333	0.408163	3.37907	0	0	0	0	0	0	0	0	0	50	0.5	5.06925	0	0	0	50	0.5	5.06796
300798457	Gpd1l	D3ZAP9	glycerol-3-phosphate dehydrogenase 1-like protein	6.63583	38067	33.3333	0.25	2.53048	66.6667	0.5	0.355872	5.06096	0	0	0	0	0	0	0	0	0	0	50	0.5	5.06207	0	0	0	100	1	10.1208	0	0	0
307746876	A1m	Q63041	alpha-1-macroglobulin precursor	6.5	167125	100	4.25	27.7075	100	6.33333	4.50771	38.5281	100	2.16667	2.65306	16.8868	100	7	45.2429	100	2	20.2125	100	11.5	65.2348	100	3.5	20.2568	50	0.5	5.10663	100	1	10.1911
309319801	Gsr	F1LRE1	glutathione reductase	6.66381	44790	33.3333	0.25	2.55083	66.6667	0.5	0.355872	5.10165	0	0	0	0	0	0	0	0	0	0	100	1	10.2109	0	0	0	50	0.5	5.09401	0	0	0
319020750	Arpc4	B2RZ72	actin-related protein 2/3 complex subunit 4	8.72901	19668	66.6667	1.25	9.2681	33.3333	0.5	0.355872	3.38695	100	2	2.44898	15.1493	0	0	0	50	0.5	5.06698	100	1.5	10.1609	100	2.5	20.1794	0	0	0	100	3	20.2014
323363004	Rnh1	P29315	ribonuclease inhibitor isoform b	4.52288	49920	100	1.83333	12.6619	100	1.33333	0.948992	13.4828	100	2.33333	2.85714	11.841	100	1.5	15.1801	100	1.5	10.2116	100	2	20.175	50	1.5	5.10537	50	0.5	5.09324	100	4	20.206
332308983	Gcom1	H8Y6S5	GRINL1A combined protein 15	5.831	86895	16.6667	0.0833333	0.847044	33.3333	0.166667	0.118624	1.69409	0	0	0	0	0	0	0	0	0	0	50	0.5	5.08226	0	0	0	0	0	0	0	0	0
333033763	Ttr	P02767	transthyretin precursor	5.74363	15721	50	0.5	4.26037	0	0	0	0	100	1	1.22449	8.52074	0	0	0	50	0.5	5.10964	0	0	0	100	2	15.2992	0	0	0	50	0.5	5.15338
347800699	Cct8	D4ACB8	T-complex protein 1 subunit theta	5.3	59589	100	2.41667	20.14	100	3.16667	2.25386	26.7992	100	1.66667	2.04082	13.4808	100	3	25.1529	100	2.5	15.1555	50	2	20.0799	100	1.5	15.1491	100	4.5	35.1648	100	1	10.1379
347800740	Slco2a1	A0A0G2JV79	solute carrier organic anion transporter family member 2A1	8.5	70394	16.6667	0.0833333	0.843171	33.3333	0.166667	0.118624	1.68634	0	0	0	0	0	0	0	0	0	0	0	0	0	0	0	0	50	0.5	5.05902	0	0	0
347800746	Serpina3k	P05545	serine protease inhibitor A3K precursor	5.2	46478	33.3333	0.166667	1.6918	33.3333	0.166667	0.118624	1.6932	33.3333	0.166667	0.204082	1.6904	0	0	0	0	0	0	50	0.5	5.0796	50	0.5	5.0712	0	0	0	0	0	0
357588464	Cfl2	M0RC65	cofilin-2	8.1	18710	50	3.5	8.42973	100	7	4.98221	16.8595	0	0	0	0	100	5	15.1997	0	0	0	100	12	20.189	0	0	0	100	4	15.1896	0	0	0
374253859	Cpne3	D3ZLA3	copine-3	5.34789	59648	33.3333	0.25	2.52886	0	0	0	0	66.6667	0.5	0.612245	5.05772	0	0	0	50	0.5	5.06636	0	0	0	100	1	10.1068	0	0	0	0	0	0
386781556	Ybx3	Q62764	Y-box-binding protein 3	10	38852	83.3333	1.41667	7.62171	100	2.16667	1.54211	10.1658	66.6667	0.666667	0.816327	5.07765	100	3	10.1868	0	0	0	100	2	10.1597	50	1	5.08284	100	1.5	10.1508	100	1	10.1501
387157889	Gng12	G3V6P8	guanine nucleotide-binding protein G(I)/G(S)/G(O) subunit gamma-12	9.38996	7986	16.6667	0.0833333	0.847057	0	0	0	0	33.3333	0.166667	0.204082	1.69411	0	0	0	0	0	0	0	0	0	0	0	0	0	0	0	50	0.5	5.08234
387157894	Dag1	F1M8K0	dystroglycan precursor	8.56719	96707	33.3333	0.166667	1.69358	66.6667	0.333333	0.237248	3.38716	0	0	0	0	50	0.5	5.07848	0	0	0	0	0	0	0	0	0	50	0.5	5.08299	0	0	0
392333087	Rab5a	M0RC99	PREDICTED: ras-related protein Rab-5A-like	8.21546	23610	16.6667	0.0833333	0.845171	0	0	0	0	33.3333	0.166667	0.204082	1.69034	0	0	0	50	0.5	5.07103	0	0	0	0	0	0	0	0	0	0	0	0
392334060	Lama3		PREDICTED: laminin subunit alpha-3	6.2	366058	100	2.75	14.3348	100	2.33333	1.66074	10.1462	100	3.16667	3.87755	18.5235	100	2.5	10.1557	100	1.5	15.198	100	1.5	10.1237	100	4	20.197	100	3	10.1591	100	4	20.1754
392334509	Epb41l2		PREDICTED: erythrocyte membrane protein band 4.1-like 2 isoformX2	5.1	102594	100	8.66667	61.1204	100	11	7.82918	78.614	100	6.33333	7.7551	43.6267	100	12	80.291	100	5	35.2949	100	11.5	90.2734	100	7.5	50.2956	100	9.5	65.2777	100	6.5	45.2896
392338444	Lama4		PREDICTED: laminin subunit alpha-4	6	201525	100	3.08333	26.8538	100	3.33333	2.37248	28.5306	100	2.83333	3.46939	25.177	100	2	20.2147	100	4	30.1809	100	2.5	25.174	100	2	20.1713	100	5.5	40.203	100	2.5	25.1788
392339371	rps8		PREDICTED: 40S ribosomal protein S8-like	10.7328	24247	100	1.33333	10.1929	100	1.5	1.06762	10.186	100	1.16667	1.42857	10.1997	100	1.5	10.1914	100	1.5	10.2038	100	1	10.1776	100	1	10.2025	100	2	10.1889	100	1	10.1929
392339831	Slc25a13		PREDICTED: calcium-binding mitochondrial carrier protein Aralar2 isoform X1	8.89938	74399	33.3333	0.25	2.532	66.6667	0.5	0.355872	5.06399	0	0	0	0	0	0	0	0	0	0	50	0.5	5.0636	0	0	0	100	1	10.1284	0	0	0
392340185	Dera	F1M1H0	PREDICTED: putative deoxyribose-phosphate aldolase	8.68223	35102	16.6667	0.166667	1.68976	0	0	0	0	33.3333	0.333333	0.408163	3.37952	0	0	0	100	1	10.1386	0	0	0	0	0	0	0	0	0	0	0	0
392341048	Rpl23a		PREDICTED: LOW QUALITY PROTEIN: 60S ribosomal protein L23a-like	10.8	17751	66.6667	1.33333	6.76276	100	2.33333	1.66074	10.1424	33.3333	0.333333	0.408163	3.38315	100	2	10.1442	100	1	10.1494	100	2	10.1386	0	0	0	100	3	10.1444	0	0	0
392341692	Fmnl3		PREDICTED: formin-like protein 3-like	6.23283	117172	16.6667	0.166667	1.68442	0	0	0	0	33.3333	0.333333	0.408163	3.36884	0	0	0	0	0	0	0	0	0	0	0	0	0	0	0	100	1	10.1065
392341701	Krt7	G3V712	PREDICTED: keratin, type II cytoskeletal 7	5.58106	50807	100	2.41667	9.34112	100	1.16667	0.830368	8.47731	100	3.66667	4.4898	10.2049	50	0.5	5.0974	100	2	10.1983	100	2	10.182	100	6	10.2123	100	1	10.1525	100	3	10.2042
392342176	Col6a5		PREDICTED: collagen alpha-5(VI) chain-like	6	289933	100	51.4167	152.776	100	64.1667	45.6702	161.936	100	38.6667	47.3469	143.616	100	58.5	140.259	100	36	130.275	100	29	120.273	100	36.5	145.273	100	105	225.275	100	43.5	155.298
392343139	Reps2		PREDICTED: ralBP1-associated Eps domain-containing protein 2 isoform X1	7.16337	70729	16.6667	0.166667	1.686	0	0	0	0	33.3333	0.333333	0.408163	3.372	0	0	0	0	0	0	0	0	0	100	1	10.116	0	0	0	0	0	0
392343893	U2af2		PREDICTED: splicing factor U2AF 65 kDa subunit isoform X1	9.37939	53483	33.3333	0.416667	3.39155	0	0	0	0	66.6667	0.833333	1.02041	6.7831	0	0	0	100	1.5	10.1947	0	0	0	0	0	0	0	0	0	100	1	10.1546
392344148	Capns1		PREDICTED: calpain small subunit 1-like isoform X1	5	25577	100	4.66667	24.393	100	6.16667	4.38909	26.8872	100	3.16667	3.87755	21.8987	100	6.5	25.2314	100	1.5	15.189	100	7.5	25.2259	100	5	25.2614	100	4.5	30.2044	100	3	25.2458
392344611	Ybx1		PREDICTED: nuclease-sensitive element-binding protein 1-like	10.1	35678	33.3333	0.5	3.41791	66.6667	1	0.711744	6.83583	0	0	0	0	100	1.5	10.2472	0	0	0	0	0	0	0	0	0	100	1.5	10.2603	0	0	0
392346424	Anp32a		PREDICTED: acidic leucine-rich nuclear phosphoprotein 32 family member A-like isoform X1	3.8	28566	83.3333	1.66667	9.26793	100	2.83333	2.01661	13.4672	66.6667	0.5	0.612245	5.06868	100	4	20.1643	0	0	0	50	1.5	5.085	50	0.5	5.06443	100	3	15.1523	100	1	10.1416
392346460	Hspa9		PREDICTED: stress-70 protein, mitochondrial-like	5	13677	33.3333	0.166667	1.69163	66.6667	0.333333	0.237248	3.38325	0	0	0	0	50	0.5	5.08153	0	0	0	50	0.5	5.06822	0	0	0	0	0	0	0	0	0
392346755	Rrbp1	F1M853	PREDICTED: ribosome-binding protein 1 isoform X4	9.5	157504	100	1.66667	14.2927	100	1.5	1.06762	15.1227	100	1.83333	2.2449	13.4628	100	2	20.1664	50	1	10.0777	50	1	10.0667	100	1.5	10.1283	100	1.5	15.1352	100	3	20.1823
392346878	Cpne1	D4A1R8	PREDICTED: RNA-binding protein 12 isoform X1	5.29417	58844	16.6667	0.0833333	0.843006	33.3333	0.166667	0.118624	1.68601	0	0	0	0	50	0.5	5.05803	0	0	0	0	0	0	0	0	0	0	0	0	0	0	0
392347634	Chd4	E9PU01	PREDICTED: chromodomain-helicase-DNA-binding protein 4 isoform X8	5.49401	218183	16.6667	0.166667	1.69572	33.3333	0.333333	0.237248	3.39145	0	0	0	0	100	1	10.1743	0	0	0	0	0	0	0	0	0	0	0	0	0	0	0
392348740	Lamb1		PREDICTED: laminin subunit beta-1 isoform X1	4.8	202788	100	4.5	23.5284	100	4.33333	3.08422	25.1918	100	4.66667	5.71429	21.865	100	3	20.2012	100	4.5	25.185	100	3	20.1817	100	5	20.2047	100	7	35.1927	100	4.5	20.2052
392349606	Myh9		PREDICTED: myosin-9-like isoform X1	5.4	226413	100	10.3333	30.2296	100	14.3333	10.2017	31.8686	100	6.33333	7.7551	28.5906	100	15.5	30.2038	100	4.5	25.2612	100	14	35.21	100	8.5	35.3229	100	13.5	30.192	100	6	25.1878
392350241	Tmem35		PREDICTED: LOW QUALITY PROTEIN: transmembrane protein 35-like	9.51963	26130	16.6667	0.0833333	0.845908	33.3333	0.166667	0.118624	1.69182	0	0	0	0	50	0.5	5.07545	0	0	0	0	0	0	0	0	0	0	0	0	0	0	0
392350818	Atic		PREDICTED: bifunctional purine biosynthesis protein PURH-like	7.95826	25104	16.6667	0.0833333	0.843965	33.3333	0.166667	0.118624	1.68793	0	0	0	0	0	0	0	0	0	0	0	0	0	0	0	0	50	0.5	5.06379	0	0	0
392350892	Chchd2	M0R785	PREDICTED: coiled-coil-helix-coiled-coil-helix domain-containing protein 2, mitochondrial-like	9.62527	15850	16.6667	0.0833333	0.850952	0	0	0	0	33.3333	0.166667	0.204082	1.7019	0	0	0	50	0.5	5.10571	0	0	0	0	0	0	0	0	0	0	0	0
392353290	Hnrnpk		PREDICTED: LOW QUALITY PROTEIN: heterogeneous nuclear ribonucleoprotein K-like	5	50774	50	1.75	5.07898	100	3.5	2.4911	10.158	0	0	0	0	100	4.5	10.1647	0	0	0	100	2	10.1454	0	0	0	100	4	10.1638	0	0	0
392353924	Palld		PREDICTED: palladin-like isoform X1	5.87939	152396	33.3333	0.166667	1.6838	66.6667	0.333333	0.237248	3.3676	0	0	0	0	50	0.5	5.05099	0	0	0	0	0	0	0	0	0	50	0.5	5.05181	0	0	0
392354145	Hnrnpa0		PREDICTED: heterogeneous nuclear ribonucleoprotein A0-like	9.6	30645	100	1.16667	7.62998	100	1.66667	1.18624	10.1705	100	0.666667	0.816327	5.08946	100	1.5	10.183	50	0.5	5.0821	100	2	10.1749	50	1	5.09203	100	1.5	10.1536	50	0.5	5.09426
392354394	Hist1h2ac	M0RCL5	PREDICTED: histone H2A type 1-like	11.3	14153	50	0.416667	3.43015	66.6667	0.5	0.355872	5.13951	33.3333	0.333333	0.408163	1.7208	100	1	10.2797	0	0	0	50	0.5	5.13879	50	1	5.1624	0	0	0	0	0	0
392355306	Pkm		PREDICTED: pyruvate kinase PKM-like	7.5	57878	100	19.1667	73.5571	100	27	19.2171	95.2128	100	11.3333	13.8776	51.9014	100	29	95.2194	100	7.5	45.2341	100	27	100.218	100	14	60.2344	100	25	90.2011	100	12.5	50.2356
393715123	Kank2	D4ACC2	KN motif and ankyrin repeat domain-containing protein 2	5.18714	90223	100	3.25	24.3335	100	2.83333	2.01661	23.4705	100	3.66667	4.4898	25.1965	100	4	30.1766	100	1.5	15.1724	100	3.5	30.1722	100	6.5	40.2353	50	1	10.0626	100	3	20.1818
396578124	Itpr1	C7E1V2	inositol 1,4,5-trisphosphate receptor type 1 isoform 1	5.65156	313006	16.6667	0.0833333	0.844397	33.3333	0.166667	0.118624	1.68879	0	0	0	0	50	0.5	5.06638	0	0	0	0	0	0	0	0	0	0	0	0	0	0	0
396941666	Dync1i2	D3ZU74	cytoplasmic dynein 1 intermediate chain 2 isoform 3	5	68364	66.6667	0.333333	3.38066	66.6667	0.333333	0.237248	3.38574	66.6667	0.333333	0.408163	3.37558	50	0.5	5.0873	50	0.5	5.06419	0	0	0	50	0.5	5.06256	50	0.5	5.06992	0	0	0
397174800	Sftpa1	P08427	pulmonary surfactant-associated protein A isoform 3 precursor	4.6	26289	100	8.5	22.7587	100	13.5	9.60854	28.6203	100	3.5	4.28571	16.8971	100	13	30.2818	100	2	10.2263	100	17	30.2896	100	4.5	20.2398	100	10.5	25.2895	100	4	20.2253
399124780	Slc25a3	G3V741	phosphate carrier protein, mitochondrial isoform 2 precursor	9.5	39532	66.6667	0.333333	3.38685	100	0.5	0.355872	5.08249	33.3333	0.166667	0.204082	1.69121	50	0.5	5.09993	0	0	0	50	0.5	5.06849	50	0.5	5.07362	50	0.5	5.07905	0	0	0
401461788	Cp	A0A0G2K9I6	ceruloplasmin isoform 2 precursor	5.3	123673	100	10.8333	46.8987	100	15	10.6762	70.2331	100	6.66667	8.16327	23.5644	100	17	75.2466	100	6	30.2232	100	12.5	65.2242	100	7	20.2385	100	15.5	70.2286	100	7	20.2314
401461805	Acat1	P17764	acetyl-CoA acetyltransferase, mitochondrial precursor	8.98718	44696	100	2.41667	17.6739	100	4.16667	2.9656	28.5405	100	0.666667	0.816327	6.80721	100	3	20.2016	100	1	10.2108	100	6.5	40.203	50	0.5	5.10388	100	3	25.217	50	0.5	5.10698
401709952	Gc	Q68FY4	vitamin D-binding protein precursor	5.6	53519	100	8.5	12.7329	100	11.1667	7.94781	11.8969	100	5.83333	7.14286	13.5689	100	17	10.2817	100	3	20.1596	100	8	15.2	100	8	10.2796	100	8.5	10.2091	100	6.5	10.2676
402534525	Macf1	A0A0G2JWA8	microtubule-actin cross-linking factor 1	5.16888	830739	83.3333	1.75	15.1414	100	2.33333	1.66074	18.5059	66.6667	1.16667	1.42857	11.7768	100	1.5	10.1617	0	0	0	100	3	20.1797	100	2	20.1686	100	2.5	25.1763	100	1.5	15.1618
402743472	Slc3a2	A0A0H2UHQ0	4F2 cell-surface antigen heavy chain isoform 1	4.91296	61876	33.3333	0.166667	1.69663	33.3333	0.166667	0.118624	1.70525	33.3333	0.166667	0.204082	1.68802	0	0	0	50	0.5	5.06406	50	0.5	5.11575	0	0	0	0	0	0	0	0	0
402744019	Marcks	F1LMW7	myristoylated alanine-rich C-kinase substrate	4.2	29960	100	5.16667	26.8684	100	7.66667	5.4567	35.2154	100	2.66667	3.26531	18.5214	100	10.5	40.2428	100	1	10.1486	100	3.5	25.1957	100	3.5	25.2111	100	9	40.2076	100	3.5	20.2045
403043588	Sptbn4		spectrin beta chain, brain 3	5.66384	288871	33.3333	0.25	2.53369	33.3333	0.333333	0.237248	3.37891	33.3333	0.166667	0.204082	1.68848	0	0	0	0	0	0	100	1	10.1367	0	0	0	0	0	0	50	0.5	5.06545
403224997	Diap1		protein diaphanous homolog 1	5.31403	140427	50	0.25	2.53565	33.3333	0.166667	0.118624	1.68925	66.6667	0.333333	0.408163	3.38205	50	0.5	5.06774	0	0	0	0	0	0	50	0.5	5.06981	0	0	0	50	0.5	5.07633
403225015	Nt5c		5',3'-nucleotidase, cytosolic	5.51035	22932	33.3333	0.333333	2.5369	0	0	0	0	66.6667	0.666667	0.816327	5.07381	0	0	0	0	0	0	0	0	0	100	1.5	10.1549	0	0	0	50	0.5	5.06654
403420626	Snrpel		small nuclear ribonucleoprotein polypeptide E	9.78281	10805	66.6667	0.75	5.91336	66.6667	0.666667	0.474496	5.0652	66.6667	0.833333	1.02041	6.76152	50	0.5	5.0632	100	1.5	10.1433	100	1.5	10.1324	100	1	10.1412	0	0	0	0	0	0
404501500	Txndc5	D3ZZC1	thioredoxin domain containing 5 precursor	5.51815	46324	16.6667	0.0833333	0.846762	0	0	0	0	33.3333	0.166667	0.204082	1.69352	0	0	0	0	0	0	0	0	0	0	0	0	0	0	0	50	0.5	5.08057
406035317	Gnb2l1	P63245	guanine nucleotide-binding protein subunit beta-2-like 1	7.53913	35078	66.6667	0.5	5.05791	100	0.833333	0.59312	8.42665	33.3333	0.166667	0.204082	1.68918	100	1	10.114	50	0.5	5.06755	100	1	10.1127	0	0	0	50	0.5	5.05321	0	0	0
407228400	Col15a1	A0A0G2JV12	collagen alpha-1(XV) chain precursor	4.75231	138182	66.6667	0.75	5.1012	33.3333	0.5	0.355872	3.38611	100	1	1.22449	6.81628	0	0	0	50	0.5	5.09145	0	0	0	50	0.5	5.09761	100	1.5	10.1583	100	2	10.2598
410110929	Hspa9	F1M953	stress-70 protein, mitochondrial	5.8	73745	66.6667	1	9.27572	100	1.66667	1.18624	15.1683	33.3333	0.333333	0.408163	3.3831	100	1.5	15.1677	0	0	0	100	1.5	10.1694	0	0	0	100	2	20.1679	100	1	10.1493
411147388	Yars	Q4KM49	tyrosine--tRNA ligase, cytoplasmic	8.58738	63026	16.6667	0.0833333	0.847968	33.3333	0.166667	0.118624	1.69594	0	0	0	0	0	0	0	0	0	0	50	0.5	5.08781	0	0	0	0	0	0	0	0	0
451327593	Chmp4bl1	D4A9Z8	chromatin modifying protein 4B-like 1	4.7	25110	16.6667	0.0833333	0.84348	33.3333	0.166667	0.118624	1.68696	0	0	0	0	50	0.5	5.06088	0	0	0	0	0	0	0	0	0	0	0	0	0	0	0
472339101	Eif3f	D4AC36	eukaryotic translation initiation factor 3 subunit F	5.13	37998	50	0.416667	3.38701	33.3333	0.5	0.355872	3.38021	66.6667	0.333333	0.408163	3.39381	100	1.5	10.1406	50	0.5	5.08986	0	0	0	0	0	0	0	0	0	50	0.5	5.09158
478247107	Ruvbl2	G3V8T5	ruvB-like 2	5.37331	51113	33.3333	0.25	2.53543	33.3333	0.166667	0.118624	1.68657	33.3333	0.333333	0.408163	3.38428	50	0.5	5.05971	100	1	10.1528	0	0	0	0	0	0	0	0	0	0	0	0
480306394	Mcpt1	P09650	mast cell protease 1 preproprotein	9.8	28618	66.6667	0.5	5.07628	100	0.666667	0.474496	6.77159	33.3333	0.333333	0.408163	3.38097	50	0.5	5.06434	100	1	10.1429	100	1	10.1552	0	0	0	50	0.5	5.09529	0	0	0
501354879	Pigr	P15083	polymeric immunoglobulin receptor precursor	4.93677	84799	16.6667	0.0833333	0.842743	33.3333	0.166667	0.118624	1.68549	0	0	0	0	50	0.5	5.05646	0	0	0	0	0	0	0	0	0	0	0	0	0	0	0
564295966	Gpr126		PREDICTED: G-protein coupled receptor 126 isoform X1	6.80074	139253	16.6667	0.0833333	0.843483	33.3333	0.166667	0.118624	1.68697	0	0	0	0	50	0.5	5.0609	0	0	0	0	0	0	0	0	0	0	0	0	0	0	0
564299215	Entpd1		PREDICTED: ectonucleoside triphosphate diphosphohydrolase 1 isoform X2	7.39077	57337	50	0.583333	4.22801	33.3333	0.166667	0.118624	1.69142	66.6667	1	1.22449	6.7646	0	0	0	0	0	0	50	0.5	5.07425	100	2	10.1505	0	0	0	100	1	10.1433
564299300	Nt5c2		PREDICTED: cytosolic purine 5'-nucleotidase-like isoform X3	5.77503	64866	66.6667	0.833333	5.91502	33.3333	0.333333	0.237248	3.36397	100	1.33333	1.63265	8.46608	50	1	10.0919	50	0.5	5.06463	0	0	0	100	1.5	10.1672	0	0	0	100	2	10.1664
564301831	Zak		PREDICTED: mitogen-activated protein kinase kinase kinase MLT isoform X6	5.04978	51318	16.6667	0.0833333	0.845246	33.3333	0.166667	0.118624	1.69049	0	0	0	0	0	0	0	0	0	0	50	0.5	5.07148	0	0	0	0	0	0	0	0	0
564302339	Ckap2l		PREDICTED: cytoskeleton associated protein 2-like isoform X2	10.1559	82639	16.6667	0.0833333	0.841882	0	0	0	0	33.3333	0.166667	0.204082	1.68376	0	0	0	0	0	0	0	0	0	0	0	0	0	0	0	50	0.5	5.05129
564302425	Slc25a12		PREDICTED: LOW QUALITY PROTEIN: calcium-binding mitochondrial carrier protein Aralar1	8.13706	76740	50	0.583333	4.23239	33.3333	0.666667	0.474496	3.39211	66.6667	0.5	0.612245	5.07267	100	2	10.1763	0	0	0	0	0	0	100	1	10.1456	0	0	0	50	0.5	5.07245
564302435	Ttn		PREDICTED: titin	5.9455	3941808	16.6667	0.25	1.69293	0	0	0	0	33.3333	0.5	0.612245	3.38586	0	0	0	100	1.5	10.1576	0	0	0	0	0	0	0	0	0	0	0	0
564303209	Hmgb1		PREDICTED: high mobility group protein B1-like	9.1	23357	66.6667	0.916667	5.07421	66.6667	0.833333	0.59312	5.0764	66.6667	1	1.22449	5.07202	50	1	5.07706	0	0	0	100	1.5	10.1521	100	2	10.1435	0	0	0	50	1	5.07252
564305993	Ermap		PREDICTED: erythroid membrane-associated protein isoform X1	8.4	66316	16.6667	0.0833333	0.842236	33.3333	0.166667	0.118624	1.68447	0	0	0	0	50	0.5	5.05341	0	0	0	0	0	0	0	0	0	0	0	0	0	0	0
564306354	Klhdc7a	M0R439	PREDICTED: kelch domain-containing protein 7A isoform X1	6.12334	83865	16.6667	0.0833333	0.84445	0	0	0	0	33.3333	0.166667	0.204082	1.6889	0	0	0	50	0.5	5.0667	0	0	0	0	0	0	0	0	0	0	0	0
564308474	Ndufa13		PREDICTED: NADH dehydrogenase [ubiquinone] 1 alpha subcomplex subunit 13-like	10.1106	16962	33.3333	0.166667	1.68427	0	0	0	0	66.6667	0.333333	0.408163	3.36854	0	0	0	0	0	0	0	0	0	50	0.5	5.05322	0	0	0	50	0.5	5.05238
564309026	Sun2	D3ZTT7	PREDICTED: SUN domain-containing protein 2 isoform X2	6.41729	81528	50	0.5	5.07141	0	0	0	0	100	1	1.22449	10.1428	0	0	0	100	1	10.1772	0	0	0	100	1.5	15.1862	0	0	0	50	0.5	5.06511
564310071	Pml		PREDICTED: protein PML-like isoform X1	5.5581	96731	50	0.333333	3.39483	33.3333	0.333333	0.237248	3.38758	66.6667	0.333333	0.408163	3.40207	0	0	0	0	0	0	0	0	0	50	0.5	5.10027	100	1	10.1627	50	0.5	5.10595
564312091	Rps17		PREDICTED: 40S ribosomal protein S17-like	9.9	15592	16.6667	0.166667	0.845075	33.3333	0.333333	0.237248	1.69015	0	0	0	0	50	1	5.07045	0	0	0	0	0	0	0	0	0	0	0	0	0	0	0
564313259	Itga3	D3ZQM3	PREDICTED: integrin alpha-3 isoform X2	6.7122	119125	100	0.833333	7.64576	100	0.666667	0.474496	6.78649	100	1	1.22449	8.50502	50	0.5	5.09407	50	0.5	5.10483	50	0.5	5.07641	100	1	10.2144	100	1	10.189	100	1.5	10.1958
564314485	Stfa2l3		PREDICTED: stefin-2-like isoform X1	6.15346	11687	33.3333	0.166667	1.69079	66.6667	0.333333	0.237248	3.38157	0	0	0	0	50	0.5	5.07152	0	0	0	50	0.5	5.07319	0	0	0	0	0	0	0	0	0
564314685	Eif4g1	D4AD15	PREDICTED: eukaryotic translation initiation factor 4 gamma 1 isoform X4	5.13534	175087	16.6667	0.0833333	0.845546	33.3333	0.166667	0.118624	1.69109	0	0	0	0	50	0.5	5.07328	0	0	0	0	0	0	0	0	0	0	0	0	0	0	0
564318268	Kctd12b		PREDICTED: BTB/POZ domain-containing protein KCTD12	5.5	35875	100	3.91667	22.6591	100	6	4.27046	33.5011	100	1.83333	2.2449	11.817	100	4	25.1505	100	1.5	10.1833	100	6	35.1752	100	1.5	10.1317	100	8	40.1777	100	2.5	15.1359
564319301	Pdha1		PREDICTED: pyruvate dehydrogenase E1 component subunit alpha, somatic form, mitochondrial-like	8.1	43276	66.6667	0.583333	5.90316	66.6667	0.5	0.355872	5.05992	66.6667	0.666667	0.816327	6.7464	100	1	10.1193	100	1	10.1243	50	0.5	5.06042	0	0	0	0	0	0	100	1	10.1149
564319532	Hnrnpa0		PREDICTED: heterogeneous nuclear ribonucleoprotein A0-like, partial	9.97305	22130	16.6667	0.0833333	0.84855	0	0	0	0	33.3333	0.166667	0.204082	1.6971	0	0	0	0	0	0	0	0	0	50	0.5	5.0913	0	0	0	0	0	0
564325546	Psmb1	Q6PDW4	PREDICTED: proteasome subunit beta type-1 isoform X1	7.8	26408	100	5.75	23.5092	100	8	5.69395	31.863	100	3.5	4.28571	15.1554	100	6.5	25.2222	50	1	5.07695	100	10.5	40.1998	100	5.5	25.1904	100	7	30.167	100	4	15.1988
564326263	Ppp1r12c		PREDICTED: protein phosphatase 1 regulatory subunit 12C isoform X2	5.56269	84666	16.6667	0.0833333	0.845025	0	0	0	0	33.3333	0.166667	0.204082	1.69005	0	0	0	50	0.5	5.07015	0	0	0	0	0	0	0	0	0	0	0	0
564326950	Prx		PREDICTED: periaxin isoform X1	8.33199	146315	50	0.666667	5.12628	33.3333	0.5	0.355872	3.39815	66.6667	0.833333	1.02041	6.8544	0	0	0	0	0	0	100	1.5	10.1945	100	1.5	10.2908	0	0	0	100	1	10.2724
564327244	Eif3k		PREDICTED: eukaryotic translation initiation factor 3 subunit K isoform X1	4.66174	25116	16.6667	0.0833333	0.841812	33.3333	0.166667	0.118624	1.68362	0	0	0	0	0	0	0	0	0	0	50	0.5	5.05087	0	0	0	0	0	0	0	0	0
564328017	Rasip1		PREDICTED: ras-interacting protein 1 isoform X1	7.6437	103396	16.6667	0.0833333	0.854168	0	0	0	0	33.3333	0.166667	0.204082	1.70834	0	0	0	0	0	0	0	0	0	50	0.5	5.12501	0	0	0	0	0	0
564328086	Ap2a1		PREDICTED: AP-2 complex subunit alpha-1 isoform X3	6.62643	107666	66.6667	0.75	6.72798	66.6667	0.5	0.355872	5.04115	66.6667	1	1.22449	8.41482	50	0.5	5.05348	0	0	0	0	0	0	100	1.5	10.1664	50	1	10.07	50	1.5	15.078
564328602	Cyfip1	A0A0G2K472	PREDICTED: cytoplasmic FMR1 interacting protein 1 isoform X1	6.4958	144840	50	0.75	5.88837	0	0	0	0	100	1.5	1.83673	11.7767	0	0	0	100	1.5	15.1399	0	0	0	50	1.5	10.0641	0	0	0	100	1.5	10.1262
564328778	Synm	A0A096MK54	PREDICTED: synemin isoform X1	4.92439	140676	16.6667	0.0833333	0.844232	0	0	0	0	33.3333	0.166667	0.204082	1.68846	0	0	0	0	0	0	0	0	0	0	0	0	0	0	0	50	0.5	5.06539
564329002	Anpep	A0A0G2JVE6	PREDICTED: aminopeptidase N isoform X1	5.18736	109435	83.3333	1.25	10.1453	100	1	0.711744	10.1525	66.6667	1.5	1.83673	10.1382	50	0.5	5.10204	0	0	0	100	1	10.1961	100	1.5	15.2291	100	1.5	15.1593	100	3	15.1855
564329755	Capn5		PREDICTED: calpain-5 isoform X2	7.1685	73053	33.3333	0.25	2.54782	0	0	0	0	66.6667	0.5	0.612245	5.09563	0	0	0	0	0	0	0	0	0	100	1	10.1915	0	0	0	50	0.5	5.09541
564330833	Ubfd1		PREDICTED: ubiquitin-binding protein homolog isoform X1	9.72417	38253	50	0.25	2.52537	66.6667	0.333333	0.237248	3.36732	33.3333	0.166667	0.204082	1.68342	50	0.5	5.05069	0	0	0	0	0	0	50	0.5	5.05025	50	0.5	5.05128	0	0	0
564332180	Fkbp2		PREDICTED: peptidyl-prolyl cis-trans isomerase FKBP2 isoform X2	10.6	20736	50	1.08333	6.72387	100	2.16667	1.54211	13.4477	0	0	0	0	100	2	10.1097	0	0	0	100	3	20.1296	0	0	0	100	1.5	10.1039	0	0	0
564332304	Lsp1		PREDICTED: lymphocyte specific 1 isoform X6	4.82046	36445	16.6667	0.0833333	0.845313	33.3333	0.166667	0.118624	1.69063	0	0	0	0	0	0	0	0	0	0	0	0	0	0	0	0	50	0.5	5.07188	0	0	0
564332724	Ganab		PREDICTED: neutral alpha-glucosidase AB isoform X1	5.7	109459	100	2.5	21.0069	100	2.5	1.77936	23.5055	100	2.5	3.06122	18.5083	100	3.5	30.1894	100	3	20.1725	100	2.5	25.1727	100	2.5	20.1747	100	1.5	15.1544	100	2	15.1776
564333203	Tjp2		PREDICTED: tight junction protein ZO-2 isoform X4	6.48394	134138	100	2.08333	19.3412	100	1.33333	0.948992	13.4581	100	2.83333	3.46939	25.2243	100	2.5	25.1519	100	2.5	20.2253	100	1	10.1643	100	3	25.2212	50	0.5	5.05797	100	3	30.2263
564333593	Myof	D4ACN7	PREDICTED: myoferlin isoform X4	5.7	233385	100	0.5	5.08833	100	0.5	0.355872	5.10452	100	0.5	0.612245	5.07214	50	0.5	5.10745	50	0.5	5.07536	50	0.5	5.10761	50	0.5	5.06984	50	0.5	5.09849	50	0.5	5.07121
564335594	Rai14	Q5U312	PREDICTED: ankycorbin isoform X1	5.75709	109134	16.6667	0.166667	1.69576	0	0	0	0	33.3333	0.333333	0.408163	3.39153	0	0	0	0	0	0	0	0	0	0	0	0	0	0	0	100	1	10.1746
564336045	Tnik		PREDICTED: Traf2 and NCK interacting kinase isoform X6	6.93468	150393	50	0.583333	4.21277	100	1.16667	0.830368	8.42553	0	0	0	0	100	2	10.1158	0	0	0	100	1	10.1032	0	0	0	50	0.5	5.05754	0	0	0
564336900	Fgg	P02680	PREDICTED: fibrinogen gamma chain isoform X1	5.6	50633	100	2.08333	14.1634	100	3.33333	2.37248	18.5254	100	0.833333	1.02041	9.80142	100	2.5	15.1894	50	0.5	5.07894	100	5.5	25.2235	100	1.5	19.2247	100	2	15.1631	50	0.5	5.10064
564337099	Apoa1bp	B0BNM1	PREDICTED: NAD(P)H-hydrate epimerase isoform X1	6.49227	30891	16.6667	0.166667	0.848303	33.3333	0.333333	0.237248	1.69661	0	0	0	0	50	1	5.08982	0	0	0	0	0	0	0	0	0	0	0	0	0	0	0
564337134	Ilf2	B2RZC6	PREDICTED: interleukin enhancer-binding factor 2 isoform X1	5.04572	43063	16.6667	0.0833333	0.845125	33.3333	0.166667	0.118624	1.69025	0	0	0	0	50	0.5	5.07075	0	0	0	0	0	0	0	0	0	0	0	0	0	0	0
564337881	Rbm8a		PREDICTED: RNA-binding protein 8A isoform X1	5.56963	19761	50	0.75	4.25365	66.6667	1	0.711744	5.09012	33.3333	0.5	0.612245	3.41718	50	1	5.0872	100	1.5	10.2516	100	2	10.1832	0	0	0	0	0	0	0	0	0
564338360	Sars	A0A0G2JZG7	PREDICTED: serine--tRNA ligase, cytoplasmic isoform X1	6.43823	61324	16.6667	0.0833333	0.845157	0	0	0	0	33.3333	0.166667	0.204082	1.69031	0	0	0	0	0	0	0	0	0	50	0.5	5.07094	0	0	0	0	0	0
564339120	Sh3glb1		PREDICTED: endophilin-B1 isoform X3	5.41102	43144	33.3333	0.333333	2.56082	0	0	0	0	66.6667	0.666667	0.816327	5.12164	0	0	0	100	1.5	10.2804	0	0	0	50	0.5	5.08453	0	0	0	0	0	0
564339175	Prkacb		PREDICTED: cAMP-dependent protein kinase catalytic subunit beta isoform X1	8.58247	46019	100	2	9.2963	100	1	0.711744	8.43954	100	3	3.67347	10.1531	100	1.5	10.127	100	3	10.1509	50	0.5	5.06503	100	2.5	10.1548	100	1	10.1266	100	3.5	10.1535
564339416	Srsf11	A0A0G2QC38	PREDICTED: splicing factor, arginine/serine-rich 11 isoform X2	11.174	56627	16.6667	0.0833333	0.842058	0	0	0	0	33.3333	0.166667	0.204082	1.68412	0	0	0	0	0	0	0	0	0	0	0	0	0	0	0	50	0.5	5.05235
564339503	Tubb4b		PREDICTED: tubulin beta-4B chain isoform X1	4.6	49832	100	19.5833	34.4426	100	22.3333	15.8956	31.9333	100	16.8333	20.6122	36.9519	100	21	30.2773	100	20.5	50.2735	100	25	30.2638	100	15.5	30.2956	100	21	35.2587	100	14.5	30.2865
564340097	Sptan1		PREDICTED: spectrin alpha chain, non-erythrocytic 1 isoform X1	5.1	289220	50	0.666667	4.26286	100	1.33333	0.948992	8.52572	0	0	0	0	50	1	5.12557	0	0	0	100	1.5	10.2283	0	0	0	100	1.5	10.2233	0	0	0
564340113	Sptan1		PREDICTED: spectrin alpha chain, non-erythrocytic 1 isoform X9	5.1	282379	16.6667	0.0833333	0.846427	33.3333	0.166667	0.118624	1.69285	0	0	0	0	0	0	0	0	0	0	50	0.5	5.07856	0	0	0	0	0	0	0	0	0
564341641	Ctnnd1		PREDICTED: catenin delta-1 isoform X8	6.4	104893	100	6.83333	37.6868	100	8.5	6.04982	45.1931	100	5.16667	6.32653	30.1805	100	9.5	55.2032	100	3	20.1604	100	7	40.1956	100	5	30.205	100	9	40.1805	100	7.5	40.1762
564341930	Api5		PREDICTED: apoptosis inhibitor 5 isoform X1	7.13314	59020	16.6667	0.166667	1.69443	0	0	0	0	33.3333	0.333333	0.408163	3.38885	0	0	0	0	0	0	0	0	0	0	0	0	0	0	0	100	1	10.1666
564343033	Hspa12b	D3ZVM5	PREDICTED: heat shock 70 kDa protein 12B isoform X1	8.4	76196	100	4.16667	20.1888	100	3.66667	2.60973	21.8398	100	4.66667	5.71429	18.5378	100	4.5	20.1719	100	2.5	10.2051	100	3.5	20.1838	100	5.5	25.2117	100	3	25.1638	100	6	20.1967
564343966	Myl9	B0BMS8	PREDICTED: myosin regulatory light polypeptide 9 isoform X1	4.63578	19855	16.6667	0.0833333	0.846864	33.3333	0.166667	0.118624	1.69373	0	0	0	0	50	0.5	5.08118	0	0	0	0	0	0	0	0	0	0	0	0	0	0	0
564344233	Vwa5a		PREDICTED: von Willebrand factor A domain-containing protein 5A isoform X4	6.02166	88079	16.6667	0.0833333	0.842532	33.3333	0.166667	0.118624	1.68506	0	0	0	0	0	0	0	0	0	0	50	0.5	5.05519	0	0	0	0	0	0	0	0	0
564345920	Cav2		PREDICTED: caveolin-2 isoform X1	5.23061	18237	33.3333	0.25	2.53381	33.3333	0.333333	0.237248	3.37743	33.3333	0.166667	0.204082	1.69018	100	1	10.1323	0	0	0	0	0	0	0	0	0	0	0	0	50	0.5	5.07054
564346399	Luc7l2		PREDICTED: LUC7-like 2 isoform X11	10.652	40619	33.3333	0.166667	1.68902	0	0	0	0	66.6667	0.333333	0.408163	3.37804	0	0	0	0	0	0	0	0	0	50	0.5	5.07905	0	0	0	50	0.5	5.05506
564346571	Zyx		PREDICTED: zyxin isoform X2	7.5	70514	100	5.08333	25.204	100	6.16667	4.38909	26.8923	100	4	4.89796	23.5157	100	8	25.2328	100	1.5	15.1256	100	4.5	25.2214	100	5	20.2121	100	6	30.2226	100	5.5	35.2096
564350807	Reck	A0A0G2JZ40	PREDICTED: reversion-inducing cysteine-rich protein with Kazal motifs isoform X1	6.4363	105901	33.3333	0.333333	2.53124	0	0	0	0	66.6667	0.666667	0.816327	5.06247	0	0	0	0	0	0	0	0	0	100	1	10.1213	0	0	0	50	1	5.06611
564350889	Clta	P08081	PREDICTED: clathrin light chain A isoform X3	4.27657	23567	66.6667	0.5	5.08948	100	0.666667	0.474496	6.76216	33.3333	0.333333	0.408163	3.4168	50	0.5	5.07976	0	0	0	50	0.5	5.0684	100	1	10.2504	100	1	10.1383	0	0	0
564352680	Pabpc4		PREDICTED: polyadenylate-binding protein 4 isoform X2	9.7	72198	100	2.41667	11.0668	100	3	2.13523	10.2669	100	1.83333	2.2449	11.8668	100	2	10.2755	50	1	10.0968	100	4.5	10.2729	100	2.5	15.2476	100	2.5	10.2524	100	2	10.2559
564353560	Capzb		PREDICTED: F-actin-capping protein subunit beta isoform X7	5.4	31346	100	3.75	20.9996	100	6.16667	4.38909	31.8419	100	1.33333	1.63265	10.1573	100	6	30.1759	100	1	10.1994	100	7.5	45.2153	50	0.5	5.08566	100	5	20.1346	100	2.5	15.1868
564353650	Srsf10		PREDICTED: Serine/arginine-rich splicing factor 10 isoform X2	11.7362	31214	100	0.833333	7.61948	100	0.5	0.355872	5.06518	100	1.16667	1.42857	10.1738	50	0.5	5.06977	100	1	10.1673	50	0.5	5.06156	100	1.5	10.1883	50	0.5	5.06423	100	1	10.1657
564353656	Rpl11	P62914	PREDICTED: 60S ribosomal protein L11 isoform X1	10	20253	50	0.583333	4.23255	33.3333	0.166667	0.118624	1.6893	66.6667	1	1.22449	6.7758	0	0	0	100	1.5	10.1593	50	0.5	5.0679	0	0	0	0	0	0	100	1.5	10.1681
564353750	Cdc42		PREDICTED: cell division control protein 42 homolog isoform X2	5.7	21311	83.3333	4	8.48998	100	6	4.27046	10.1951	66.6667	2	2.44898	6.78487	100	7	10.202	0	0	0	100	5	10.1968	100	3.5	10.1802	100	6	10.1864	100	2.5	10.1744
564354058	Tardbp		PREDICTED: TAR DNA binding protein isoform X1	6.26733	44518	50	0.25	2.54721	66.6667	0.333333	0.237248	3.39319	33.3333	0.166667	0.204082	1.70123	0	0	0	50	0.5	5.10368	50	0.5	5.088	0	0	0	50	0.5	5.09156	0	0	0
564354069	Tardbp		PREDICTED: TAR DNA binding protein isoform X5	6.4	34168	100	4.5	19.4002	100	5.83333	4.15184	21.9059	100	3.16667	3.87755	16.8945	100	5	20.241	100	2.5	10.2389	100	7.5	25.2341	100	3	15.214	100	5	20.2427	100	4	25.2304
564354680	Srsf7		PREDICTED: splicing factor, arginine/serine-rich 7 isoform X1	12.353	26923	50	0.916667	6.74103	0	0	0	0	100	1.83333	2.2449	13.4821	0	0	0	100	2.5	20.1556	0	0	0	100	1	10.1425	0	0	0	100	2	10.1481
564355112	Emilin1		PREDICTED: EMILIN-1 isoform X2	5	107560	100	4.75	35.1865	100	4.5	3.20285	26.8569	100	5	6.12245	43.516	100	1.5	15.1534	100	5	40.1806	100	1.5	15.1698	100	4.5	40.1986	100	10.5	50.2476	100	5.5	50.1689
564355517	Cmpk2	D3ZC63	PREDICTED: UMP-CMP kinase 2, mitochondrial isoform X1	6.87348	50082	16.6667	0.0833333	0.848539	0	0	0	0	33.3333	0.166667	0.204082	1.69708	0	0	0	0	0	0	0	0	0	0	0	0	0	0	0	50	0.5	5.09124
564356738	Ift43		PREDICTED: intraflagellar transport protein 43 homolog isoform X1	4.35722	28070	16.6667	0.0833333	0.844817	33.3333	0.166667	0.118624	1.68963	0	0	0	0	0	0	0	0	0	0	0	0	0	0	0	0	50	0.5	5.0689	0	0	0
564356805	Gstz1	A0A0G2K6H2	PREDICTED: maleylacetoacetate isomerase isoform X1	7.79505	23864	16.6667	0.25	1.69636	33.3333	0.5	0.355872	3.39272	0	0	0	0	0	0	0	0	0	0	100	1.5	10.1782	0	0	0	0	0	0	0	0	0
564357211	Wars	Q6P7B0	PREDICTED: tryptophan--tRNA ligase, cytoplasmic isoform X1	6	54144	100	1.08333	10.1258	100	0.833333	0.59312	8.44493	100	1.33333	1.63265	11.8066	100	1	10.1499	100	1	10.1553	100	1	10.1281	100	1	10.1299	50	0.5	5.05678	100	2	15.1345
564358403	Cnn2		PREDICTED: calponin-2-like	8.2	28645	83.3333	1.08333	7.63247	100	1.66667	1.18624	10.1847	66.6667	0.5	0.612245	5.08023	100	2	10.2011	0	0	0	100	1.5	10.175	100	1	10.1617	100	1.5	10.178	50	0.5	5.07904
564358768	Ckap4		PREDICTED: cytoskeleton-associated protein 4 isoform X1	5.83153	68632	100	1.58333	10.1615	100	1.33333	0.948992	10.1559	100	1.83333	2.2449	10.1671	100	1.5	10.1647	100	1	10.1504	100	1.5	10.1603	100	3	10.1764	100	1	10.1427	100	1.5	10.1745
564359109	Atp2b1		PREDICTED: plasma membrane calcium-transporting ATPase 1 isoform X1	5.63767	137806	16.6667	0.0833333	0.841907	33.3333	0.166667	0.118624	1.68381	0	0	0	0	0	0	0	0	0	0	0	0	0	0	0	0	50	0.5	5.05144	0	0	0
564359339	Cpsf6		PREDICTED: cleavage and polyadenylation specificity factor subunit 6 isoform X3	7.50196	63441	66.6667	0.666667	5.90221	33.3333	0.333333	0.237248	3.376	100	1	1.22449	8.42841	100	1	10.128	50	0.5	5.0676	0	0	0	100	2	15.148	0	0	0	50	0.5	5.06961
564360032	Fam49b		PREDICTED: uncharacterized protein LOC299909 isoform X4	6	36849	16.6667	0.0833333	0.843454	0	0	0	0	33.3333	0.166667	0.204082	1.68691	0	0	0	0	0	0	0	0	0	0	0	0	0	0	0	50	0.5	5.06072
564360518	Eef1d		PREDICTED: elongation factor 1-delta isoform X10	4.8	31331	100	2.58333	17.761	100	2.5	1.77936	16.9723	100	2.66667	3.26531	18.5497	100	2.5	20.3079	100	6	35.3149	100	3	15.3224	100	1	10.21	100	2	15.2867	50	1	10.1242
564361124	Pacsin2	Q9QY17	PREDICTED: protein kinase C and casein kinase substrate in neurons 2 protein isoform X2	4.89426	55979	33.3333	0.166667	1.68691	66.6667	0.333333	0.237248	3.37381	0	0	0	0	50	0.5	5.06362	0	0	0	0	0	0	0	0	0	50	0.5	5.05781	0	0	0
564361379	Fbln1	B1WC21	PREDICTED: fibulin-1 isoform X1	4.96914	75381	16.6667	0.0833333	0.845374	0	0	0	0	33.3333	0.166667	0.204082	1.69075	0	0	0	0	0	0	0	0	0	50	0.5	5.07224	0	0	0	0	0	0
564362041	Pcbp2	Q6AYU2	PREDICTED: poly(rC)-binding protein 2 isoform X11	6.35128	38222	66.6667	0.75	5.93622	66.6667	0.833333	0.59312	6.77997	66.6667	0.666667	0.816327	5.09246	0	0	0	0	0	0	100	1.5	10.1608	100	1	10.1856	100	1	10.1791	50	1	5.09181
564362565	Dnm2	P39052	PREDICTED: dynamin-2 isoform X10	7.38543	97818	100	1.58333	14.2934	100	1.33333	0.948992	13.4542	100	1.83333	2.2449	15.1325	50	1	10.0706	50	1	10.1092	100	1.5	15.1573	100	2.5	20.1773	100	1.5	15.1347	50	2	15.1111
564362607	Prkcsh		PREDICTED: glucosidase 2 subunit beta isoform X2	4.24987	58483	50	0.583333	5.05993	100	1.16667	0.830368	10.1199	0	0	0	0	100	1.5	10.1189	0	0	0	100	1	10.1175	0	0	0	100	1	10.1232	0	0	0
564363966	Nptn		PREDICTED: neuroplastin isoform X1	7.6	44389	16.6667	0.0833333	0.846132	33.3333	0.166667	0.118624	1.69226	0	0	0	0	0	0	0	0	0	0	50	0.5	5.07679	0	0	0	0	0	0	0	0	0
564364841	Hnrnpr		PREDICTED: heterogeneous nuclear ribonucleoprotein Q isoform X4	7.35958	62545	66.6667	1.08333	7.59557	33.3333	0.5	0.355872	5.05555	100	1.66667	2.04082	10.1356	0	0	0	50	0.5	5.07989	100	1.5	15.1666	100	2	10.1574	0	0	0	100	2.5	15.1695
564365966	Pdcd6ip	Q9QZA2	PREDICTED: programmed cell death 6-interacting protein isoform X1	6.1	96631	16.6667	0.0833333	0.842552	33.3333	0.166667	0.118624	1.6851	0	0	0	0	0	0	0	0	0	0	50	0.5	5.05531	0	0	0	0	0	0	0	0	0
564368908	Fn1		PREDICTED: fibronectin isoform X3	5.5	262750	66.6667	1.08333	6.79368	100	1.83333	1.30486	10.1861	33.3333	0.333333	0.408163	3.40125	100	1	10.1775	0	0	0	100	2.5	10.1786	100	1	10.2038	100	2	10.2023	0	0	0
564369060	Tuba4a		PREDICTED: tubulin alpha-4A chain isoform X1	4.7	48329	50	0.333333	3.39312	100	0.666667	0.474496	6.78624	0	0	0	0	100	1	10.192	0	0	0	50	0.5	5.08543	0	0	0	50	0.5	5.08128	0	0	0
564369878	Ndufa10		PREDICTED: NADH dehydrogenase [ubiquinone] 1 alpha subcomplex subunit 10, mitochondrial isoform X1	6.89303	38081	33.3333	0.333333	3.39779	0	0	0	0	66.6667	0.666667	0.816327	6.79558	0	0	0	0	0	0	0	0	0	100	1	10.1997	0	0	0	100	1	10.1871
564371541	Irgm	J7NUQ1	PREDICTED: immunity-related GTPase family M protein isoform X2	7.71847	44619	83.3333	1.41667	7.63389	100	1.33333	0.948992	8.45636	66.6667	1.5	1.83673	6.81142	100	2	10.1636	0	0	0	50	1	5.0687	100	2.5	10.2196	100	1	10.1367	100	2	10.2146
564371745	Sept8		PREDICTED: septin-8 isoform X4	5.70496	55521	16.6667	0.0833333	0.844922	0	0	0	0	33.3333	0.166667	0.204082	1.68984	0	0	0	0	0	0	0	0	0	50	0.5	5.06953	0	0	0	0	0	0
564372463	Mfap4	D4A7W8	PREDICTED: microfibril-associated glycoprotein 4-like isoform X2	5.1	28937	100	9.33333	10.2034	100	10.8333	7.71056	10.2094	100	7.83333	9.59184	10.1973	100	8.5	10.206	100	9.5	10.1942	100	11	10.2169	100	6.5	10.1923	100	13	10.2054	100	7.5	10.2055
564373516	Ap2b1		PREDICTED: AP-1 complex subunit beta-1-like isoform X7	5.09528	104553	50	0.666667	5.05625	0	0	0	0	100	1.33333	1.63265	10.1125	0	0	0	50	0.5	5.06826	0	0	0	100	1.5	10.1406	0	0	0	100	2	15.1286
564373711	Mpo	A0A0G2K1A2	PREDICTED: myeloperoxidase isoform X1	9.81432	80832	50	0.5	5.05165	33.3333	0.166667	0.118624	1.68514	66.6667	0.833333	1.02041	8.41817	0	0	0	100	1	10.1367	0	0	0	0	0	0	50	0.5	5.05542	100	1.5	15.1178
564375229	Llgl2		PREDICTED: lethal(2) giant larvae protein homolog 2 isoform X5	7.18794	113910	66.6667	0.75	5.08127	33.3333	0.166667	0.118624	1.68817	100	1.33333	1.63265	8.47437	0	0	0	100	1	10.1624	50	0.5	5.06451	100	2	10.1881	0	0	0	50	1	5.0725
564375704	Thoc4		PREDICTED: THO complex subunit 4 isoform X1	11.6378	27011	50	1	9.257	0	0	0	0	100	2	2.44898	18.514	0	0	0	100	1	10.2255	0	0	0	100	2	20.1554	0	0	0	100	3	25.1612
564376573	Tfg		PREDICTED: protein TFG-like isoform X4	4.7	31026	50	0.333333	3.40511	100	0.666667	0.474496	6.81022	0	0	0	0	100	1	10.2269	0	0	0	50	0.5	5.09449	0	0	0	50	0.5	5.10928	0	0	0
564376998	Fam162a	Q4QQV3	PREDICTED: protein FAM162A isoform X1	10.4395	17828	33.3333	0.166667	1.68846	66.6667	0.333333	0.237248	3.37692	0	0	0	0	0	0	0	0	0	0	50	0.5	5.05925	0	0	0	50	0.5	5.07153	0	0	0
564377263	Lpp		PREDICTED: lipoma-preferred partner homolog isoform X2	7	65535	100	8.5	40.1903	100	13.5	9.60854	53.5328	100	3.5	4.28571	26.8478	100	13.5	50.1939	100	4.5	30.1821	100	16.5	65.2055	100	3	25.1836	100	10.5	45.1992	100	3	25.1777
564377367	Eif4a2		PREDICTED: eukaryotic initiation factor 4A-II isoform X1	5.2037	46490	83.3333	0.75	6.7669	66.6667	0.5	0.355872	5.08254	100	1	1.22449	8.45126	0	0	0	100	1	10.1344	100	1	10.1496	100	1.5	10.1478	50	0.5	5.09806	50	0.5	5.07155
564377403	Fetub		PREDICTED: fetuin-B isoform X2	7.3	43170	50	0.583333	4.23105	100	1.16667	0.830368	8.4621	0	0	0	0	100	1.5	10.156	0	0	0	100	1.5	10.1622	0	0	0	50	0.5	5.06817	0	0	0
564377785	Ube2l3		PREDICTED: ubiquitin-conjugating enzyme E2 L3 isoform X1	8.8	17862	83.3333	3.16667	11.0306	100	3.83333	2.72835	13.5644	66.6667	2.5	3.06122	8.49671	100	4	20.2371	0	0	0	100	4.5	10.2404	100	4.5	15.2502	100	3	10.2157	100	3	10.2399
564377808	Dnm1l		PREDICTED: dynamin 1-like isoform X2	6.7	83909	33.3333	0.166667	1.69265	33.3333	0.166667	0.118624	1.68652	33.3333	0.166667	0.204082	1.69878	0	0	0	0	0	0	50	0.5	5.05956	50	0.5	5.09635	0	0	0	0	0	0
564379260	Rilpl1		PREDICTED: Rab interacting lysosomal protein-like 1 isoform X1	4.99851	48085	33.3333	0.5	3.39466	0	0	0	0	66.6667	1	1.22449	6.78933	0	0	0	0	0	0	0	0	0	100	1.5	10.2068	0	0	0	100	1.5	10.1612
564379680	Pxn	Q1EG89	PREDICTED: paxillin isoform X7	5.86358	60916	83.3333	1.16667	8.4479	100	1.66667	1.18624	11.8157	66.6667	0.666667	0.816327	5.08008	100	1.5	10.1603	0	0	0	100	1	10.1469	100	1.5	10.1604	100	2.5	15.1401	50	0.5	5.07986
564381434	Fmo1	P36365	PREDICTED: dimethylaniline monooxygenase [N-oxide-forming] 1 isoform X1	8.2	59826	100	5.75	31.038	100	8.83333	6.28707	43.5486	100	2.66667	3.26531	18.5275	100	11	55.229	100	1	10.1521	100	9.5	35.2171	100	4.5	30.2177	100	6	40.1996	100	2.5	15.2127
564381876	Hnrnpu	A0A0G2JZ52	PREDICTED: heterogeneous nuclear ribonucleoprotein U isoform X1	5.7	87932	100	5.33333	30.1932	100	4.33333	3.08422	30.1985	100	6.33333	7.7551	30.1879	100	3	30.2056	100	7	40.1914	100	6.5	40.1925	100	5.5	25.1888	100	3.5	20.1975	100	6.5	25.1834
564382904	Sec31a	Q9Z2Q1	PREDICTED: protein transport protein Sec31A isoform X14	7.2	116879	83.3333	1.41667	7.60513	100	2.5	1.77936	11.8256	66.6667	0.333333	0.408163	3.38464	100	3.5	15.1786	0	0	0	100	1.5	10.1381	50	0.5	5.0788	100	2.5	10.1601	50	0.5	5.07513
564383056	G3bp2		PREDICTED: ras GTPase-activating protein-binding protein 2 isoform X1	5.34255	54075	16.6667	0.0833333	0.846089	0	0	0	0	33.3333	0.166667	0.204082	1.69218	0	0	0	0	0	0	0	0	0	50	0.5	5.07653	0	0	0	0	0	0
564383193	Slc4a4		PREDICTED: electrogenic sodium bicarbonate cotransporter 1 isoform X3	6.32479	123548	16.6667	0.0833333	0.843817	0	0	0	0	33.3333	0.166667	0.204082	1.68763	0	0	0	0	0	0	0	0	0	0	0	0	0	0	0	50	0.5	5.0629
564383744	Pgm2	F7FLB2	PREDICTED: phosphoglucomutase-2 isoform X1	5.91079	69059	33.3333	0.166667	1.68574	66.6667	0.333333	0.237248	3.37149	0	0	0	0	50	0.5	5.0537	0	0	0	0	0	0	0	0	0	50	0.5	5.06076	0	0	0
564384827	Hnrnpc		PREDICTED: heterogeneous nuclear ribonucleoproteins C1/C2-like isoform X13	4.8	32224	100	1.91667	12.6596	100	2.66667	1.89798	16.839	100	1.16667	1.42857	8.48019	100	2.5	20.1787	100	1	10.1726	100	3	15.1759	50	1	5.09058	100	2.5	15.1623	100	1.5	10.1774
564385799	Lgals3		PREDICTED: galectin-3 isoform X1	8.90429	27202	16.6667	0.166667	1.69281	33.3333	0.333333	0.237248	3.38562	0	0	0	0	0	0	0	0	0	0	100	1	10.1568	0	0	0	0	0	0	0	0	0
564385910	Pnp	P85973	PREDICTED: purine nucleoside phosphorylase isoform X1	6.5	32303	100	9.75	19.4122	100	11.5	8.18505	20.2436	100	8	9.79592	18.5807	100	16.5	20.2459	100	4	15.2378	100	8	20.2382	100	7	20.2442	100	10	20.2466	100	13	20.2602
564387717	Rps24	P62850	PREDICTED: 40S ribosomal protein S24 isoform X2	11.4	15198	100	3.33333	16.8092	100	4.5	3.20285	20.1592	100	2.16667	2.65306	13.4591	100	3.5	20.1587	100	4.5	20.1549	100	5.5	20.1687	50	0.5	5.06996	100	4.5	20.1503	100	1.5	15.1523
564388524	Cope	G3V8Q1	PREDICTED: coatomer subunit epsilon isoform X2	4.86788	34654	33.3333	0.166667	1.6885	66.6667	0.333333	0.237248	3.37701	0	0	0	0	0	0	0	0	0	0	50	0.5	5.06571	0	0	0	50	0.5	5.06531	0	0	0
564389434	Rbpms		PREDICTED: RNA-binding protein with multiple splicing isoform X4	8.22176	20701	16.6667	0.0833333	0.846297	33.3333	0.166667	0.118624	1.69259	0	0	0	0	0	0	0	0	0	0	0	0	0	0	0	0	50	0.5	5.07778	0	0	0
564390297	Ubqln1		PREDICTED: ubiquilin-1 isoform X1	4.70083	58679	16.6667	0.0833333	0.846789	0	0	0	0	33.3333	0.166667	0.204082	1.69358	0	0	0	0	0	0	0	0	0	50	0.5	5.08074	0	0	0	0	0	0
564392624	Snrpd1		PREDICTED: small nuclear ribonucleoprotein Sm D1 isoform X1	11.954	12394	66.6667	2.5	8.45399	33.3333	0.5	0.355872	3.37779	100	4.5	5.5102	13.5302	100	1.5	10.1334	100	4.5	20.2034	0	0	0	100	4.5	10.1909	0	0	0	100	4.5	10.1963
564393258	Pcdh1		PREDICTED: protocadherin-1, partial	4.67541	114769	33.3333	0.416667	3.39703	0	0	0	0	66.6667	0.833333	1.02041	6.79406	0	0	0	0	0	0	0	0	0	100	1	10.1896	0	0	0	100	1.5	10.1925
564393428	Snx2		PREDICTED: sorting nexin 2 isoform X1	4.82644	59032	16.6667	0.0833333	0.84723	33.3333	0.166667	0.118624	1.69446	0	0	0	0	50	0.5	5.08338	0	0	0	0	0	0	0	0	0	0	0	0	0	0	0
564397478	Col6a2		PREDICTED: collagen, type VI, alpha 2 isoform X1	5.8	98272	100	15.9167	40.2624	100	15	10.6762	36.9142	100	16.8333	20.6122	43.6107	100	13.5	40.2474	100	12.5	50.2757	100	10.5	30.2284	100	20.5	40.2926	100	21	40.2668	100	17.5	40.2637
564398509	Ddx3x	A0A0G2K719	PREDICTED: ATP-dependent RNA helicase DDX3X isoform X1	6.77351	73146	100	2.08333	8.48945	100	0.833333	0.59312	6.77491	100	3.33333	4.08163	10.204	100	1.5	10.1726	100	3	10.2105	50	0.5	5.07022	100	4.5	10.2147	50	0.5	5.08185	100	2.5	10.1868
564401249	Hsp90ab1		PREDICTED: heat shock protein HSP 90-beta-like, partial	5.04765	42287	16.6667	0.0833333	0.845765	0	0	0	0	33.3333	0.166667	0.204082	1.69153	0	0	0	0	0	0	0	0	0	0	0	0	0	0	0	50	0.5	5.07459
